# Supplementary material for: Physiological Response of Escherichia coli O157:H7 Sakai to Dynamic Changes in Temperature and Water Activity as Experienced during Carcass Chilling
Source: Mol Cell Proteomics. 2016 Sep 11;15(11):3331–47. doi: 10.1074/mcp.M116.063065 (PMC5098033; doi:10.1074/mcp.M116.063065)
Supplement: Supplemental Data [file 10.1074_M116.063065_mcp.M116.063065-1.xlsx]

## Sheet: LIST OF SUPPLEMENTARY TABLES
		SUPPLEMENTARY MATERIAL 01
		Transcriptomic and proteomic analysis of the response of Escherichia coli O157:H7 Sakai during dynamic changes in growth kinetics induced by an abrupt downshift in temperature and water activity
		Thea King, Chawalit Kocharunchitt, Kari Gobius, John P. Bowman and Tom Ross
		LIST OF SUPPLEMENTARY TABLES
		TABLE S1. Summary on % false-positive discovery rate calculated for each MudPIT run
		TABLE S2. Protein identifications with high confidence in membrane and soluble fractions of Eschrechia coli O157:H7 Sakai before simultaneous sudden downshifts in temperature and aw
		TABLE S3. Protein identifications with high confidence in membrane and soluble fractions of Eschrechia coli O157:H7 Sakai immediately after shifts
		TABLE S4. Protein identifications with high confidence in membrane and soluble fractions of Eschrechia coli O157:H7 Sakai at 60 min after shifts
		TABLE S5. Protein identifications with high confidence in membrane and soluble fractions of Eschrechia coli O157:H7 Sakai at 250 min after shifts
		TABLE S6. Protein identifications with high confidence in membrane and soluble fractions of Eschrechia coli O157:H7 Sakai at 1605 min after shifts
		TABLE S7. Protein identifications with high confidence in membrane and soluble fractions of Eschrechia coli O157:H7 Sakai at 4070 min after shifts
		TABLE S8. Protein identifications with high confidence in membrane and soluble fractions of Eschrechia coli O157:H7 Sakai at 5700 min after shifts
		TABLE S9. Protein identifications with high confidence in membrane and soluble fractions of Eschrechia coli O157:H7 Sakai at 9900 min after shifts
		TABLE S10. Protein identifications with high confidence in membrane and soluble fractions of Eschrechia coli O157:H7 Sakai at 18565 min after shifts

## Sheet: Table S1
TABLE S1. Summary on % false-positive discovery rate calculated for each MudPIT run
Samplesa		Number of peptides passing the criteriab			% False-positive discovery ratec		Search keyd
		Forward database	Decoy database
O157:H7 Sakai proteome before cold osmotic shift (i.e. control)
Replicate1-m		1718	24		1.39697		alrkotoaza
Replicate2-m		1171	30		2.56191		1ahozvymec
Replicate3-m		1785	25		1.40056		opbi3bxudq
Replicate4-m		1624	42		2.58621		b2bnnxwgya
Replicate5-m		1208	13		1.07616		bwpxcwgf02
Replicate6-m		639	24		3.75587		ktj79fg5j4
Replicate1-s		17331	233		1.34441		rzep4kbvwl
Replicate2-s		19128	66		0.345044		uopzbarm0q
Replicate3-s		20347	163		0.801101		rhmdidpgcp
Replicate4-s		20905	193		0.923224		qfcpoullgl
Replicate5-s		17624	212		1.20291		anx9v98pka
Replicate6-s		16490	13		0.0788357		ut154d2gre
O157:H7 Sakai proteome immediately after shift
Replicate1-m		1600	0		0		eonr3svs1t
Replicate2-m		1403	0		0		fxp2zzffh1
Replicate1-s		2348	0		0		syqbzibkxz
Replicate2-s		4684	0		0		hijylpvbuu
O157:H7 Sakai proteome at 60 min after the shift
Replicate1-m		1222	0		0		1zzltb0s4i
Replicate2-m		1598	0		0		jiv1bjv5gr
Replicate1-s		5244	0		0		lcftyzuvfr
Replicate2-s		3372	0		0		8vsukagngw
O157:H7 Sakai proteome at 250 min after the shift
Replicate1-m		413	0		0		ytfojh0h3b
Replicate2-m		672	0		0		t7n8ol9urq
Replicate1-s		2112	0		0		eks9lurvri
Replicate2-s		1532	0		0		uiniht2bwx
O157:H7 Sakai proteome at 1605 min after the shift
Replicate1-m		1038	0		0		vrckdvzdm6
Replicate2-m		1276	0		0		ycvog4gnr8
Replicate1-s		1283	0		0		ysn8rbzhbg
Replicate2-s		4527	0		0		pnodtolzc9
O157:H7 Sakai proteome at 4070 min after the shift
Replicate1-m		2259	0		0		mgekcfpmti
Replicate2-m		1713	0		0		erxi5zajgb
Replicate1-s		2795	0		0		gnygldxm1k
Replicate2-s		5049	0		0		knm9s16qkg
O157:H7 Sakai proteome at 5700 min after the shift
Replicate1-m		2190	0		0		eleziknn9s
Replicate2-m		2419	0		0		zehhjibffw
Replicate1-s		8008	0		0		kniutsjqz7
Replicate2-s		9804	0		0		lox4hxal9e
O157:H7 Sakai proteome at 9900 min after the shift
Replicate1-m		1814	0		0		b3zta9iqea
Replicate2-m		2022	0		0		i1rlhj4hbx
Replicate1-s		4521	0		0		sbyjmifnxr
Replicate2-s		6156	0		0		ceaaqq3apb
O157:H7 Sakai proteome at 18565 min after the shift
Replicate1-m		1909	0		0		tjiux0hjiv
Replicate2-m		2822	0		0		mwirjilwdz
Replicate1-s		5905	0		0		tkqdmoszk6
Replicate2-s		6942	0		0		mwicwufsuf
	a Replicate number for membrane (m) and soluble (s) fractions.
	b Only peptide identifications with a PeptideProphet probability ≥0.9 were included.
	c The peptide false-positive discovery rate was calculated by dividing the number of spectra matching decoy peptides with the total number of spectra.
	d The peptide identification results can be viewed using MS-Viewer (http://prospector2.ucsf.edu/prospector/cgi-bin/msform.cgi?form=msviewer) using search keys.

## Sheet: Table S2
	TABLE S2. Protein identifications with high confidence in membrane and soluble fractions of Eschrechia coli O157:H7 Sakai before simultaneous sudden downshifts in temperature and aw
ECsNumber	GI number	RefSeq	Description	Mass	Length	Membrane fraction: Replicate1					Membrane fraction: Replicate2					Membrane fraction: Replicate3					Membrane fraction: Replicate4					Membrane fraction: Replicate5					Membrane fraction: Replicate6					Number of Hits (membrane)	Soluble fraction: Replicate1					Soluble fraction: Replicate2					Soluble fraction: Replicate3
						ProteinProphet		SpectralCount	UniquePeptides	%AACoverage	ProteinProphet		SpectralCount	UniquePeptides	%AACoverage	ProteinProphet		SpectralCount	UniquePeptides	%AACoverage	ProteinProphet		SpectralCount	UniquePeptides	%AACoverage	ProteinProphet		SpectralCount	UniquePeptides	%AACoverage	ProteinProphet		SpectralCount	UniquePeptides	%AACoverage		ProteinProphet		SpectralCount	UniquePeptides	%AACoverage	ProteinProphet		SpectralCount	UniquePeptides	%AACoverage	ProteinProphet		SpectralCount
						Probability	ErrorRate				Probability	ErrorRate				Probability	ErrorRate				Probability	ErrorRate				Probability	ErrorRate				Probability	ErrorRate					Probability	ErrorRate				Probability	ErrorRate				Probability	ErrorRate
ECs0002	15829256	NP_308029.1	bifunctional aspartokinase I/homeserine dehydrogenase I	89079	820																															0											0.9931	0	1
ECs0004	15829258	NP_308031.1	threonine synthase	47084	428																															0	1	0	3	3	0.14	1	0	3	2	0.145	1	0	3
ECs0006	15829260	NP_308033.1	hypothetical protein ECs0006	29600	258																															0											0.9931	0	1
ECs0008	15829262	NP_308035.1	transaldolase B	35219	317																															0	1	0	11	6	0.252	1	0	23	5	0.328	1	0	28
ECs0009	15829263	NP_308036.1	molybdenum cofactor biosynthesis protein	21222	195																															0	0.9867	0	1	1	0.046						1	0	6
ECs0014	15829268	NP_308041.1	molecular chaperone DnaK	69115	638	1	0	15	9	0.223	1	0	7	6	0.155	1	0	7	3	0.243	1	0	6	5	0.257	1	0	3	2	0.091	1	0	4	3	0.091	6	1	0	79	23	0.583	1	0	144	22	0.525	1	0	169
ECs0015	15829269	NP_308042.1	chaperone protein DnaJ	41044	376	0.9995	0	1	1	0.051	0.9983	0	1	1	0.082																					2	1	0	3	2	0.061	0.9971	0	2	1	0.085	1	0	2
ECs0018	15829272	NP_308045.1	transcriptional activator NhaR	34312	301																															0											0.9987	0	3
ECs0026	15829280	NP_308053.1	30S ribosomal protein S20	9684	87	0.986	0	1	1	0.23	0.9921	0	1	1	0.126	1	0	4	3	0.448	1	0	3	2	0.299	1	0	2	2	0.322	1	0	3	2	0.322	6	1	0	48	4	0.333	1	0	13	4	0.483	1	0	16
ECs0028	15829282	NP_308055.1	bifunctional riboflavin kinase/FMN adenylyltransferase	34734	313																															0						1	0	3	2	0.176
ECs0029	15829283	NP_308056.1	isoleucyl-tRNA synthetase	104325	938																															0	1	0	35	10	0.287	1	0	49	10	0.204	1	0	56
ECs0031	15829285	NP_308058.1	putative FKBX-type 16KD peptidyl-prolyl cis-trans isomerase	16081	149																															0						0.9933	0	4	1	0.188
ECs0032	15829286	NP_308059.1	4-hydroxy-3-methylbut-2-enyl diphosphate reductase	34775	316																															0	0.9879	0	3	1	0.079						1	0	6
ECs0033	15829287	NP_308060.1	ribonucleoside hydrolase RihC	32598	304																															0	0.9855	0	1	1	0.082						0.9931	0	2
ECs0034	15829288	NP_308061.1	dihydrodipicolinate reductase	28798	273																															0
ECs0035	15829289	NP_308062.1	carbamoyl phosphate synthase small subunit	41431	382																															0	0.9981	0	1	1	0.086	0.9933	0	2	1	0.065	0.9931	0	3
ECs0036	15829290	NP_308063.1	carbamoyl phosphate synthase large subunit	117856	1073																															0	1	0	5	3	0.062	1	0	5	5	0.096
ECs0051	15829305	NP_308078.1	dihydrofolate reductase	17969	159																															0											1	0	4
ECs0054	15829308	NP_308081.1	diadenosine tetraphosphatase	31497	282																															0						0.9933	0	3	1	0.067	0.9972	0	1
ECs0056	15829310	NP_308083.1	dimethyladenosine transferase	30454	273																															0	0.982	0	2	1	0.037						1	0	10
ECs0057	15829311	NP_308084.1	4-hydroxythreonine-4-phosphate dehydrogenase	35209	329																															0											1	0	2
ECs0058	15829312	NP_308085.1	peptidyl-prolyl cis-trans isomerase SurA	47284	428																															0						1	0	3	2	0.089	1	0	15
ECs0059	15829313	NP_308086.1	organic solvent tolerance protein	89660	784											1	0	14	8	0.173	1	0	5	5	0.122	1	0	3	3	0.069						3
ECs0062	15829316	NP_308089.1	23S rRNA/tRNA pseudouridine synthase A	24861	219																															0						0.9979	0	1	1	0.178
ECs0063	15829317	NP_308090.1	ATP-dependent helicase HepA	109769	968											0.9996	0	2	2	0.073	0.9994	0	1	1	0.077											2	1	0	26	8	0.199	1	0	98	10	0.225	1	0	106
ECs0077	38703842	NP_308104.2	3-isopropylmalate dehydrogenase	39515	363																															0						0.9933	0	4	1	0.047	0.9931	0	4
ECs0084	15829338	NP_308111.1	DNA-binding transcriptional regulator FruR	37999	334																															0	0.9879	0	3	1	0.096	1	0	9	2	0.219	1	0	9
ECs0086	15829340	NP_308113.1	S-adenosyl-methyltransferase MraW	34878	313																															0	1	0	11	3	0.112	1	0	8	3	0.176	1	0	19
ECs0089	15829343	NP_308116.1	UDP-N-acetylmuramoylalanyl-D-glutamate--2,6-diaminopimelate ligase	53390	495																															0	1	0	7	5	0.222	1	0	9	4	0.265	1	0	10
ECs0090	15829344	NP_308117.1	UDP-N-acetylmuramoyl-tripeptide--D-alanyl-D-alanine ligase	47463	452																															0	0.9879	0	2	1	0.051	1	0	3	1	0.082	0.9995	0	5
ECs0092	15829346	NP_308119.1	UDP-N-acetylmuramoyl-L-alanyl-D-glutamate synthetase	47002	438																															0	1	0	6	2	0.11	0.992	0	1	1	0.055	0.9998	0	5
ECs0094	15829348	NP_308121.1	undecaprenyldiphospho-muramoylpentapeptide beta-N- acetylglucosaminyltransferase	37801	355																															0	0.9964	0	3	1	0.104	0.9926	0	1	1	0.068	0.9931	0	4
ECs0095	15829349	NP_308122.1	UDP-N-acetylmuramate--L-alanine ligase	53598	491																															0	1	0	12	3	0.143	1	0	9	4	0.214	1	0	17
ECs0096	15829350	NP_308123.1	D-alanine--D-alanine ligase	32854	306																															0	1	0	9	3	0.34	1	0	4	2	0.219	1	0	2
ECs0097	15829351	NP_308124.1	cell division protein FtsQ	31420	276	0.9969	0	3	2	0.116																										1
ECs0098	15829352	NP_308125.1	cell division protein FtsA	45330	420																															0	1	0	5	2	0.198	0.9933	0	6	1	0.071	1	0	8
ECs0099	15829353	NP_308126.1	cell division protein FtsZ	40324	383																															0	1	0	24	5	0.219	1	0	20	6	0.298	1	0	28
ECs0100	15829354	NP_308127.1	UDP-3-O-[3-hydroxymyristoyl] N-acetylglucosamine deacetylase	33956	305																															0						0.9736	0	1	1	0.105	0.9979	0	2
ECs0102	15829356	NP_308129.1	preprotein translocase subunit SecA	101965	901																										0.9366	0	1	1	0.05	1	1	0	39	13	0.274	1	0	43	8	0.269	1	0	69
ECs0105	15829359	NP_308132.1	zinc-binding protein	7306	65																															0	0.9879	0	3	1	0.246	0.9933	0	3	1	0.246	0.9917	0	4
ECs0106	15829360	NP_308133.1	hypothetical protein ECs0106	28308	247																															0						1	0	5	2	0.352	1	0	4
ECs0108	15829362	NP_308135.1	guanosine 5'-monophosphate oxidoreductase	37398	347																															0	0.9946	0	1	1	0.066	0.9882	0	2	1	0.101
ECs0113	15829367	NP_308140.1	quinolinate phosphoribosyltransferase	32772	297																															0						1	0	4	2	0.256	0.9931	0	1
ECs0117	15829371	NP_308144.1	transcriptional regulator PdhR	29425	254																															0	1	0	14	4	0.366	1	0	14	4	0.287	1	0	22
ECs0118	15829372	NP_308145.1	pyruvate dehydrogenase subunit E1	99668	887											1	0	30	17	0.387	1	0	29	15	0.317	1	0	16	9	0.248	1	0	12	10	0.25	4	1	0	361	46	0.702	1	0	427	43	0.651	1	0	229
ECs0119	15829373	NP_308146.1	dihydrolipoamide acetyltransferase	66184	630	1	0	5	4	0.186	0.9921	0	1	1	0.017	1	0	28	14	0.348	1	0	14	9	0.324	1	0	8	6	0.248	1	0	12	8	0.173	6	1	0	66	18	0.468	1	0	92	20	0.56	1	0	39
ECs0120	15829374	NP_308147.1	dihydrolipoamide dehydrogenase	50688	474	1	0	2	2	0.095	0.9928	0	1	1	0.03	1	0	9	7	0.283	1	0	6	4	0.179	1	0	4	3	0.093	1	0	6	5	0.2	6	1	0	103	13	0.418	1	0	100	16	0.449	1	0	57
ECs0122	15829376	NP_308149.1	bifunctional aconitate hydratase 2/2-methylisocitrate dehydratase	93484	865																															0	1	0	37	10	0.262	1	0	52	15	0.406	1	0	83
ECs0124	15829378	NP_308151.1	S-adenosylmethionine decarboxylase	30385	264																															0	1	0	7	3	0.307	1	0	13	4	0.379	1	0	19
ECs0125	15829379	NP_308152.1	spermidine synthase	32307	288																															0	0.9879	0	2	1	0.035	1	0	9	2	0.09	1	0	8
ECs0128	15829382	NP_308155.1	glucose dehydrogenase	86777	796	1	0	2	1	0.049						0.9961	0	1	1	0.034																2
ECs0129	38703846	NP_308156.2	hypoxanthine-guanine phosphoribosyltransferase	20115	178																															0	1	0	14	5	0.376	1	0	20	4	0.326	1	0	20
ECs0130	15829384	NP_308157.1	carbonic anhydrase	25155	220																															0	1	0	17	4	0.441	1	0	16	3	0.205	1	0	18
ECs0131	15829385	NP_308158.1	putative ATP-binding component of a transport system	34660	308											0.9927	0	2	2	0.166																1
ECs0137	15829391	NP_308164.1	pantoate--beta-alanine ligase	31568	283																															0	0.9867	0	6	1	0.085	1	0	6	3	0.191	1	0	3
ECs0138	15829392	NP_308165.1	3-methyl-2-oxobutanoate hydroxymethyltransferase	28310	264																															0						0.9933	0	2	1	0.121	1	0	4
ECs0147	162139816	NP_308174.2	poly(A) polymerase I	54656	472																															0	0.9669	0	1	1	0.036	1	0	6	2	0.072	1	0	10
ECs0148	162139815	NP_308175.2	glutamyl-Q tRNA(Asp) synthetase	33618	298																															0						0.9926	0	1	1	0.084	0.9924	0	1
ECs0149	15829403	NP_308176.1	DnaK transcriptional regulator DksA	17528	151																															0	1	0	4	2	0.397	0.9441	0	1	1	0.06	1	0	13
ECs0152	15829406	NP_308179.1	ATP-dependent RNA helicase HrpB	90826	824																															0						0.9962	0	1	1	0.044
ECs0153	15829407	NP_308180.1	penicillin-binding protein 1b	94264	844																															0						0.9998	0	3	2	0.079	0.9931	0	2
ECs0154	15829408	NP_308181.1	ferrichrome outer membrane transporter	82183	747											1	0	6	5	0.129	1	0	5	3	0.094	1	0	3	3	0.107	1	0	3	3	0.106	4
ECs0155	15829409	NP_308182.1	iron-hydroxamate transporter ATP-binding subunit	28870	265																0.96	0	1	1	0.053											1						0.9933	0	1	1	0.094
ECs0158	15829412	NP_308185.1	glutamate-1-semialdehyde aminotransferase	45356	426																															0	1	0	21	2	0.085	1	0	22	3	0.181	1	0	22
ECs0160	15829414	NP_308187.1	iron-sulfur cluster insertion protein ErpA	12100	114																															0	0.9808	0	2	1	0.167
ECs0163	15829417	NP_308190.1	5'-methylthioadenosine/S-adenosylhomocysteine nucleosidase	24354	232																															0	1	0	6	2	0.246	1	0	12	3	0.341	1	0	21
ECs0165	15829419	NP_308192.1	serine endoprotease	49354	474																															0	1	0	15	5	0.173	1	0	3	2	0.169	1	0	8
ECs0168	15829422	NP_308195.1	2,3,4,5-tetrahydropyridine-2,6-carboxylate N-succinyltransferase	29878	274																															0	1	0	6	3	0.131	1	0	6	4	0.245	1	0	17
ECs0170	15829424	NP_308197.1	methionine aminopeptidase	29331	264																															0	1	0	8	4	0.348	1	0	8	4	0.367	1	0	14
ECs0171	15829425	NP_308198.1	30S ribosomal protein S2	26744	241	1	0	11	7	0.344	1	0	2	2	0.162	1	0	3	3	0.286	1	0	3	3	0.216	0.9879	0	1	1	0.1	0.9994	0	2	2	0.075	6	1	0	162	21	0.776	1	0	253	22	0.784	1	0	151
ECs0172	15829426	NP_308199.1	elongation factor Ts	30423	283	1	0	3	3	0.194	1	0	3	2	0.166	1	0	2	2	0.205	1	0	5	3	0.286											4	1	0	90	12	0.509	1	0	158	10	0.519	1	0	73
ECs0173	15829427	NP_308200.1	uridylate kinase	25970	241																					0.9722	0	1	1	0.046						1						0.9962	0	2	1	0.212	1	0	5
ECs0174	15829428	NP_308201.1	ribosome recycling factor	20639	185						0.9914	0	1	1	0.054																					1	1	0	18	3	0.357	1	0	10	4	0.416	1	0	18
ECs0175	15829429	NP_308202.1	1-deoxy-D-xylulose 5-phosphate reductoisomerase	43361	398																															0
ECs0179	15829433	NP_308206.1	outer membrane protein assembly factor YaeT	90553	810	1	0	8	5	0.109	1	0	4	3	0.054	1	0	14	4	0.138	1	0	4	3	0.102	1	0	6	3	0.122	0.9999	0	1	1	0.14	6	1	0	4	2	0.07	1	0	3	1	0.053
ECs0180	15829434	NP_308207.1	periplasmic chaperone	17688	161																															0	1	0	18	3	0.205	1	0	24	2	0.205	1	0	32
ECs0181	15829435	NP_308208.1	UDP-3-O-[3-hydroxymyristoyl] glucosamine N-acyltransferase	36024	341																															0											0.9917	0	2
ECs0182	15829436	NP_308209.1	(3R)-hydroxymyristoyl-ACP dehydratase	16999	151																															0						0.9252	0	1	1	0.126	0.9968	0	3
ECs0183	15829437	NP_308210.1	UDP-N-acetylglucosamine acyltransferase	28050	262																															0	0.9967	0	1	1	0.179						1	0	4
ECs0184	15829438	NP_308211.1	lipid-A-disaccharide synthase	42398	382																															0						0.9962	0	5	1	0.102	0.9931	0	4
ECs0185	15829439	NP_308212.1	ribonuclease HII	21466	198																															0						0.992	0	2	1	0.101	0.9931	0	1
ECs0187	15829441	NP_308214.1	acetyl-CoA carboxylase carboxyltransferase subunit alpha	35242	319																															0	1	0	53	10	0.47	1	0	40	8	0.401	1	0	34
ECs0196	15829450	NP_308223.1	prolyl-tRNA synthetase	63652	572																															0	1	0	46	13	0.393	1	0	46	13	0.451	1	0	89
ECs0198	15829452	NP_308225.1	outer membrane lipoprotein	14177	134																															0
ECs0199	15829453	NP_308226.1	DL-methionine transporter substrate-binding subunit	29417	271	0.9872	0	1	1	0.041						0.971	0	1	1	0.162	0.9913	0	1	1	0.081	0.9942	0	1	1	0.159						4											1	0	3
ECs0202	15829456	NP_308229.1	D,D-heptose 1,7-bisphosphate phosphatase	21294	191																															0	1	0	2	2	0.152	1	0	4	3	0.298	0.9999	0	3
ECs0211	15829465	NP_308238.1	DNA polymerase III subunit epsilon	27099	243																															0											0.9848	0	1
ECs0223	15829477	NP_308250.1	putative ATP-dependent Clp proteinase ATP-binding chain	101230	923																															0
ECs0247	15829501	NP_308274.1	C-lysozyme inhibitor	16872	157																															0											0.9854	0	2
ECs0249	15829503	NP_308276.1	phosphoheptose isomerase	20815	192																															0	1	0	3	1	0.286	0.9995	0	4	1	0.26	1	0	12
ECs0264	15829518	NP_308291.1	aminoacyl-histidine dipeptidase PepD	52917	485																															0	1	0	24	8	0.291	1	0	43	8	0.326	1	0	40
ECs0265	15829519	NP_308292.1	xanthine-guanine phosphoribosyltransferase	16971	152																															0	1	0	8	4	0.513	1	0	4	2	0.276	1	0	38
ECs0266	15829520	NP_308293.1	fermentation/respiration switch protein	47058	414																															0	0.9125	0.01	1	1	0.039
ECs0267	15829521	NP_308294.1	DNA-binding transcriptional regulator Crl	15684	133																															0						0.9991	0	4	2	0.241	0.9999	0	4
ECs0269	15829523	NP_308296.1	gamma-glutamyl kinase	39057	367																															0	1	0	3	3	0.166	1	0	7	2	0.128
ECs0270	15829524	NP_308297.1	gamma-glutamyl phosphate reductase	44724	417																															0	0.975	0	1	1	0.031	0.9986	0	1	1	0.103
ECs0274	15829528	NP_308301.1	hypothetical protein ECs0274	26082	237																															0	0.9879	0	1	1	0.089						0.9931	0	1
ECs0285	15829539	NP_308312.1	hypothetical protein ECs0285	29050	257																															0	0.9958	0	1	1	0.191	1	0	4	2	0.125	1	0	3
ECs0309	15829563	NP_308336.1	putative transcriptional regulator	33997	300						0.9301	0.01	1	1	0.09																					1
ECs0334	15829588	NP_308361.1	hypothetical protein ECs0334	13188	118																															0
ECs0358	15829612	NP_308385.1	betaine aldehyde dehydrogenase	52925	490																															0						0.9962	0	2	1	0.088
ECs0362	15829616	NP_308389.1	AidA-I adhesin-like protein	140873	1327											0.9993	0	2	2	0.067																1
ECs0390	15829644	NP_308417.1	cytosine deaminase	47624	427																															0
ECs0411	15829665	NP_308438.1	alcohol dehydrogenase class III	39333	369																															0	0.9879	0	7	1	0.076	1	0	15	4	0.257	1	0	21
ECs0423	38703862	NP_308450.2	delta-aminolevulinic acid dehydratase	35625	324																															0	1	0	6	3	0.151	1	0	12	4	0.164	1	0	11
ECs0426	15829680	NP_308453.1	beta-lactam binding protein AmpH	41849	385																															0
ECs0431	15829685	NP_308458.1	D-alanyl-alanine synthetase A	39316	364																															0	0.9991	0	5	2	0.179	1	0	10	4	0.209	1	0	10
ECs0437	15829690	NP_308463.1	pyrroline-5-carboxylate reductase	28145	269																															0	0.9879	0	3	1	0.112	1	0	13	2	0.338	1	0	21
ECs0445	15829698	NP_308471.1	recombination associated protein	33935	303	0.9847	0	1	1	0.033						1	0	3	2	0.215	1	0	3	3	0.175	1	0	5	3	0.175	0.9907	0	1	1	0.089	5											0.9855	0	1
ECs0448	15829702	NP_308475.1	exonuclease subunit SbcD	44714	400																															0											0.9972	0	3
ECs0451	15829705	NP_308478.1	branched chain amino acid transport system II carrier protein	46209	439						0.9914	0	3	1	0.032																					1						0.9933	0	3	1	0.043
ECs0456	15829710	NP_308483.1	S-adenosylmethionine:tRNA ribosyltransferase-isomerase	39431	356																															0	0.9879	0	6	1	0.059	1	0	18	3	0.236	1	0	11
ECs0457	15829711	NP_308484.1	queuine tRNA-ribosyltransferase	42594	375																															0	1	0	13	5	0.171	1	0	16	7	0.221	1	0	22
ECs0458	15829712	NP_308485.1	preprotein translocase subunit YajC	11887	110	1	0	10	4	0.282	1	0	5	3	0.364	1	0	13	2	0.3						0.9906	0	1	1	0.273	0.9874	0	2	1	0.191	5
ECs0459	15829713	NP_308486.1	preprotein translocase subunit SecD	66632	615	1	0	11	7	0.164	1	0	6	6	0.153											0.9223	0.01	1	1	0.023	1	0	4	3	0.08	4
ECs0460	15829714	NP_308487.1	preprotein translocase subunit SecF	35382	323	0.998	0	1	1	0.071	0.9987	0	3	2	0.065	0.9905	0	1	1	0.056	0.9812	0	3	1	0.053											4
ECs0464	15829718	NP_308491.1	nucleoside-specific channel-forming protein Tsx	33589	294											1	0	9	5	0.333	0.9784	0	1	1	0.143											2	0.9879	0	3	1	0.054	0.9933	0	3	1	0.054
ECs0466	15829720	NP_308493.1	transcriptional regulator NrdR	17229	149																															0
ECs0468	15829722	NP_308495.1	6,7-dimethyl-8-ribityllumazine synthase	16157	156											0.9986	0	2	2	0.308	0.9682	0	1	1	0.122											2	1	0	57	4	0.814	1	0	53	5	0.814	1	0	59
ECs0469	15829723	NP_308496.1	transcription antitermination protein NusB	15689	139																															0	1	0	7	2	0.374	1	0	7	2	0.237	1	0	13
ECs0470	15829724	NP_308497.1	thiamine monophosphate kinase	35041	325																															0						1	0	3	1	0.154	0.9329	0	1
ECs0474	15829728	NP_308501.1	1-deoxy-D-xylulose-5-phosphate synthase	67633	620																															0											1	0	2
ECs0475	15829729	NP_308502.1	geranyltranstransferase	32132	299																															0	0.9844	0	2	1	0.087						1	0	3
ECs0477	15829731	NP_308504.1	thiamine biosynthesis protein ThiI	55003	482																															0	1	0	15	5	0.268	1	0	15	3	0.156	1	0	35
ECs0478	38703865	NP_308505.2	hypothetical protein ECs0478	20806	196																															0											0.9883	0	1
ECs0479	15829733	NP_308506.1	2-dehydropantoate 2-reductase	33848	303																															0											0.9931	0	2
ECs0480	162139806	NP_308507.2	putative nucleotide-binding protein	18344	163																															0	1	0	6	3	0.294	1	0	5	3	0.417	1	0	7
ECs0485	15829739	NP_308512.1	cytochrome o ubiquinol oxidase subunit I	74368	663	1	0	3	2	0.074	0.9998	0	1	1	0.053	1	0	2	1	0.036						0.9889	0	1	1	0.059						4	1	0	5	1	0.036	0.9999	0	6	1	0.036
ECs0486	15829740	NP_308513.1	cytochrome o ubiquinol oxidase subunit II	34930	315	1	0	15	10	0.276	1	0	12	6	0.302	1	0	6	3	0.216	1	0	7	5	0.273	1	0	8	5	0.317	1	0	4	2	0.171	6	0.9879	0	7	1	0.086	0.9962	0	3	1	0.229
ECs0488	38703867	NP_308515.2	hypothetical protein ECs0488	20978	192	0.9847	0	1	1	0.047																										1	0.9879	0	4	1	0.271	0.9933	0	2	1	0.146	0.9999	0	6
ECs0490	15829744	NP_308517.1	trigger factor	48193	432	1	0	4	4	0.164	1	0	6	5	0.144	1	0	6	5	0.127	1	0	9	5	0.132	1	0	8	5	0.141						5	1	0	312	21	0.572	1	0	264	20	0.514	1	0	353
ECs0491	15829745	NP_308518.1	ATP-dependent Clp protease proteolytic subunit	23187	207																0.9151	0.01	1	1	0.101											1	1	0	24	5	0.304	1	0	25	5	0.304	1	0	8
ECs0492	15829746	NP_308519.1	ATP-dependent protease ATP-binding subunit ClpX	46356	424																															0	1	0	39	9	0.38	1	0	35	11	0.448	1	0	56
ECs0493	15829747	NP_308520.1	DNA-binding ATP-dependent protease La	87437	784																															0	1	0	38	14	0.305	1	0	36	12	0.279	1	0	48
ECs0494	15829748	NP_308521.1	transcriptional regulator HU subunit beta	9226	90											1	0	4	2	0.5																1	1	0	51	5	0.689	1	0	103	1	0.633	1	0	200
ECs0495	15829749	NP_308522.1	peptidyl-prolyl cis-trans isomerase (rotamase D)	68150	623	1	0	26	16	0.366	1	0	17	11	0.339	1	0	11	8	0.361	1	0	8	6	0.303	1	0	4	3	0.082						5	1	0	4	2	0.067	1	0	10	6	0.302
ECs0506	15829760	NP_308533.1	acyl-CoA thioesterase II	31966	286																															0	0.9444	0	2	1	0.105	0.992	0	1	1	0.038	1	0	6
ECs0511	38703871	NP_308538.2	hypothetical protein ECs0511	18267	156	1	0	3	2	0.173	0.9907	0	1	1	0.096	0.9999	0	3	1	0.09	0.9913	0	2	1	0.09	0.998	0	1	1	0.09						5
ECs0513	15829767	NP_308540.1	hemolysin expression-modulating protein	8628	72																															0	1	0	5	2	0.431	1	0	5	2	0.431	0.9972	0	4
ECs0515	15829769	NP_308542.1	acridine efflux pump	113615	1049	1	0	20	12	0.176	1	0	17	10	0.15	1	0	4	2	0.069	1	0	2	2	0.042	1	0	3	3	0.053	1	0	2	2	0.068	6
ECs0516	15829770	NP_308543.1	acridine efflux pump	42197	397	1	0	22	12	0.428	1	0	17	11	0.441	1	0	6	4	0.297	1	0	3	3	0.227	1	0	3	2	0.196	1	0	2	2	0.164	6	1	0	16	4	0.282	1	0	19	4	0.27	1	0	14
ECs0522	15829776	NP_308549.1	adenine phosphoribosyltransferase	19872	183																															0	1	0	11	6	0.399	1	0	14	5	0.503	1	0	50
ECs0523	15829777	NP_308550.1	DNA polymerase III subunits gamma and tau	71098	643																															0						0.9906	0	1	1	0.026	0.9972	0	2
ECs0524	15829778	NP_308551.1	hypothetical protein ECs0524	12015	109																															0	1	0	15	3	0.349	1	0	35	3	0.349	1	0	36
ECs0525	15829779	NP_308552.1	recombination protein RecR	21963	201																															0
ECs0526	15829780	NP_308553.1	heat shock protein 90	71423	624																															0	1	0	31	10	0.287	1	0	37	10	0.285	1	0	78
ECs0527	15829781	NP_308554.1	adenylate kinase	23586	214																															0	1	0	12	5	0.327	1	0	14	3	0.276	1	0	21
ECs0528	15829782	NP_308555.1	ferrochelatase	35854	320																															0											0.9931	0	2
ECs0530	15829784	NP_308557.1	inosine-guanosine kinase	48449	434																															0	0.9955	0	3	1	0.143	0.9962	0	3	1	0.085	1	0	24
ECs0531	15829785	NP_308558.1	putative cation:proton antiport protein	59438	558											0.9896	0	2	1	0.057	0.9881	0	1	1	0.041	1	0	2	2	0.077						3
ECs0533	15829787	NP_308560.1	bifunctional UDP-sugar hydrolase/5'-nucleotidase periplasmic precursor	60731	550																															0						0.9459	0	1	1	0.016	0.9917	0	3
ECs0542	15829796	NP_308569.1	hypothetical protein ECs0542	525825	5291	0.9912	0	1	1	0.018																										1						0.9999	0	1	1	0.031	0.9978	0	1
ECs0555	38703873	NP_308582.2	putative thioredoxin-like protein	31761	284																															0	0.9879	0	1	1	0.092	0.984	0	1	1	0.092	1	0	11
ECs0560	15829814	NP_308587.1	RhsD	157440	1398																															0	0.9959	0	1	1	0.036
ECs0576	15829830	NP_308603.1	glycerate kinase II	38847	381						1	0	2	2	0.121																					1
ECs0584	15829838	NP_308611.1	phosphoribosylaminoimidazole carboxylase ATPase subunit	39572	355																															0						0.9926	0	2	1	0.039	0.9931	0	3
ECs0586	15829840	NP_308613.1	UDP-2,3-diacylglucosamine hydrolase	26952	240																															0						0.9926	0	2	1	0.108	0.991	0	2
ECs0587	15829841	NP_308614.1	peptidyl-prolyl cis-trans isomerase B (rotamase B)	18167	164																															0	1	0	5	3	0.177	1	0	14	4	0.354	1	0	7
ECs0588	15829842	NP_308615.1	cysteinyl-tRNA synthetase	52212	461																															0	1	0	21	5	0.249	1	0	25	6	0.33	1	0	40
ECs0591	15829845	NP_308618.1	bifunctional 5,10-methylene-tetrahydrofolate dehydrogenase/ 5,10-methylene-tetrahydrofolate cyclohydrolase	30956	288																															0											0.9924	0	1
ECs0616	15829870	NP_308643.1	dihydropteridine reductase	23859	217																															0	1	0	10	3	0.346	1	0	12	4	0.341	1	0	8
ECs0623	15829877	NP_308650.1	outer membrane receptor FepA	82093	746											1	0	4	3	0.185	1	0	4	4	0.118	1	0	8	5	0.182	1	0	2	1	0.075	4
ECs0624	15829878	NP_308651.1	enterobactin/ferric enterobactin esterase	42566	374																															0						0.9933	0	1	1	0.051	1	0	9
ECs0625	15829879	NP_308652.1	enterobactin synthase subunit F	141953	1293																															0	0.9955	0	1	1	0.038						1	0	18
ECs0627	15829881	NP_308654.1	iron-enterobactin transporter ATP-binding protein	29800	271																															0
ECs0632	15829886	NP_308659.1	isochorismate synthase	42932	391																															0	1	0	12	3	0.253	1	0	8	3	0.197	1	0	14
ECs0633	15829887	NP_308660.1	enterobactin synthase subunit E	59040	536																															0	1	0	2	2	0.216	0.9496	0	2	1	0.082	1	0	12
ECs0634	15829888	NP_308661.1	2,3-dihydro-2,3-dihydroxybenzoate synthetase	32554	285																															0	0.9879	0	2	1	0.084	1	0	4	2	0.084	1	0	10
ECs0635	15829889	NP_308662.1	2,3-dihydroxybenzoate-2,3-dehydrogenase	26248	248																															0						0.9913	0	2	1	0.149	1	0	4
ECs0643	162139707	NP_308670.3	disulfide isomerase/thiol-disulfide oxidase	27496	248																															0
ECs0644	15829898	NP_308671.1	alkyl hydroperoxide reductase subunit C	20761	187	1	0	2	2	0.176	0.9928	0	2	1	0.123	0.9887	0	2	1	0.16	1	0	2	1	0.123											4	1	0	87	8	0.722	1	0	77	9	0.775	1	0	132
ECs0645	15829899	NP_308672.1	alkyl hydroperoxide reductase F52a subunit	57402	531																															0	1	0	13	5	0.228	1	0	16	4	0.156	1	0	27
ECs0646	15829900	NP_308673.1	hypothetical protein ECs0646	15936	142																															0						0.9933	0	1	1	0.176	0.9931	0	2
ECs0649	15829903	NP_308676.1	nucleoside diphosphate kinase regulator	14927	136																															0						0.9933	0	2	1	0.25	0.9931	0	2
ECs0650	15829904	NP_308677.1	ribonuclease I	29590	268																															0
ECs0662	15829916	NP_308689.1	cold shock protein CspE	7463	69	0.953	0	1	1	0.145											0.9973	0	2	2	0.478											2	1	0	17	3	0.87	1	0	13	4	0.87	1	0	5
ECs0666	15829920	NP_308693.1	lipoyl synthase	36072	321																0.9431	0	1	1	0.069											1	1	0	24	7	0.43	1	0	17	6	0.336	1	0	26
ECs0668	162139805	NP_308695.2	lipoyltransferase	23883	213																															0	0.9623	0	1	1	0.131	1	0	8	2	0.211	1	0	7
ECs0669	15829923	NP_308696.1	hypothetical protein ECs0669	9827	87																															0	1	0	7	2	0.356	1	0	7	2	0.356	1	0	7
ECs0670	15829924	NP_308697.1	D-alanyl-D-alanine carboxypeptidase fraction A	44430	403																															0	1	0	19	6	0.243	1	0	23	6	0.318	1	0	32
ECs0674	15829928	NP_308701.1	rRNA large subunit methyltransferase	17341	155																															0	0.9879	0	2	1	0.142	0.9933	0	2	1	0.142	1	0	4
ECs0675	38703886	NP_308702.2	hypothetical protein ECs0675	11582	105																0.9835	0	1	1	0.248											1	1	0	12	3	0.533	1	0	17	4	0.724	1	0	23
ECs0679	15829933	NP_308706.1	LPS-assembly lipoprotein RlpB	21318	193	1	0	3	2	0.187	0.9879	0	1	1	0.067																					2
ECs0680	15829934	NP_308707.1	leucyl-tRNA synthetase	97234	860																															0	1	0	43	12	0.27	1	0	52	10	0.181	1	0	62
ECs0696	15829950	NP_308723.1	putative transport protein	33298	292																															0						0.9999	0	8	1	0.055	1	0	11
ECs0698	15829952	NP_308725.1	putative ATP-binding protein in pho regulon	40655	359											0.9404	0	2	1	0.075						0.9947	0	1	1	0.181						2	1	0	7	3	0.276	1	0	8	3	0.184	1	0	17
ECs0699	15829953	NP_308726.1	hypothetical protein ECs0699	53663	474																															0	1	0	17	5	0.266	1	0	21	5	0.274	1	0	19
ECs0704	15829958	NP_308731.1	asparagine synthetase B	62673	554																															0	0.9855	0	3	1	0.065						0.9989	0	3
ECs0705	15829959	NP_308732.1	UMP phosphatase	27163	250																															0						1	0	4	2	0.176	0.9972	0	2
ECs0706	15829960	NP_308733.1	transcriptional repressor of N-acetylglucosamine operon	44541	406																															0											0.9931	0	5
ECs0707	15829961	NP_308734.1	N-acetylglucosamine-6-phosphate deacetylase	40949	382																															0	1	0	4	2	0.105	1	0	6	4	0.236	1	0	9
ECs0708	15829962	NP_308735.1	glucosamine-6-phosphate deaminase	29774	266																															0						0.9962	0	4	1	0.211	1	0	2
ECs0709	15829963	NP_308736.1	N-acetyl glucosamine specific PTS system components IIABC	68332	648	1	0	7	5	0.137	1	0	5	3	0.079	1	0	2	2	0.156	0.9859	0	1	1	0.113	1	0	3	2	0.057	0.9882	0	1	1	0.039	6
ECs0710	15829964	NP_308737.1	glutaminyl-tRNA synthetase	63510	554																															0	1	0	34	10	0.292	1	0	57	10	0.283	1	0	64
ECs0714	15829968	NP_308741.1	ferric uptake regulator	16795	148																															0	1	0	4	2	0.311	1	0	5	1	0.135	1	0	3
ECs0715	15829969	NP_308742.1	flavodoxin FldA	19737	176																															0	0.9043	0.01	1	1	0.108	0.9996	0	2	2	0.25	1	0	8
ECs0717	15829971	NP_308744.1	hypothetical protein ECs0717	28477	254																															0	0.9981	0	1	1	0.339	1	0	10	3	0.335	1	0	3
ECs0718	15829972	NP_308745.1	replication initiation regulator SeqA	20329	181																															0	1	0	12	6	0.541	1	0	8	4	0.425	1	0	28
ECs0719	15829973	NP_308746.1	phosphoglucomutase	58335	546																															0	1	0	21	4	0.198	1	0	26	5	0.216	1	0	21
ECs0729	15829983	NP_308756.1	RhsC	158541	1399											0.9229	0.01	2	2	0.066																1
ECs0745	15829999	NP_308772.1	type II citrate synthase	47982	427																															0	0.9999	0	2	1	0.141	0.9933	0	1	1	0.08	1	0	4
ECs0748	15830002	NP_308775.1	succinate dehydrogenase flavoprotein subunit	64422	588																1	0	4	2	0.097	0.9999	0	4	2	0.054						2											1	0	5
ECs0749	15830003	NP_308776.1	succinate dehydrogenase iron-sulfur subunit	26784	238	0.9999	0	1	1	0.055																										1
ECs0751	15830005	NP_308778.1	2-oxoglutarate dehydrogenase E1 component	105062	933																															0	0.9646	0	1	1	0.031	0.9983	0	1	1	0.047
ECs0752	15830006	NP_308779.1	dihydrolipoamide succinyltransferase	44011	405																															0	1	0	7	3	0.343	1	0	6	2	0.111	0.9999	0	5
ECs0753	15830007	NP_308780.1	succinyl-CoA synthetase subunit beta	41393	388																															0						0.9933	0	2	1	0.046	1	0	14
ECs0754	15830008	NP_308781.1	succinyl-CoA synthetase subunit alpha	29777	289																															0	0.9966	0	1	1	0.26	0.9962	0	2	1	0.166	1	0	5
ECs0768	15830022	NP_308795.1	cytochrome d terminal oxidase polypeptide subunit I	58336	523	1	0	7	5	0.109	1	0	4	4	0.17	1	0	8	3	0.153	0.9957	0	2	1	0.073	0.9906	0	2	1	0.098	1	0	2	2	0.103	6
ECs0769	15830023	NP_308796.1	cytochrome d terminal oxidase polypeptide subunit II	42453	379	1	0	6	2	0.132	1	0	4	2	0.103																					2
ECs0771	15830025	NP_308798.1	acyl-CoA thioester hydrolase YbgC	15562	134																															0											0.9931	0	3
ECs0772	15830026	NP_308799.1	colicin uptake protein TolQ	25598	230											0.9999	0	2	1	0.122	1	0	4	3	0.213	0.9975	0	1	1	0.174						3
ECs0773	15830027	NP_308800.1	colicin uptake protein TolR	15383	142	1	0	2	2	0.155	0.9993	0	2	2	0.155	1	0	6	2	0.204	1	0	2	1	0.204	1	0	2	1	0.204						5
ECs0774	15830028	NP_308801.1	cell envelope integrity inner membrane protein TolA	40518	394						0.9992	0	2	2	0.079						0.9446	0	2	1	0.084	0.9973	0	1	1	0.173						3
ECs0775	15830029	NP_308802.1	translocation protein TolB	45956	430																															0	1	0	6	2	0.253	1	0	7	2	0.158	1	0	13
ECs0776	15830030	NP_308803.1	peptidoglycan-associated outer membrane lipoprotein	18824	173																															0
ECs0782	15830036	NP_308809.1	phospho-2-dehydro-3-deoxyheptonate aldolase	38010	350																															0	0.9975	0	2	1	0.126
ECs0783	15830037	NP_308810.1	phosphoglyceromutase	28556	250																															0	1	0	43	8	0.504	1	0	47	9	0.5	1	0	67
ECs0784	15830038	NP_308811.1	galactose-1-epimerase	38186	346																															0						1	0	4	1	0.058
ECs0787	38703888	NP_308814.2	UDP-galactose-4-epimerase	37768	342																															0	0.9999	0	3	1	0.085	0.9933	0	1	1	0.222	0.9998	0	3
ECs0789	15830043	NP_308816.1	DNA-binding transcriptional regulator ModE	28281	262																															0	0.9796	0	1	1	0.076	1	0	6	2	0.187	1	0	3
ECs0795	15830049	NP_308822.1	6-phosphogluconolactonase	36391	331																															0	0.9999	0	3	2	0.145	0.9933	0	2	1	0.115	1	0	5
ECs0800	15830054	NP_308827.1	putative pectinesterase	45981	427																															0						1	0	3	2	0.176	1	0	5
ECs0851	15830105	NP_308878.1	putative kinase inhibitor protein	17071	158																															0	0.9879	0	1	1	0.19	0.9933	0	1	1	0.19	0.9931	0	2
ECs0857	15830111	NP_308884.1	excinuclease ABC subunit B	76226	673																															0											0.9998	0	2
ECs0863	15830117	NP_308890.1	molybdopterin synthase large subunit	16966	150																															0						0.997	0	3	1	0.42	0.991	0	2
ECs0875	15830129	NP_308902.1	ATP-dependent RNA helicase RhlE	50046	455																															0	1	0	22	5	0.193	1	0	12	4	0.169	1	0	17
ECs0878	15830132	NP_308905.1	glycosyl transferase family protein	35185	320																															0	0.9879	0	1	1	0.075	0.9962	0	1	1	0.166	1	0	2
ECs0879	15830133	NP_308906.1	hypothetical protein ECs0879	38884	361																															0						0.9999	0	5	2	0.147
ECs0883	15830137	NP_308910.1	catecholate siderophore receptor Fiu	81956	760	1	0	3	3	0.064						0.9998	0	2	2	0.224	0.9921	0	1	1	0.087											3
ECs0887	15830141	NP_308914.1	glutamine ABC transporter ATP-binding protein	26732	240						0.9998	0	2	2	0.088																					1
ECs0889	15830143	NP_308916.1	glutamine ABC transporter periplasmic protein	27190	248																															0	1	0	6	2	0.185	0.9933	0	4	1	0.065	1	0	7
ECs0892	15830146	NP_308919.1	outer membrane protein X	18603	171	1	0	4	3	0.275	1	0	4	2	0.135	1	0	23	5	0.848	1	0	28	6	0.696	1	0	15	6	0.696	1	0	4	3	0.368	6											0.9931	0	3
ECs0894	15830148	NP_308921.1	manganese transport regulator MntR	17670	155																															0											0.9969	0	2
ECs0896	15830150	NP_308923.1	hypothetical protein ECs0896	33325	306																															0	1	0	7	2	0.275	1	0	10	2	0.183	1	0	12
ECs0897	15830151	NP_308924.1	putative ATP-binding component of a transport system	59858	530																															0	1	0	5	3	0.126	1	0	9	3	0.1	1	0	15
ECs0904	15830158	NP_308931.1	molybdopterin biosynthesis protein MoeB	26702	249																															0						0.9933	0	1	1	0.157	0.9917	0	2
ECs0905	15830159	NP_308932.1	molybdopterin biosynthesis protein MoeA	44076	411																															0						0.9933	0	1	1	0.044	0.9931	0	2
ECs0915	15830169	NP_308942.1	hypothetical protein ECs0915	49582	441																															0	1	0	21	5	0.385	1	0	16	7	0.245	1	0	27
ECs0919	15830173	NP_308946.1	D-alanyl-D-alanine carboxypeptidase fraction C	43641	400																															0											0.9961	0	4
ECs0931	15830185	NP_308958.1	modulator of drug activity A	26851	240																															0	1	0	7	3	0.363	1	0	13	3	0.296	1	0	13
ECs0939	15830193	NP_308966.1	23S rRNA methyluridine methyltransferase	41960	375																															0						0.9933	0	1	1	0.08	0.9931	0	1
ECs0946	15830200	NP_308973.1	arginine 3rd transport system periplasmic binding protein	26934	243																															0						1	0	5	2	0.181	0.9924	0	2
ECs0947	15830201	NP_308974.1	arginine transporter ATP-binding subunit	27022	242	0.9168	0.01	1	1	0.087	0.99	0	1	1	0.037											0.9804	0	1	1	0.037						3						0.9933	0	1	1	0.112	0.9917	0	1
ECs0948	15830202	NP_308975.1	putative lipoprotein	18887	171						0.99	0	1	1	0.082	0.9905	0	1	1	0.14	0.9933	0	1	1	0.246											3
ECs0963	15830217	NP_308990.1	hypothetical protein ECs0963	38253	330											0.996	0	1	1	0.145						0.9887	0	1	1	0.058						2	0.9999	0	5	2	0.118	1	0	6	3	0.139	1	0	24
ECs0968	15830222	NP_308995.1	ATP-dependent Clp protease ATP-binding subunit	84207	758																															0						0.9962	0	1	1	0.094
ECs0969	15830223	NP_308996.1	translation initiation factor IF-1	8250	72																															0	1	0	16	3	0.861	1	0	14	3	0.778	1	0	8
ECs0973	15830227	NP_309000.1	thioredoxin reductase	34623	321																															0	1	0	10	4	0.259	1	0	11	4	0.255	1	0	26
ECs0974	15830228	NP_309001.1	leucine-responsive transcriptional regulator	18887	164																															0	0.9855	0	3	1	0.207	1	0	4	1	0.207
ECs0975	15830229	NP_309002.1	DNA translocase FtsK	148098	1342											0.9981	0	1	1	0.061						0.9864	0	1	1	0.04						2
ECs0976	15830230	NP_309003.1	outer-membrane lipoprotein carrier protein	22628	204																															0	0.9965	0	1	1	0.225	0.9933	0	2	1	0.108	1	0	4
ECs0978	15830232	NP_309005.1	seryl-tRNA synthetase	48414	430																															0	1	0	18	5	0.335	1	0	21	7	0.565	1	0	34
ECs0985	15830239	NP_309012.1	pyruvate formate lyase-activating enzyme 1	28204	246																															0						1	0	4	2	0.13	0.9931	0	4
ECs0986	15830240	NP_309013.1	formate acetyltransferase 1	85350	760																															0	1	0	45	15	0.371	1	0	37	10	0.249	1	0	52
ECs0988	38703903	NP_309015.2	hypothetical protein ECs0988	65666	586																															0	0.9808	0	1	1	0.031	1	0	6	2	0.08	1	0	34
ECs0990	15830244	NP_309017.1	phosphoserine aminotransferase	39854	362																															0	1	0	6	2	0.157	1	0	7	2	0.182	1	0	7
ECs0991	15830245	NP_309018.1	3-phosphoshikimate 1-carboxyvinyltransferase	46096	427																															0											0.9931	0	1
ECs0993	15830247	NP_309020.1	cytidylate kinase	24746	227																															0	0.9867	0	9	1	0.128	0.9933	0	2	1	0.128	1	0	11
ECs0994	15830248	NP_309021.1	30S ribosomal protein S1	61158	557	1	0	48	19	0.408	1	0	16	10	0.241	1	0	57	30	0.747	1	0	50	18	0.499	1	0	42	18	0.479	1	0	21	13	0.408	6	1	0	647	36	0.68	1	0	951	37	0.713	1	0	646
ECs0995	15830249	NP_309022.1	integration host factor subunit beta	10651	94																															0	1	0	8	3	0.457	1	0	9	4	0.457	1	0	7
ECs0997	15830251	NP_309024.1	lipid transporter ATP-binding/permease protein	64461	582	0.9828	0	1	1	0.045						1	0	5	3	0.119	1	0	5	3	0.129	1	0	2	2	0.129	0.9944	0	2	2	0.143	5
ECs0998	15830252	NP_309025.1	tetraacyldisaccharide 4'-kinase	35563	328																															0											1	0	4
ECs1000	15830254	NP_309027.1	hypothetical protein ECs1000	6855	60																															0	1	0	7	1	0.5	1	0	9	1	0.5	0.9972	0	2
ECs1001	15830255	NP_309028.1	3-deoxy-manno-octulosonate cytidylyltransferase	27610	248																															0											0.9999	0	5
ECs1006	15830260	NP_309033.1	condesin subunit E	26989	234																															0						1	0	3	2	0.158	1	0	4
ECs1007	15830261	NP_309034.1	cell division protein MukB	170201	1486																															0	1	0	20	7	0.122	1	0	22	8	0.17	1	0	25
ECs1010	15830264	NP_309037.1	hypothetical protein ECs1010	23728	215																															0	0.9999	0	3	2	0.172	0.9341	0	1	1	0.228	0.9994	0	3
ECs1011	15830265	NP_309038.1	aromatic amino acid aminotransferase	43645	396																															0	0.9998	0	1	1	0.139	0.9962	0	2	1	0.126	1	0	7
ECs1013	15830267	NP_309040.1	asparaginyl-tRNA synthetase	52614	466											1	0	2	2	0.18																1	1	0	19	3	0.122	1	0	33	7	0.268	1	0	42
ECs1014	15830268	NP_309041.1	nicotinate phosphoribosyltransferase	45969	400	0.9707	0	1	1	0.115																										1	0.9922	0	2	1	0.093	1	0	5	1	0.048	1	0	12
ECs1015	15830269	NP_309042.1	aminopeptidase N	98872	870																															0	1	0	4	2	0.118	1	0	18	8	0.218	1	0	29
ECs1029	15830283	NP_309056.1	dihydroorotate dehydrogenase 2	36775	336																															0											0.9931	0	2
ECs1031	15830285	NP_309058.1	hypothetical protein ECs1031	40637	369																															0	0.9999	0	3	2	0.111	1	0	5	2	0.106	0.9931	0	3
ECs1032	15830286	NP_309059.1	23S rRNA m(2)G2445 methyltransferase	78896	702																															0	1	0	16	4	0.145	1	0	19	5	0.164	1	0	28
ECs1033	15830287	NP_309060.1	ABC transporter ATPase component	72133	635																															0	1	0	17	3	0.128	1	0	25	6	0.26	1	0	16
ECs1035	15830289	NP_309062.1	paraquat-inducible protein B	60479	546	0.9996	0	2	2	0.038						1	0	3	2	0.214																2
ECs1038	15830292	NP_309065.1	3-hydroxydecanoyl-(acyl carrier protein) dehydratase	18969	172																															0	0.9978	0	4	1	0.192						1	0	9
ECs1039	15830293	NP_309066.1	putative ATP-dependent protease	65805	586											0.9896	0	1	1	0.02	0.9913	0	1	1	0.02	0.9777	0	1	1	0.02						3						0.997	0	2	1	0.09	1	0	4
ECs1041	15830295	NP_309068.1	outer membrane protein A	37201	346	1	0	250	30	0.578	1	0	158	28	0.549	1	0	99	21	0.639	1	0	138	18	0.509	1	0	109	21	0.63	1	0	30	18	0.564	6	1	0	17	6	0.275	1	0	16	6	0.275	1	0	13
ECs1044	15830298	NP_309071.1	hypothetical protein ECs1044	82018	720																0.9928	0	2	2	0.075											1
ECs1045	15830299	NP_309072.1	hypothetical protein ECs1045	16247	148	0.9999	0	2	2	0.176																										1
ECs1049	15830303	NP_309076.1	hypothetical protein ECs1049	14701	137																															0						1	0	3	2	0.438	0.9924	0	1
ECs1051	38703907	NP_309078.2	putative oxidoreductase	44357	396																															0	0.9879	0	3	1	0.086	1	0	5	2	0.136	1	0	17
ECs1053	38703908	NP_309080.2	sulfur transfer protein TusE	12410	109																															0						0.9933	0	3	1	0.275	0.9931	0	4
ECs1072	15830326	NP_309099.1	hypothetical protein ECs1072	17485	151																															0
ECs1129	15830383	NP_309156.1	hydrogenase 1 large subunit	66282	597																															0						0.9806	0	3	2	0.085
ECs1137	15830391	NP_309164.1	cryptic autophosphorylating protein tyrosine kinase Etk	81260	726	0.9402	0.01	1	1	0.021	0.9928	0	2	1	0.021	1	0	4	3	0.175	0.9905	0	1	1	0.028	1	0	4	3	0.099						5
ECs1138	38703913	NP_309165.2	phosphotyrosine-protein phosphatase	16386	148																															0						1	0	4	2	0.257
ECs1139	15830393	NP_309166.1	hypothetical protein ECs1139	41741	379	1	0	17	9	0.38	1	0	17	10	0.293	1	0	5	4	0.296	0.9952	0	1	1	0.116	1	0	3	3	0.277	1	0	2	2	0.132	6											0.9931	0	3
ECs1141	15830395	NP_309168.1	hypothetical protein ECs1141	27277	248	0.9872	0	1	1	0.044	0.998	0	1	1	0.105											0.9989	0	1	1	0.109						3
ECs1145	15830399	NP_309172.1	cold shock protein CspG	7781	70																															0
ECs1184	15830438	NP_309211.1	hypothetical protein ECs1184	19254	173																															0	1	0	5	3	0.468	1	0	9	2	0.266	1	0	16
ECs1185	15830439	NP_309212.1	putative cI repressor protein	24007	217																															0						0.9913	0	1	1	0.129	0.9754	0	1
ECs1217	15830471	NP_309244.1	Bor precursor	10477	97	1	0	10	4	0.258	1	0	9	2	0.423	1	0	8	4	0.67	1	0	8	4	0.598	0.9994	0	4	2	0.371	1	0	3	2	0.237	6
ECs1244	15830498	NP_309271.1	hypothetical protein ECs1244	12409	114																															0	1	0	6	1	0.14	1	0	17	1	0.14	1	0	7
ECs1260	15830514	NP_309287.1	trifunctional transcriptional regulator/proline dehydrogenase/pyrroline-5-carboxylate dehydrogenase	143829	1320																															0
ECs1264	15830518	NP_309291.1	hypothetical protein ECs1264	41124	375																															0	0.9879	0	2	1	0.029	1	0	6	2	0.077	1	0	5
ECs1282	15830536	NP_309309.1	hemagglutinin/hemolysin-related protein	130345	1268																															0	0.9996	0	2	2	0.043
ECs1322	15830576	NP_309349.1	urease subunit gamma	11085	100																															0	0.9477	0	1	1	0.22						1	0	5
ECs1330	15830584	NP_309357.1	50S ribosomal protein L31 type B	9916	87																0.9921	0	1	1	0.161											1	0.9997	0	5	2	0.253	1	0	3	1	0.161	0.9931	0	1
ECs1343	15830597	NP_309370.1	TerW	17212	155																															0						0.9936	0	1	1	0.29	0.9087	0	1
ECs1351	15830605	NP_309378.1	TerZ	20923	193																															0	0.9999	0	5	1	0.093	0.9933	0	4	1	0.093	1	0	8
ECs1354	15830608	NP_309381.1	TerC	38393	346	1	0	1	1	0.078	0.9535	0	1	1	0.087																					2
ECs1355	15830609	NP_309382.1	TerD	20529	192																															0						0.9858	0	4	1	0.188	1	0	13
ECs1356	15830610	NP_309383.1	TerE	20480	191																															0	0.9995	0	1	1	0.309	0.9992	0	3	1	0.351	1	0	11
ECs1360	15830614	NP_309387.1	bifunctional enterobactin receptor/adhesin protein	76512	696																0.9966	0	1	1	0.039	1	0	2	2	0.089						2
ECs1410	15830664	NP_309437.1	putative dehydrogenase	36854	325																															0						0.9926	0	1	1	0.071
ECs1412	15830666	NP_309439.1	putative oxidoreductase component	20782	184																															0											1	0	5
ECs1426	15830680	NP_309453.1	glucan biosynthesis protein G	57882	511																															0	1	0	5	2	0.07	1	0	8	6	0.339	1	0	12
ECs1427	15830681	NP_309454.1	glucosyltransferase MdoH	97984	857																															0	0.9955	0	2	1	0.058	1	0	3	2	0.075
ECs1432	15830686	NP_309459.1	lipid A biosynthesis lauroyl acyltransferase	35407	306																															0											0.9999	0	3
ECs1433	15830687	NP_309460.1	hypothetical protein ECs1433	39710	350																															0	0.9962	0	1	1	0.103	0.9962	0	1	1	0.103	1	0	3
ECs1434	15830688	NP_309461.1	hypothetical protein ECs1434	20912	191																															0						0.9933	0	3	1	0.073	0.9931	0	3
ECs1437	15830691	NP_309464.1	N-methyltryptophan oxidase	40803	372																															0						0.9992	0	3	2	0.126	0.9981	0	2
ECs1448	15830702	NP_309475.1	flagella synthesis protein FlgN	15867	138																															0											0.9931	0	2
ECs1454	15830708	NP_309481.1	flagellar hook protein FlgE	42014	401	0.9872	0	1	1	0.045	1	0	3	2	0.077	0.9868	0	2	1	0.057	0.9952	0	2	1	0.112	0.9998	0	3	2	0.057						5
ECs1462	15830716	NP_309489.1	ribonuclease E	118273	1061											1	0	12	5	0.208	1	0	10	7	0.169	1	0	3	2	0.09	1	0	2	2	0.052	4	1	0	35	12	0.208	1	0	33	10	0.242	0.9931	0	3
ECs1464	15830718	NP_309491.1	23S rRNA pseudouridylate synthase C	36013	319																															0											0.9681	0	1
ECs1466	15830720	NP_309493.1	hypothetical protein ECs1466	19315	173																															0	0.9879	0	3	1	0.064	1	0	5	2	0.15	1	0	5
ECs1467	15830721	NP_309494.1	50S ribosomal protein L32	6446	57											0.9974	0	1	1	0.474																1	1	0	25	5	0.684	1	0	20	6	0.702	1	0	16
ECs1469	15830723	NP_309496.1	3-oxoacyl-(acyl carrier protein) synthase III	33515	317																															0	1	0	7	2	0.11	1	0	15	3	0.167	1	0	14
ECs1470	15830724	NP_309497.1	acyl carrier protein S-malonyltransferase	32412	309																															0	1	0	26	6	0.411	1	0	26	7	0.505	1	0	30
ECs1471	15830725	NP_309498.1	3-ketoacyl-(acyl-carrier-protein) reductase	25588	244																															0	0.9879	0	3	1	0.078	1	0	2	1	0.078	1	0	6
ECs1472	15830726	NP_309499.1	acyl carrier protein	8640	78	0.9985	0	1	1	0.282	1	0	5	4	0.333																					2	0.9996	0	3	2	0.128	0.9947	0	9	1	0.128	1	0	17
ECs1473	15830727	NP_309500.1	3-oxoacyl-(acyl carrier protein) synthase II	43046	413																															0	1	0	24	5	0.295	1	0	28	5	0.373	1	0	61
ECs1476	15830730	NP_309503.1	thymidylate kinase	23816	213																															0	1	0	6	2	0.174	1	0	5	2	0.164	1	0	9
ECs1477	15830731	NP_309504.1	DNA polymerase III subunit delta'	36951	334																															0						0.9509	0	1	1	0.054
ECs1478	15830732	NP_309505.1	putative metallodependent hydrolase	29809	265																															0											1	0	2
ECs1479	15830733	NP_309506.1	glucose-specific PTS system IIBC components	50677	477	1	0	16	8	0.197	1	0	11	7	0.14	1	0	11	6	0.268	1	0	6	5	0.147	1	0	2	2	0.067	1	0	5	4	0.08	6
ECs1481	38703933	NP_309508.2	purine nucleoside phosphoramidase	13939	125																															0						1	0	2	1	0.368	0.913	0	2
ECs1485	15830739	NP_309512.1	beta-hexosaminidase	37605	341																															0											1	0	6
ECs1486	38703934	NP_309513.2	hypothetical protein ECs1486	21226	180																															0
ECs1487	15830741	NP_309514.1	NADH dehydrogenase	47377	434																															0	1	0	26	6	0.152	1	0	18	6	0.276	1	0	55
ECs1492	15830746	NP_309519.1	transcription-repair coupling factor	129965	1148																															0	0.9955	0	1	1	0.057	0.9997	0	2	2	0.03	0.9972	0	3
ECs1495	38703936	NP_309522.2	lipoprotein transporter ATP-binding subunit	25482	233																															0											0.9931	0	3
ECs1499	15830753	NP_309526.1	spermidine/putrescine ABC transporter periplasmic substrate-binding protein	38791	348																															0	1	0	5	3	0.126	1	0	9	2	0.126	1	0	13
ECs1543	15830797	NP_309570.1	putative major head protein/prohead proteinase	68994	645																															0						0.9972	0	1	1	0.274	0.9972	0	1
ECs1556	15830810	NP_309583.1	putative regulatory protein	9533	84																															0	0.924	0.01	1	1	0.25
ECs1573	38703940	NP_309600.2	hypothetical protein ECs1573	42595	373						0.9921	0	1	1	0.059																					1
ECs1602	15830856	NP_309629.1	DNA-binding transcriptional regulator PhoP	25482	223																															0	1	0	4	1	0.135	1	0	2	1	0.224	1	0	10
ECs1603	15830857	NP_309630.1	adenylosuccinate lyase	51570	456																															0	1	0	11	4	0.175	1	0	21	6	0.325	1	0	45
ECs1604	15830858	NP_309631.1	hypothetical protein ECs1604	22947	213																															0											0.9931	0	2
ECs1605	38703944	NP_309632.2	tRNA-specific 2-thiouridylase MnmA	40987	368																															0	1	0	9	2	0.163	1	0	13	3	0.223	1	0	13
ECs1606	15830860	NP_309633.1	putative phosphohydrolase	17433	153																															0						0.9933	0	1	1	0.144
ECs1608	15830862	NP_309635.1	isocitrate dehydrogenase	45771	416																															0	1	0	26	5	0.19	1	0	35	8	0.315	1	0	50
ECs1625	15830879	NP_309652.1	Bor precursor	10416	97	1	0	10	4	0.258	1	0	9	2	0.423	1	0	10	3	0.536	1	0	9	3	0.526	0.9957	0	3	2	0.371						5
ECs1650	15830904	NP_309677.1	putative tail fiber protein	96071	971																1	0	2	2	0.18											1						0.9472	0	1	1	0.059
ECs1662	15830916	NP_309689.1	hypothetical protein ECs1662	55043	494																															0											1	0	5
ECs1663	15830917	NP_309690.1	outer membrane protease	35593	317	1	0	3	2	0.107																										1
ECs1668	15830922	NP_309695.1	cell division topological specificity factor MinE	10235	88																															0
ECs1669	15830923	NP_309696.1	cell division inhibitor MinD	29614	270																															0											0.9931	0	1
ECs1670	15830924	NP_309697.1	septum formation inhibitor	24745	231																															0	0.9879	0	4	1	0.095	0.9933	0	2	1	0.095	0.9931	0	3
ECs1680	15830934	NP_309707.1	disulfide bond formation protein B	20142	176	0.9785	0	2	1	0.051																										1
ECs1682	15830936	NP_309709.1	fatty acid metabolism regulator	26969	239																															0						1	0	10	3	0.314	1	0	13
ECs1708	15830962	NP_309735.1	GTP-dependent nucleic acid-binding protein EngD	39667	363																															0	1	0	13	3	0.209	1	0	12	5	0.331	1	0	25
ECs1709	15830963	NP_309736.1	peptidyl-tRNA hydrolase	21082	194																															0	1	0	10	2	0.149	1	0	8	2	0.149	1	0	10
ECs1712	15830966	NP_309739.1	ribose-phosphate pyrophosphokinase	34218	315																					0.9906	0	2	1	0.041						1	1	0	16	4	0.2	1	0	12	3	0.114	1	0	12
ECs1716	15830970	NP_309743.1	peptide chain release factor 1	40517	360																															0						0.9933	0	1	1	0.053
ECs1717	15830971	NP_309744.1	N5-glutamine S-adenosyl-L-methionine-dependent methyltransferase	31016	277																															0	0.9867	0	1	1	0.108	1	0	4	2	0.199	1	0	2
ECs1720	15830974	NP_309747.1	2-dehydro-3-deoxyphosphooctonate aldolase	30861	284																															0	1	0	10	3	0.359	1	0	19	5	0.31	1	0	22
ECs1724	15830978	NP_309751.1	hypothetical protein ECs1724	12693	117																															0											1	0	4
ECs1726	15830980	NP_309753.1	transcriptional regulator NarL	23927	216																															0											0.9999	0	4
ECs1734	15830988	NP_309761.1	formyltetrahydrofolate deformylase	31937	280																															0	1	0	5	1	0.189	1	0	8	1	0.057	0.9869	0	1
ECs1738	15830992	NP_309765.1	UTP--glucose-1-phosphate uridylyltransferase subunit GalU	32942	302																															0	1	0	42	7	0.49	1	0	24	5	0.358	1	0	28
ECs1739	15830993	NP_309766.1	global DNA-binding transcriptional dual regulator H-NS	15540	137																															0	1	0	68	6	0.584	1	0	109	4	0.409	1	0	52
ECs1741	15830995	NP_309768.1	bifunctional acetaldehyde-CoA/alcohol dehydrogenase	96127	891																															0	1	0	30	10	0.275	1	0	49	10	0.282	1	0	16
ECs1743	15830997	NP_309770.1	oligopeptide transport periplasmic binding protein	60976	543																															0						1	0	7	2	0.076	1	0	5
ECs1753	15831007	NP_309780.1	acyl-CoA thioester hydrolase	14217	132																															0
ECs1832	15831086	NP_309859.1	tryptophan synthase subunit alpha	28725	268																															0											0.9969	0	2
ECs1838	15831092	NP_309865.1	hypothetical protein ECs1838	32612	293																															0	1	0	4	2	0.188	0.9933	0	1	1	0.082	0.9931	0	2
ECs1839	162139712	NP_309866.3	hypothetical protein ECs1839	24502	218																															0	0.9879	0	1	1	0.202	1	0	6	2	0.408
ECs1841	15831095	NP_309868.1	23S rRNA pseudouridylate synthase B	32597	290																															0	0.9198	0.01	1	1	0.041						0.9925	0	1
ECs1845	15831099	NP_309872.1	hypothetical protein ECs1845	9386	83																															0											0.9931	0	1
ECs1846	15831100	NP_309873.1	DNA topoisomerase I	97351	865																															0	1	0	3	1	0.058	1	0	5	1	0.032	1	0	14
ECs1847	15831101	NP_309874.1	transcriptional regulator CysB	36150	324																															0											0.9931	0	2
ECs1850	15831104	NP_309877.1	GTP cyclohydrolase II	21836	196																															0											0.9931	0	1
ECs1854	15831108	NP_309881.1	orotidine 5'-phosphate decarboxylase	26230	245																															0	1	0	8	2	0.192	0.9933	0	2	1	0.131	1	0	6
ECs1856	15831110	NP_309883.1	osmotically inducible lipoprotein	6948	72	0.9367	0.01	1	1	0.208																0.9961	0	1	1	0.667						2
ECs1859	15831113	NP_309886.1	exoribonuclease II	72490	644																															0	1	0	10	7	0.241	1	0	17	6	0.252	1	0	28
ECs1861	15831115	NP_309888.1	enoyl-(acyl carrier protein) reductase	27864	262																															0	1	0	7	3	0.145	1	0	13	3	0.286	1	0	60
ECs1872	15831126	NP_309899.1	hypothetical protein ECs1872	9307	81																															0						0.9933	0	2	1	0.16	0.9931	0	3
ECs1881	15831135	NP_309908.1	phage shock protein PspA	25493	222																															0						0.9933	0	2	1	0.068	0.9931	0	1
ECs1899	15831153	NP_309926.1	putative LACI-type transcriptional regulator	36235	332																0.9999	0	2	2	0.202											1
ECs1902	15831156	NP_309929.1	DNA-binding transcriptional regulator TyrR	57686	513																															0	0.9219	0.01	1	1	0.055	0.9962	0	2	1	0.076
ECs1903	15831157	NP_309930.1	thiol peroxidase	17835	168											0.9345	0	1	1	0.137	0.9758	0	1	1	0.137											2	1	0	25	3	0.357	1	0	20	5	0.595	1	0	18
ECs1911	38703964	NP_309938.2	putative transport periplasmic protein	59928	537																															0						0.9847	0	2	1	0.136	1	0	2
ECs1914	15831168	NP_309941.1	universal stress protein UspE	35707	316																															0						1	0	2	2	0.146
ECs1915	15831169	NP_309942.1	fumarate/nitrate reduction transcriptional regulator	27967	250																															0											0.9931	0	2
ECs1928	15831182	NP_309955.1	C32 tRNA thiolase	35515	311																															0	0.9996	0	3	2	0.193	1	0	4	2	0.296	0.9999	0	4
ECs1953	15831207	NP_309980.1	putative methyltransferase	43094	383																															0	0.9657	0	1	1	0.065						1	0	4
ECs2000	15831254	NP_310027.1	putative oxidoreductase	128807	1174																															0	0.9879	0	3	1	0.055	1	0	8	4	0.12	1	0	11
ECs2001	15831255	NP_310028.1	heat-inducible protein	15182	140																															0
ECs2002	15831256	NP_310029.1	D-lactate dehydrogenase	36521	329																															0	1	0	10	3	0.21	1	0	6	4	0.289	1	0	7
ECs2014	15831268	NP_310041.1	azoreductase	21646	201																															0	0.9578	0	1	1	0.139						0.9931	0	2
ECs2015	15831269	NP_310042.1	ATP-dependent RNA helicase HrpA	146731	1281																															0	1	0	3	2	0.09	1	0	9	2	0.149	0.9931	0	3
ECs2029	15831283	NP_310056.1	glucan biosynthesis protein D	62768	551																															0						0.9981	0	2	1	0.085	0.9972	0	1
ECs2050	15831304	NP_310077.1	hypothetical protein ECs2050	8800	77																															0	0.9879	0	2	1	0.403	1	0	6	1	0.403	1	0	12
ECs2056	15831310	NP_310083.1	putative receptor	38668	353																															0	1	0	5	2	0.252	0.9962	0	1	1	0.272	1	0	6
ECs2061	15831315	NP_310088.1	RhsE	156489	1400																															0	0.9959	0	1	1	0.036
ECs2079	15831333	NP_310106.1	nitrate-inducible formate dehydrogenase-N iron-sulfur beta subunit	32212	294																															0
ECs2083	15831337	NP_310110.1	malate dehydrogenase	64207	574																															0	1	0	13	4	0.171	1	0	14	4	0.153	1	0	40
ECs2128	15831382	NP_310155.1	altronate oxidoreductase	54808	483						0.9061	0.01	1	1	0.043																					1						0.9933	0	2	1	0.056
ECs2148	15831402	NP_310175.1	3-hydroxy acid dehydrogenase	27263	248																															0						0.9913	0	1	1	0.141	0.995	0	2
ECs2197	15831451	NP_310224.1	hypothetical protein ECs2197	12395	114																															0	1	0	6	1	0.14	1	0	17	1	0.14	1	0	7
ECs2290	15831544	NP_310317.1	spermidine N1-acetyltransferase	21887	186																															0											1	0	4
ECs2297	162139791	NP_310324.2	twin-argninine leader-binding protein DmsD	23345	204																															0	0.9879	0	3	1	0.103	0.9933	0	2	1	0.103	1	0	8
ECs2308	15831562	NP_310335.1	pyridine nucleotide transhydrogenase	48723	462	0.9971	0	1	1	0.08	0.9995	0	2	2	0.054																					2
ECs2309	15831563	NP_310336.1	NAD(P) transhydrogenase subunit alpha	54545	510	1	0	2	2	0.063	0.9992	0	1	1	0.147	0.9999	0	1	1	0.141	0.9921	0	1	1	0.096	0.9995	0	1	1	0.133						5	0.9977	0	1	1	0.098	0.9962	0	2	1	0.112
ECs2310	15831564	NP_310337.1	hypothetical protein ECs2310	33873	314																															0	1	0	7	5	0.293	1	0	7	2	0.153	1	0	6
ECs2314	15831568	NP_310341.1	DNA-binding transcriptional regulator RstA	27030	242																															0											0.9924	0	2
ECs2319	15831573	NP_310346.1	mannose-6-phosphate isomerase	42850	391																															0	0.9879	0	3	1	0.026	1	0	5	3	0.159	1	0	7
ECs2320	15831574	NP_310347.1	hypothetical protein ECs2320	54723	502	1	0	2	2	0.072	0.9928	0	1	1	0.028	1	0	3	3	0.133						0.9878	0	1	1	0.135						4	1	0	3	2	0.195	1	0	8	4	0.315	1	0	5
ECs2331	15831585	NP_310358.1	adenosine deaminase	36401	333																															0	1	0	15	6	0.402	1	0	16	6	0.471	1	0	31
ECs2332	38704000	NP_310359.2	putative oxidoreductase	38242	346																															0	0.9966	0	2	1	0.182	0.9933	0	1	1	0.072	1	0	7
ECs2338	15831592	NP_310365.1	electron transport complex protein RnfC	83766	772						0.9958	0	1	1	0.058																0.9767	0	1	1	0.012	2
ECs2343	15831597	NP_310370.1	putative tripeptide transporter permease	54005	500	0.9872	0	1	1	0.026	0.9928	0	1	1	0.026																					2
ECs2344	15831598	NP_310371.1	glutathionine S-transferase	22868	201																															0						0.9933	0	1	1	0.075	1	0	4
ECs2346	15831600	NP_310373.1	tyrosyl-tRNA synthetase	47527	424																															0	1	0	46	8	0.33	1	0	67	10	0.443	1	0	39
ECs2347	15831601	NP_310374.1	pyridoxamine 5'-phosphate oxidase	25561	218																															0	0.9975	0	2	1	0.055	0.9933	0	2	1	0.055	0.9983	0	3
ECs2350	15831604	NP_310377.1	putative outer membrane protein	15602	155	1	0	32	16	0.703	1	0	21	9	0.645	1	0	3	2	0.529	1	0	2	2	0.529	1	0	4	2	0.471						5											0.9931	0	2
ECs2351	162139788	NP_310378.2	transcriptional regulator SlyA	16353	144																															0											0.991	0	2
ECs2359	15831613	NP_310386.1	N-ethylmaleimide reductase	39546	365																															0						1	0	5	2	0.132	0.9924	0	1
ECs2361	15831615	NP_310388.1	ribonuclease T	23533	215																															0
ECs2363	15831617	NP_310390.1	hypothetical protein ECs2363	12879	115																															0											1	0	9
ECs2365	15831619	NP_310392.1	superoxide dismutase	21266	193																															0						0.9933	0	2	1	0.176	1	0	21
ECs2367	15831621	NP_310394.1	DNA-binding transcriptional repressor PurR	38175	341																															0											0.9924	0	1
ECs2371	15831625	NP_310398.1	riboflavin synthase subunit alpha	23435	213																															0
ECs2383	15831637	NP_310410.1	pyruvate kinase	50729	470	1	0	3	2	0.077																										1	1	0	35	9	0.33	1	0	25	8	0.266	1	0	69
ECs2384	15831638	NP_310411.1	murein lipoprotein	8323	78	1	0	15	4	0.333	1	0	9	2	0.333	1	0	9	4	0.538	1	0	5	2	0.487						1	0	9	5	0.628	5
ECs2411	15831665	NP_310438.1	phospho-2-dehydro-3-deoxyheptonate aldolase	38719	348																															0
ECs2417	15831671	NP_310444.1	putative glutathione peroxidase	20426	183																															0						0.9962	0	2	2	0.246
ECs2419	15831673	NP_310446.1	integration host factor subunit alpha	11354	99																															0	0.9808	0	4	1	0.091	0.9893	0	1	1	0.152	1	0	8
ECs2420	15831674	NP_310447.1	phenylalanyl-tRNA synthetase subunit beta	87432	795	0.9847	0	1	1	0.026																										1	1	0	43	13	0.307	1	0	42	12	0.275	1	0	86
ECs2421	15831675	NP_310448.1	phenylalanyl-tRNA synthetase subunit alpha	36802	327																															0	1	0	11	5	0.242	1	0	13	4	0.284	1	0	30
ECs2423	15831677	NP_310450.1	50S ribosomal protein L20	13497	118	0.9506	0	1	1	0.085						1	0	24	9	0.424	1	0	12	7	0.525	1	0	11	3	0.28	1	0	6	4	0.466	5	0.9962	0	1	1	0.237	1	0	46	2	0.237	1	0	2
ECs2424	162139715	NP_310451.3	50S ribosomal protein L35	7289	65																0.9921	0	5	1	0.277	0.9986	0	6	1	0.277						2											0.9099	0	1
ECs2425	15831679	NP_310452.1	translation initiation factor IF-3	20564	180																															0	1	0	34	6	0.594	1	0	20	4	0.333	1	0	17
ECs2426	15831680	NP_310453.1	threonyl-tRNA synthetase	74028	642																															0	1	0	23	11	0.355	1	0	32	8	0.336	1	0	57
ECs2435	15831689	NP_310462.1	part of a kinase	48691	463	1	0	7	5	0.171	1	0	9	5	0.138																					2
ECs2445	15831699	NP_310472.1	DNA-binding transcriptional activator OsmE	12021	112																															0	0.9855	0	2	1	0.179						0.991	0	1
ECs2446	15831700	NP_310473.1	NAD synthetase	30684	275																															0	1	0	10	4	0.291	1	0	10	3	0.342	1	0	15
ECs2455	15831709	NP_310482.1	exonuclease III	30951	268																															0	1	0	5	2	0.142	1	0	7	2	0.201	0.9969	0	3
ECs2470	15831724	NP_310497.1	selenophosphate synthetase	36673	347																															0	1	0	16	3	0.274	1	0	14	5	0.343	1	0	15
ECs2471	15831725	NP_310498.1	hypothetical protein ECs2471	20059	183																															0	1	0	4	1	0.344	0.9962	0	2	1	0.322	0.9931	0	4
ECs2472	15831726	NP_310499.1	protease 4	67143	618											1	0	3	3	0.188	0.9816	0	1	1	0.099											2											0.9931	0	3
ECs2474	15831728	NP_310501.1	cytoplasmic asparaginase I	37127	338																															0						0.9788	0	1	1	0.112	0.9998	0	7
ECs2488	15831742	NP_310515.1	glyceraldehyde-3-phosphate dehydrogenase	35532	331	1	0	3	2	0.1	0.945	0.01	1	1	0.03	0.9997	0	2	2	0.227	1	0	6	3	0.242											4	1	0	123	16	0.707	1	0	177	14	0.553	1	0	264
ECs2489	38704017	NP_310516.2	hypothetical protein ECs2489	32772	294																															0	1	0	11	2	0.19	1	0	10	2	0.19	1	0	7
ECs2491	15831745	NP_310518.1	putative scaffolding protein in the formation of a murein-synthesizing holoenzyme	27803	248	1	0	6	4	0.19						1	0	9	2	0.5	1	0	8	2	0.222	1	0	5	3	0.315	0.9916	0	2	1	0.109	5
ECs2496	15831750	NP_310523.1	hypothetical protein ECs2496	17851	167																															0	0.9867	0	3	1	0.168	0.9893	0	2	1	0.168	0.9837	0	2
ECs2508	38704018	NP_310535.2	putative transcriptional regulator LYSR-type	34645	307																															0											0.9714	0	5
ECs2513	15831767	NP_310540.1	ribonuclease D	42748	375																															0	0.9828	0	2	1	0.085	1	0	4	2	0.2	1	0	10
ECs2514	15831768	NP_310541.1	long-chain-fatty-acid--CoA ligase	62364	561																															0	0.9974	0	2	1	0.048	1	0	10	2	0.096	1	0	13
ECs2516	15831770	NP_310543.1	hypothetical protein ECs2516	25197	231																															0	0.9879	0	1	1	0.056
ECs2521	15831775	NP_310548.1	para-aminobenzoate synthase component I	50951	453																															0											0.9931	0	1
ECs2523	15831777	NP_310550.1	L-serine deaminase	48937	454																															0	1	0	4	2	0.077						1	0	9
ECs2527	15831781	NP_310554.1	PTS system, mannose-specific IIAB component	35048	323																															0											0.9931	0	3
ECs2529	162139716	NP_310556.3	mannose-specific PTS system protein IID	31303	286											0.9868	0	1	1	0.157						0.9906	0	2	1	0.042						2						0.9933	0	3	1	0.091	0.9661	0	1
ECs2532	15831786	NP_310559.1	23S rRNA methyltransferase A	30468	269																															0	0.9844	0	1	1	0.059	0.9951	0	1	1	0.067
ECs2533	15831787	NP_310560.1	cold shock-like protein CspC	7402	69																															0	0.9867	0	1	1	0.217	0.9933	0	2	1	0.217	0.9986	0	1
ECs2537	15831791	NP_310564.1	putative regulator	30029	263																															0	0.991	0	1	1	0.084	0.9933	0	1	1	0.084	0.9931	0	2
ECs2540	15831794	NP_310567.1	carboxy-terminal protease	76633	682																															0	1	0	4	3	0.091	1	0	5	3	0.057	1	0	13
ECs2541	15831795	NP_310568.1	putative solute/DNA competence effector	25834	232																															0	1	0	14	6	0.427	1	0	4	2	0.099	1	0	5
ECs2545	15831799	NP_310572.1	rRNA (cytosine-C(5)-)-methyltransferase RsmF	53475	481																															0	0.9937	0	2	1	0.158	1	0	6	3	0.22	1	0	6
ECs2551	15831805	NP_310578.1	hypothetical protein ECs2551	13438	124																															0											0.9931	0	3
ECs2558	15831812	NP_310585.1	DNA damage-inducible protein YebG	10717	96																															0											0.9931	0	1
ECs2560	15831814	NP_310587.1	keto-hydroxyglutarate-aldolase/keto-deoxy-phosphogluconate aldolase	22284	213																															0	0.9444	0	4	1	0.146	0.9171	0	1	1	0.235	1	0	9
ECs2561	15831815	NP_310588.1	phosphogluconate dehydratase	64639	603																															0						0.9933	0	2	1	0.091	0.9999	0	2
ECs2562	15831816	NP_310589.1	glucose-6-phosphate 1-dehydrogenase	55732	491																															0	1	0	4	3	0.206	1	0	15	4	0.232	1	0	5
ECs2564	15831818	NP_310591.1	pyruvate kinase	51356	480																															0	1	0	3	2	0.102	1	0	2	2	0.102	1	0	2
ECs2565	15831819	NP_310592.1	lipid A biosynthesis (KDO)2-(lauroyl)-lipid IVA acyltransferase	37376	323																															0	0.9964	0	4	1	0.195	0.9962	0	3	1	0.142	0.9931	0	5
ECs2567	162139717	NP_310594.3	high-affinity zinc transporter periplasmic component	33886	310																															0											1	0	14
ECs2570	15831824	NP_310597.1	Holliday junction DNA helicase RuvB	37174	336																															0	0.9879	0	6	1	0.057	0.9933	0	3	1	0.057	1	0	11
ECs2571	15831825	NP_310598.1	Holliday junction DNA helicase RuvA	22086	203																															0	1	0	2	2	0.236	0.9926	0	2	1	0.227	1	0	8
ECs2574	15831828	NP_310601.1	hypothetical protein ECs2574	26437	246																															0	1	0	3	2	0.179	0.9933	0	1	1	0.098	0.9931	0	2
ECs2576	15831830	NP_310603.1	aspartyl-tRNA synthetase	65814	590																															0	1	0	27	9	0.256	1	0	32	10	0.324	1	0	43
ECs2580	15831834	NP_310607.1	hypothetical protein ECs2580	27791	247																															0											0.9842	0	1
ECs2581	15831835	NP_310608.1	hypothetical protein ECs2581	37053	323																															0											1	0	14
ECs2585	38704028	NP_310612.2	hypothetical protein ECs2585	21292	188																															0	0.9715	0	1	1	0.085						0.9982	0	2
ECs2586	15831840	NP_310613.1	arginyl-tRNA synthetase	64664	577																															0	1	0	17	4	0.158	1	0	26	7	0.302	1	0	57
ECs2591	15831845	NP_310618.1	chemotaxis regulator CheZ	23976	214	0.9872	0	1	1	0.047																										1	0.9879	0	2	1	0.164	1	0	6	3	0.271	1	0	8
ECs2592	15831846	NP_310619.1	chemotaxis regulatory protein CheY	14097	129																															0	0.9879	0	1	1	0.209	0.9962	0	2	1	0.295	1	0	3
ECs2593	15831847	NP_310620.1	chemotaxis-specific methylesterase	37452	349																															0						0.9933	0	2	2	0.189
ECs2596	15831850	NP_310623.1	methyl-accepting chemotaxis protein II	59926	553	1	0	8	6	0.15	0.9972	0	3	2	0.094																					2	0.9623	0	1	1	0.101
ECs2597	15831851	NP_310624.1	purine-binding chemotaxis protein	18084	167	1	0	5	4	0.299																0.9881	0	1	1	0.305						2
ECs2598	15831852	NP_310625.1	chemotaxis protein CheA	71412	654	1	0	2	2	0.099						1	0	8	5	0.183	1	0	8	6	0.243	1	0	3	3	0.156	0.9999	0	3	2	0.112	5						1	0	7	4	0.124	1	0	6
ECs2613	15831867	NP_310640.1	ferritin	19424	165																															0	1	0	3	1	0.188	0.99	0	2	1	0.188	1	0	6
ECs2616	15831870	NP_310643.1	hypothetical protein ECs2616	24981	221																															0
ECs2652	15831906	NP_310679.1	response regulator	23863	218																															0											0.9931	0	1
ECs2653	15831907	NP_310680.1	hypothetical protein ECs2653	8239	74																															0	0.9974	0	4	1	0.527						0.9931	0	7
ECs2661	15831915	NP_310688.1	flagellar biosynthesis sigma factor	27521	239																															0											0.9931	0	2
ECs2662	15831916	NP_310689.1	flagellin	59954	585	1	0	130	55	0.778	1	0	124	45	0.728	1	0	26	13	0.622	1	0	18	11	0.474	1	0	13	8	0.499	1	0	25	15	0.603	6	1	0	29	8	0.338	1	0	23	5	0.248	1	0	26
ECs2664	15831918	NP_310691.1	flagellar protein FliS	15049	136																															0											0.9931	0	2
ECs2667	38704034	NP_310694.2	hypothetical protein ECs2667	15132	138																															0											0.9924	0	2
ECs2678	15831932	NP_310705.1	flagellar motor switch protein G	36776	331	1	0	2	2	0.066	0.9879	0	1	1	0.03	0.9981	0	2	1	0.115																3
ECs2683	15831937	NP_310710.1	flagellar basal body-associated protein FliL	17221	154											0.994	0	2	1	0.383	0.9921	0	2	1	0.175	0.9906	0	2	1	0.175						3
ECs2684	15831938	NP_310711.1	flagellar motor switch protein FliM	37863	334																															0											0.9988	0	2
ECs2780	15832034	NP_310807.1	hypothetical protein ECs2780	25839	238																															0
ECs2809	38704040	NP_310836.2	hypothetical protein ECs2809	12778	109																															0	1	0	16	3	0.596	1	0	20	4	0.541	1	0	22
ECs2813	15832067	NP_310840.1	exonuclease I	54501	475																															0						0.9995	0	2	2	0.105
ECs2814	15832068	NP_310841.1	hypothetical protein ECs2814	8092	75																															0
ECs2816	15832070	NP_310843.1	putative amino acid/amine transport protein	49770	454	1	0	4	2	0.051	1	0	4	2	0.051	0.9877	0	1	1	0.02											0.9907	0	1	1	0.02	4						0.9834	0	1	1	0.02
ECs2818	15832072	NP_310845.1	hypothetical protein ECs2818	29680	274																															0	1	0	7	3	0.201	1	0	11	4	0.361	1	0	15
ECs2820	15832074	NP_310847.1	ATP phosphoribosyltransferase	33352	299																															0						0.9933	0	2	1	0.107	1	0	4
ECs2823	38704042	NP_310850.2	imidazole glycerol-phosphate dehydratase/histidinol phosphatase	40290	355																															0						1	0	4	1	0.132
ECs2827	15832081	NP_310854.1	bifunctional phosphoribosyl-AMP cyclohydrolase/phosphoribosyl-ATP pyrophosphatase protein	22841	203																															0											0.9924	0	1
ECs2828	38704043	NP_310855.2	regulator of length of O-antigen component of lipopolysaccharide chains	36423	326	1	0	11	10	0.35	1	0	10	7	0.218	1	0	11	4	0.236	1	0	5	3	0.233	1	0	3	2	0.147	1	0	2	2	0.147	6	0.9879	0	1	1	0.086	0.9933	0	2	1	0.144
ECs2830	15832084	NP_310857.1	6-phosphogluconate dehydrogenase	51477	468	1	0	2	2	0.051																										1	1	0	50	15	0.53	1	0	59	12	0.459	1	0	83
ECs2831	15832085	NP_310858.1	acetyltransferase	23742	221																															0						0.9933	0	1	1	0.204	0.9931	0	2
ECs2835	15832089	NP_310862.1	phosphomannomutase	50340	456																															0	1	0	4	4	0.224	0.9455	0	1	1	0.175	1	0	7
ECs2836	15832090	NP_310863.1	mannose-1-P guanosyltransferase	54270	482																															0	1	0	10	5	0.118	1	0	25	6	0.137	1	0	22
ECs2837	15832091	NP_310864.1	putative GDP-L-fucose pathway enzyme	19568	169																															0	1	0	9	4	0.237	1	0	12	3	0.231	1	0	6
ECs2838	15832092	NP_310865.1	fucose synthetase	36269	321																															0	1	0	16	7	0.402	1	0	20	7	0.377	1	0	49
ECs2839	15832093	NP_310866.1	GDP-D-mannose dehydratase	41674	372																															0	1	0	107	11	0.503	1	0	79	10	0.505	1	0	88
ECs2840	15832094	NP_310867.1	putative glycosyl transferase	46611	404																															0	1	0	7	2	0.077	1	0	10	3	0.22	1	0	14
ECs2841	15832095	NP_310868.1	perosamine synthetase	41814	366																															0	1	0	15	4	0.117	1	0	23	5	0.202	1	0	30
ECs2843	15832097	NP_310870.1	putative glycosyl transferase	28359	248																															0						1	0	6	1	0.198	1	0	4
ECs2846	15832100	NP_310873.1	UTP--glucose-1-phosphate uridylyltransferase subunit GalF	32829	297																															0	0.9999	0	1	1	0.118	0.9995	0	1	1	0.158	1	0	9
ECs2847	15832101	NP_310874.1	putative UDP-galactose 4-epimerase	37142	331																															0	1	0	6	3	0.103	1	0	16	6	0.42	1	0	28
ECs2853	15832107	NP_310880.1	phosphomannomutase	50378	456																															0	1	0	4	4	0.224	0.9455	0	1	1	0.175	1	0	7
ECs2858	15832112	NP_310885.1	GDP-D-mannose dehydratase	42047	373																															0						0.9984	0	3	2	0.137
ECs2868	38704046	NP_310895.2	putative transport protein	59436	527											1	0	3	2	0.108																1						0.9933	0	2	1	0.051
ECs2873	162139779	NP_310900.2	uridine kinase	24353	213																															0	1	0	11	2	0.108	1	0	8	2	0.108	1	0	14
ECs2878	38704047	NP_310905.2	putative chaperone	49299	450											0.9999	0	1	1	0.176	1	0	2	2	0.173	1	0	4	2	0.18						3						0.9933	0	1	1	0.062	0.9924	0	2
ECs2889	15832143	NP_310916.1	hypothetical protein ECs2889	51179	453																															0	1	0	6	2	0.11	1	0	11	3	0.181	1	0	14
ECs2907	15832161	NP_310934.1	hydroxyethylthiazole kinase	27355	262																															0						0.9583	0	1	1	0.092
ECs2913	38704051	NP_310940.2	hypothetical protein ECs2913	12482	112																															0						0.9988	0	2	2	0.277
ECs2919	38704052	NP_310946.2	putative ATPase	39938	369																															0	0.9998	0	3	1	0.043	0.9999	0	3	2	0.119	1	0	6
ECs2920	15832174	NP_310947.1	methionyl-tRNA synthetase	76255	677																															0	1	0	22	7	0.278	1	0	48	8	0.301	1	0	55
ECs2935	15832189	NP_310962.1	hypothetical protein ECs2935	18003	156																															0	0.998	0	1	1	0.179	0.9978	0	3	1	0.122	1	0	7
ECs2991	15832245	NP_311018.1	hypothetical protein ECs2991	10312	93																					1	0	2	2	0.172						1	0.9879	0	1	1	0.194
ECs2992	15832246	NP_311019.1	hypothetical protein ECs2992	19741	183	1	0	2	2	0.12	1	0	3	2	0.12																0.9882	0	1	1	0.066	3
ECs3019	15832273	NP_311046.1	beta-D-glucoside glucohydrolase	83488	765																															0	0.9989	0	8	2	0.069	1	0	10	4	0.093	1	0	13
ECs3020	15832274	NP_311047.1	D-lactate dehydrogenase	64685	571																															0											1	0	3
ECs3021	15832275	NP_311048.1	D-alanyl-D-alanine endopeptidase	34211	313																															0
ECs3026	15832280	NP_311053.1	tRNA-dihydrouridine synthase C	35315	316																															0											0.9931	0	2
ECs3035	15832289	NP_311062.1	cytidine deaminase	31541	294																															0	0.9879	0	1	1	0.129	0.9986	0	4	1	0.214	1	0	6
ECs3045	15832299	NP_311072.1	GTP cyclohydrolase I	24831	222																															0						0.9998	0	3	2	0.36	1	0	3
ECs3047	15832301	NP_311074.1	colicin I receptor	73383	659											1	0	8	5	0.171	1	0	5	4	0.167	1	0	2	2	0.068						3
ECs3049	15832303	NP_311076.1	putative DNA-binding transcriptional regulator	32724	293																															0											0.9931	0	1
ECs3051	15832305	NP_311078.1	endonuclease IV	31480	285																															0						0.9933	0	2	1	0.098	0.9906	0	1
ECs3059	15832313	NP_311086.1	fructose-specific PTS system IIBC component	57461	563	1	0	3	2	0.064	1	0	3	2	0.087	1	0	4	3	0.201	1	0	6	3	0.171	1	0	5	2	0.119						5						0.9962	0	2	1	0.087
ECs3060	15832314	NP_311087.1	1-phosphofructokinase	33756	312																															0	0.9979	0	5	1	0.157	0.9933	0	6	1	0.09
ECs3061	15832315	NP_311088.1	bifunctional fructose-specific PTS IIA/HPr protein	39648	376											1	0	3	3	0.271	1	0	2	2	0.077	0.9906	0	1	1	0.077						3	0.9974	0	3	1	0.082	0.9933	0	2	1	0.082	0.9917	0	1
ECs3063	38704060	NP_311090.2	elongation factor P	21533	190																															0	1	0	2	2	0.195	0.9933	0	1	1	0.074	1	0	7
ECs3073	15832327	NP_311100.1	hypothetical protein ECs3073	12495	114																															0	0.9879	0	3	1	0.158	0.9933	0	1	1	0.158
ECs3075	15832329	NP_311102.1	16S rRNA pseudouridylate synthase A	25865	231																															0	1	0	6	2	0.251	0.9962	0	1	1	0.255	0.9972	0	1
ECs3077	15832331	NP_311104.1	50S ribosomal protein L25	10675	94											1	0	10	3	0.447	1	0	12	5	0.447	1	0	6	2	0.309	1	0	4	3	0.426	4	1	0	202	9	0.851	1	0	236	6	0.681	1	0	313
ECs3078	15832332	NP_311105.1	nucleoid-associated protein NdpA	37823	335											1	0	3	3	0.173	0.9998	0	2	2	0.155											2	0.9954	0	2	2	0.101	1	0	5	3	0.158	0.9996	0	6
ECs3079	15832333	NP_311106.1	hypothetical protein ECs3079	8288	75																															0						1	0	4	1	0.28	1	0	14
ECs3098	15832352	NP_311125.1	ecotin	18195	162																															0											1	0	4
ECs3099	15832353	NP_311126.1	malate:quinone oxidoreductase	60230	548																															0	0.9879	0	2	1	0.091						0.9931	0	5
ECs3104	15832358	NP_311131.1	outer membrane porin protein C	40508	367											0.9985	0	3	1	0.128	0.985	0	1	1	0.057											2	0.975	0	3	1	0.09	0.9993	0	4	1	0.09	1	0	8
ECs3106	15832360	NP_311133.1	transcriptional regulator RcsB	23671	216																															0						0.9933	0	1	1	0.116	1	0	14
ECs3114	15832368	NP_311141.1	DNA gyrase subunit A	96978	875																															0	1	0	18	7	0.152	1	0	19	7	0.179	1	0	39
ECs3115	15832369	NP_311142.1	3-demethylubiquinone-9 3-methyltransferase	26585	240																															0	1	0	5	1	0.15	1	0	3	1	0.142	1	0	15
ECs3117	15832371	NP_311144.1	ribonucleotide-diphosphate reductase subunit alpha	85718	761																															0	1	0	34	11	0.272	1	0	38	11	0.28	1	0	48
ECs3118	15832372	NP_311145.1	ribonucleotide-diphosphate reductase subunit beta	43517	376																															0	1	0	5	4	0.231	1	0	13	6	0.356	1	0	30
ECs3137	15832391	NP_311164.1	competence damage-inducible protein A	44192	400																															0						0.9933	0	1	1	0.125	0.991	0	2
ECs3138	38704066	NP_311165.2	hypothetical protein ECs3138	18596	180											1	0	2	2	0.3																1
ECs3149	15832403	NP_311176.1	O-succinylbenzoate synthase	35499	320											0.9898	0	1	1	0.269																1						1	0	3	1	0.056	0.9931	0	2
ECs3150	15832404	NP_311177.1	naphthoate synthase	31619	285																															0	1	0	5	4	0.179	1	0	5	2	0.144	1	0	4
ECs3152	15832406	NP_311179.1	2-succinyl-5-enolpyruvyl-6-hydroxy-3-cyclohexene-1-carboxylate synthase	61292	556																															0
ECs3156	162139773	NP_311183.2	ribonuclease Z	33008	305																															0	0.9966	0	2	1	0.151	0.9933	0	3	1	0.089	0.9924	0	1
ECs3162	15832416	NP_311189.1	NADH dehydrogenase subunit L	66408	613	0.9554	0	1	1	0.044	0.9928	0	1	1	0.021																					2
ECs3165	15832419	NP_311192.1	NADH dehydrogenase subunit I	20538	180	0.9872	0	1	1	0.044	0.9928	0	2	1	0.044											0.9869	0	1	1	0.083						3
ECs3166	15832420	NP_311193.1	NADH dehydrogenase subunit H	36219	325																															0
ECs3167	38704071	NP_311194.2	NADH dehydrogenase subunit G	100303	908											1	0	12	8	0.243	1	0	8	4	0.119	1	0	4	4	0.151	1	0	4	3	0.101	4	1	0	3	2	0.073	1	0	12	3	0.062	1	0	6
ECs3168	15832422	NP_311195.1	NADH dehydrogenase I subunit F	49321	445	1	0	5	4	0.106	1	0	3	2	0.076						0.9905	0	1	1	0.036											3	1	0	7	4	0.175	1	0	7	3	0.153	1	0	7
ECs3169	15832423	NP_311196.1	NADH dehydrogenase subunit E	18567	166	1	0	2	2	0.247	0.9801	0	2	1	0.078																					2						0.9933	0	1	1	0.205
ECs3170	15832424	NP_311197.1	bifunctional NADH:ubiquinone oxidoreductase subunit C/D	68681	600											1	0	5	3	0.21	1	0	3	3	0.132											2						1	0	8	3	0.085	1	0	4
ECs3171	15832425	NP_311198.1	NADH dehydrogenase subunit B	25056	220	1	0	3	2	0.105	1	0	2	2	0.105																					2											0.9924	0	1
ECs3174	15832428	NP_311201.1	aminotransferase AlaT	45464	405																															0	0.9879	0	4	1	0.044	1	0	6	2	0.141	1	0	10
ECs3175	15832429	NP_311202.1	hypothetical protein ECs3175	22694	199																															0	0.9867	0	1	1	0.116						0.9761	0	2
ECs3177	15832431	NP_311204.1	putative phosphatase	23026	216																															0						1	0	6	2	0.25	0.9931	0	1
ECs3178	162139771	NP_311205.2	hypothetical protein ECs3178	19536	164																															0											0.997	0	1
ECs3180	15832434	NP_311207.1	acetate kinase	43290	400						0.9907	0	1	1	0.058	0.9178	0.01	1	1	0.065																2	1	0	216	17	0.72	1	0	434	15	0.655	1	0	249
ECs3181	15832435	NP_311208.1	phosphate acetyltransferase	77158	714	1	0	3	3	0.055	0.9989	0	1	1	0.031	1	0	2	2	0.275																3	1	0	87	16	0.357	1	0	99	14	0.382	1	0	161
ECs3183	15832437	NP_311210.1	putative regulator	20376	180																															0	1	0	3	2	0.294	0.9933	0	3	1	0.167
ECs3184	38704073	NP_311211.2	phosphodiesterase	19991	183																															0	0.9879	0	3	1	0.148	0.9933	0	2	1	0.148	0.9931	0	1
ECs3187	15832441	NP_311214.1	D-erythro-7,8-dihydroneopterin triphosphate 2'-epimerase	14082	120																															0											0.9996	0	3
ECs3193	15832447	NP_311220.1	histidine transport system histidine-binding periplasmic protein	28483	260																															0	0.999	0	3	2	0.2	0.9933	0	1	1	0.077	0.9917	0	2
ECs3196	15832450	NP_311223.1	amidophosphoribosyltransferase	56502	505																															0											1	0	3
ECs3199	15832453	NP_311226.1	bifunctional folylpolyglutamate synthase/ dihydrofolate synthase	45398	422																															0	1	0	8	3	0.194	1	0	13	4	0.145	1	0	10
ECs3200	15832454	NP_311227.1	acetyl-CoA carboxylase subunit beta	33322	304																															0	1	0	12	4	0.253	1	0	8	2	0.102	1	0	16
ECs3202	15832456	NP_311229.1	tRNA pseudouridine synthase A	30385	270																															0	1	0	4	2	0.296						1	0	6
ECs3203	15832457	NP_311230.1	putative semialdehyde dehydrogenase	36394	337											0.9757	0	1	1	0.083	0.999	0	2	1	0.16	0.9896	0	1	1	0.083						3	1	0	3	2	0.234	1	0	7	2	0.145	1	0	10
ECs3204	15832458	NP_311231.1	erythronate-4-phosphate dehydrogenase	41298	378																															0	0.9991	0	6	2	0.124	0.9374	0	1	1	0.056	1	0	8
ECs3207	15832461	NP_311234.1	3-oxoacyl-(acyl carrier protein) synthase I	42613	406																															0	1	0	12	4	0.187	1	0	9	3	0.202	1	0	52
ECs3209	15832463	NP_311236.1	hypothetical protein ECs3209	10000	92																															0	0.9879	0	3	1	0.261	1	0	3	1	0.261	1	0	10
ECs3212	15832466	NP_311239.1	penicillin-insensitive murein endopeptidase	30145	274																															0						1	0	3	2	0.234
ECs3213	15832467	NP_311240.1	chorismate synthase	39151	361																															0	1	0	31	4	0.288	1	0	40	3	0.471	1	0	28
ECs3214	15832469	NP_311242.1	hypothetical protein ECs3214	20953	183																															0
ECs3215	38704076	NP_311241.2	N5-glutamine S-adenosyl-L-methionine-dependent methyltransferase	34958	310											0.956	0	2	1	0.055																1						1	0	7	4	0.365	1	0	6
ECs3227	15832481	NP_311254.1	long-chain fatty acid outer membrane transporter	48769	448	1	0	4	2	0.112	1	0	4	2	0.087																					2
ECs3229	15832483	NP_311256.1	lipoprotein precursor	28008	251	1	0	5	5	0.195	1	0	4	3	0.12																					2						0.9933	0	2	1	0.108
ECs3259	15832513	NP_311286.1	aminotransferase	46173	412																															0	0.9692	0	1	1	0.024	0.9933	0	3	1	0.066	0.9983	0	7
ECs3268	15832522	NP_311295.1	glucokinase	34723	321																															0											0.9931	0	4
ECs3278	15832532	NP_311305.1	glutamyl-tRNA synthetase	53756	471																															0	1	0	21	7	0.372	1	0	22	8	0.382	1	0	41
ECs3283	15832537	NP_311310.1	NAD-dependent DNA ligase LigA	73663	671																															0						0.9998	0	2	2	0.072	1	0	6
ECs3284	15832538	NP_311311.1	cell division protein ZipA	36947	332																															0											0.9976	0	2
ECs3286	15832540	NP_311313.1	cysteine synthase A	34490	323																															0	1	0	3	2	0.142						0.9972	0	4
ECs3287	15832541	NP_311314.1	phosphohistidinoprotein-hexose phosphotransferase component of PTS system (Hpr)	9119	85																															0	1	0	15	2	0.635	1	0	18	2	0.635	1	0	4
ECs3288	15832542	NP_311315.1	phosphoenolpyruvate-protein phosphotransferase	63534	575																															0	1	0	49	11	0.424	1	0	52	12	0.454	1	0	82
ECs3289	15832543	NP_311316.1	glucose-specific PTS system component	18266	169	0.9772	0	1	1	0.213						0.9748	0	1	1	0.219																2	0.9935	0	3	1	0.195	1	0	10	4	0.521	1	0	20
ECs3292	15832546	NP_311319.1	cysteine synthase B	32602	303																															0	1	0	8	3	0.228	1	0	2	2	0.083	1	0	6
ECs3296	15832550	NP_311323.1	thiosulfate transporter subunit	37629	338																															0	0.9999	0	2	1	0.18	1	0	5	1	0.053	1	0	7
ECs3302	38704083	NP_311329.2	hypothetical protein ECs3302	33096	299																															0						1	0	3	2	0.358	1	0	10
ECs3325	15832579	NP_311352.1	malic enzyme	82427	759																															0											0.9981	0	2
ECs3333	15832587	NP_311360.1	hypothetical protein ECs3333	13500	118																															0	0.9879	0	3	1	0.254	1	0	3	2	0.441	1	0	3
ECs3334	15832588	NP_311361.1	succinyl-diaminopimelate desuccinylase	41241	375																															0						0.9993	0	2	2	0.112	0.9972	0	5
ECs3337	15832591	NP_311364.1	hypothetical protein ECs3337	31460	287																															0	0.9997	0	4	2	0.132	0.992	0	1	1	0.105
ECs3338	15832592	NP_311365.1	phosphoribosylaminoimidazole-succinocarboxamide synthase	26995	237																															0
ECs3339	38704090	NP_311366.2	lipoprotein	36824	344	1	0	4	4	0.172	1	0	5	4	0.288	1	0	2	2	0.235	1	0	5	3	0.195	1	0	3	3	0.195	0.9751	0	2	1	0.052	6
ECs3340	15832594	NP_311367.1	dihydrodipicolinate synthase	31284	292																															0	0.999	0	3	2	0.161	1	0	6	2	0.161	1	0	5
ECs3342	15832596	NP_311369.1	thioredoxin-dependent thiol peroxidase	17634	156																															0	1	0	9	3	0.321	1	0	12	3	0.365	1	0	31
ECs3356	15832610	NP_311383.1	hypothetical protein ECs3356	53935	487																															0						0.9933	0	4	1	0.072
ECs3360	38704095	NP_311387.2	uracil phosphoribosyltransferase	22533	208																															0	1	0	16	3	0.538	1	0	26	5	0.423	1	0	29
ECs3361	15832615	NP_311388.1	phosphoribosylaminoimidazole synthetase	36850	345																															0						0.9933	0	1	1	0.058
ECs3362	15832616	NP_311389.1	phosphoribosylglycinamide formyltransferase	23234	212																															0	0.9795	0	4	2	0.212
ECs3364	15832618	NP_311391.1	exopolyphosphatase	58136	513																															0						1	0	3	2	0.16	1	0	6
ECs3369	15832623	NP_311396.1	GMP synthase	58665	525																															0	1	0	60	10	0.402	1	0	96	14	0.411	1	0	112
ECs3370	15832624	NP_311397.1	inosine 5'-monophosphate dehydrogenase	52022	488											1	0	5	4	0.314	0.9999	0	2	2	0.164	0.9998	0	2	1	0.07						3	1	0	44	10	0.301	1	0	26	10	0.404	1	0	40
ECs3373	162139766	NP_311400.2	GTP-binding protein EngA	55036	490																															0	1	0	18	7	0.245	1	0	21	8	0.343	1	0	15
ECs3374	15832628	NP_311401.1	outer membrane protein assembly complex subunit YfgL	41829	392	1	0	5	5	0.173	1	0	4	4	0.145																					2	0.9879	0	3	1	0.077	0.9933	0	5	1	0.077	0.9931	0	3
ECs3375	15832629	NP_311402.1	hypothetical protein ECs3375	22190	206	1	0	6	4	0.476	1	0	7	5	0.417	0.9811	0	1	1	0.388											0.9899	0	1	1	0.126	4	0.9999	0	2	2	0.267	0.9933	0	2	1	0.112
ECs3376	15832630	NP_311403.1	histidyl-tRNA synthetase	47029	424																															0	1	0	15	8	0.281	1	0	20	8	0.236	1	0	23
ECs3377	15832631	NP_311404.1	4-hydroxy-3-methylbut-2-en-1-yl diphosphate synthase	40684	372																															0						0.9975	0	5	1	0.097	1	0	8
ECs3378	15832632	NP_311405.1	hypothetical protein ECs3378	36201	337	1	0	5	2	0.086	1	0	5	3	0.178	1	0	5	3	0.214	1	0	3	3	0.211	0.9768	0	1	1	0.045	0.9891	0	1	1	0.045	6						0.9926	0	1	1	0.045
ECs3379	15832633	NP_311406.1	hypothetical protein ECs3379	43100	384																															0											1	0	13
ECs3380	15832634	NP_311407.1	nucleoside diphosphate kinase	15463	143																															0	1	0	21	4	0.545	1	0	51	4	0.545	1	0	50
ECs3387	38704097	NP_311414.2	3-mercaptopyruvate sulfurtransferase	30826	281																															0	1	0	3	2	0.153	0.9999	0	2	2	0.238	1	0	4
ECs3388	38704098	NP_311415.2	enhanced serine sensitivity protein SseB	28641	258																															0	1	0	16	1	0.163	1	0	12	1	0.062	1	0	13
ECs3389	38704099	NP_311416.2	aminopeptidase B	46256	427																															0	1	0	17	5	0.302	1	0	18	4	0.319	1	0	26
ECs3390	15832644	NP_311417.1	hypothetical protein ECs3390	7732	66																															0	0.9867	0	5	1	0.576	1	0	4	2	0.576	0.9984	0	3
ECs3391	15832645	NP_311418.1	[2FE-2S] ferredoxin	12331	111																															0	1	0	9	1	0.27	1	0	10	1	0.27	0.9931	0	9
ECs3392	15832646	NP_311419.1	chaperone protein HscA	65652	616																															0	1	0	16	8	0.248	1	0	17	4	0.14	1	0	26
ECs3393	15832647	NP_311420.1	co-chaperone HscB	20138	171																															0	0.9879	0	1	1	0.123	1	0	3	1	0.257	1	0	7
ECs3394	15832648	NP_311421.1	iron-sulfur cluster assembly protein	11556	107																															0	0.9879	0	2	1	0.206	0.9933	0	3	1	0.206
ECs3395	15832649	NP_311422.1	NifU-like protein	13849	128																															0	0.9994	0	4	2	0.25	0.9933	0	1	1	0.07	0.9754	0	4
ECs3396	38704100	NP_311423.2	cysteine desulfurase	45089	404																															0	1	0	37	5	0.243	1	0	26	7	0.282	1	0	40
ECs3397	15832651	NP_311424.1	DNA-binding transcriptional regulator IscR	17337	162																															0						0.9933	0	2	1	0.185	0.9931	0	4
ECs3398	15832652	NP_311425.1	putative ATP synthase beta subunit	26919	245																															0	0.9955	0	1	1	0.122	0.992	0	2	1	0.049	1	0	11
ECs3399	15832653	NP_311426.1	inositol monophosphatase	29172	267											1	0	2	2	0.191																1	1	0	40	7	0.449	1	0	105	7	0.468	1	0	74
ECs3417	15832671	NP_311444.1	serine hydroxymethyltransferase	45345	417																															0	1	0	17	5	0.127	1	0	17	3	0.156	1	0	40
ECs3419	15832673	NP_311446.1	nitrogen regulatory protein P-II 1	12425	112																															0											0.9999	0	3
ECs3423	15832677	NP_311450.1	phosphoribosylformylglycinamidine synthase	141401	1295																															0	1	0	3	2	0.077	1	0	7	4	0.102	1	0	7
ECs3430	15832684	NP_311457.1	pyridoxine 5'-phosphate synthase	26384	243																															0						0.9867	0	3	1	0.193	0.9953	0	1
ECs3432	15832686	NP_311459.1	GTP-binding protein Era	33766	301																															0	0.9879	0	5	1	0.056	1	0	4	3	0.216	1	0	6
ECs3433	15832687	NP_311460.1	ribonuclease III	25550	226																															0	1	0	24	5	0.288	1	0	36	8	0.602	1	0	34
ECs3434	15832688	NP_311461.1	signal peptidase I	35946	324	1	0	5	3	0.139	1	0	3	3	0.114											0.9981	0	1	1	0.086						3
ECs3435	15832689	NP_311462.1	GTP-binding protein LepA	66570	599																															0	1	0	8	2	0.082	1	0	12	6	0.23	1	0	41
ECs3442	15832696	NP_311469.1	ATP-dependent RNA helicase SrmB	49898	444											0.9957	0	5	1	0.07	1	0	2	1	0.077	1	0	3	2	0.077						3	1	0	23	5	0.266	1	0	24	5	0.241	1	0	5
ECs3445	15832699	NP_311472.1	autonomous glycyl radical cofactor GrcA	14284	127																															0	1	0	9	2	0.252	1	0	7	1	0.22	1	0	10
ECs3446	15832700	NP_311473.1	uracil-DNA glycosylase	24523	218																															0
ECs3447	15832701	NP_311474.1	putative methyltransferase	37784	345																															0	1	0	12	3	0.197	1	0	5	2	0.13	1	0	6
ECs3448	15832702	NP_311475.1	thioredoxin 2	15555	139																															0											0.9931	0	1
ECs3452	38704108	NP_311479.2	phosphatidylserine synthase	52802	451																															0	0.9955	0	3	1	0.078	0.9933	0	3	1	0.053	0.991	0	2
ECs3455	15832709	NP_311482.1	protein disaggregation chaperone	95585	857																															0	1	0	8	4	0.098	1	0	7	3	0.074	1	0	23
ECs3456	15832710	NP_311483.1	hypothetical protein ECs3456	26410	243																															0	0.982	0	1	1	0.082	0.9853	0	2	1	0.082
ECs3457	15832711	NP_311484.1	23S rRNA pseudouridine synthase D	37122	326																															0	1	0	8	3	0.163	1	0	8	3	0.163	1	0	8
ECs3458	15832712	NP_311485.1	outer membrane protein assembly complex subunit YfiO	27829	245	1	0	2	2	0.086	0.9999	0	2	2	0.086	1	0	3	1	0.061																3
ECs3460	15832714	NP_311487.1	translation inhibitor protein RaiA	12785	113																															0	1	0	11	2	0.354	0.9974	0	8	1	0.478	1	0	24
ECs3469	15832723	NP_311496.1	50S ribosomal protein L19	13133	115	1	0	3	3	0.339	1	0	2	2	0.339	1	0	6	3	0.252	1	0	6	3	0.522	1	0	16	2	0.513	1	0	5	3	0.217	6	1	0	69	9	0.687	1	0	107	7	0.704	1	0	80
ECs3470	15832724	NP_311497.1	tRNA (guanine-N(1)-)-methyltransferase	28422	255																															0	0.9867	0	1	1	0.059						1	0	3
ECs3471	162139719	NP_311498.3	16S rRNA-processing protein RimM	20605	182																															0	0.9879	0	2	1	0.093	0.9847	0	1	1	0.093	0.9931	0	1
ECs3472	15832726	NP_311499.1	30S ribosomal protein S16	9191	82	1	0	3	3	0.366						1	0	2	2	0.415											1	0	2	2	0.415	3	1	0	146	5	0.622	1	0	203	5	0.622	1	0	85
ECs3473	15832727	NP_311500.1	signal recognition particle protein	49787	453																															0	1	0	18	7	0.347	1	0	36	9	0.329	1	0	20
ECs3476	15832730	NP_311503.1	heat shock protein GrpE	21812	197	0.996	0	1	1	0.162																										1	1	0	5	3	0.447	1	0	14	4	0.462	1	0	9
ECs3479	15832733	NP_311506.1	small membrane protein A	5518	50	0.9964	0	1	1	0.56	0.9893	0	1	1	0.36																					2
ECs3482	15832736	NP_311509.1	SsrA-binding protein	18269	160																															0											0.9931	0	6
ECs3485	15832739	NP_311512.1	chaperone-like protein	22481	196																															0	0.9879	0	1	1	0.082	0.9996	0	2	2	0.138
ECs3530	15832784	NP_311557.1	DNA binding protein, nucleoid-associated	15348	134											0.9859	0	1	1	0.537																1	1	0	16	5	0.373	1	0	6	2	0.194	1	0	15
ECs3540	15832794	NP_311567.1	glycine betaine transporter ATP-binding subunit	44162	400	0.9977	0	1	1	0.058						0.9997	0	2	2	0.123	0.9943	0	1	1	0.233						0.9995	0	1	1	0.125	4											1	0	4
ECs3541	15832795	NP_311568.1	glycine betaine transporter membrane protein	37590	354																0.9913	0	2	1	0.045											1	1	0	6	2	0.195	0.9933	0	4	1	0.045
ECs3542	15832796	NP_311569.1	glycine betaine transporter periplasmic subunit	36023	330																															0						0.9992	0	2	2	0.142	1	0	7
ECs3546	15832800	NP_311573.1	transcriptional repressor MprA	20563	176																															0	1	0	20	5	0.517	1	0	18	4	0.466	1	0	24
ECs3547	15832801	NP_311574.1	multidrug resistance secretion protein	42737	390	1	0	3	3	0.085	1	0	5	5	0.131	1	0	2	2	0.121																3
ECs3549	15832803	NP_311576.1	S-ribosylhomocysteinase	19444	171																															0	1	0	39	2	0.175	1	0	16	4	0.251	1	0	37
ECs3550	15832804	NP_311577.1	glutamate--cysteine ligase	58255	518																															0	1	0	2	2	0.178	1	0	3	2	0.241	1	0	8
ECs3552	15832806	NP_311579.1	fructose-1-phosphatase	20799	188																															0						0.997	0	1	1	0.255
ECs3553	15832807	NP_311580.1	carbon storage regulator	6856	61											0.9473	0	1	1	0.311											0.9882	0	1	1	0.311	2	0.9959	0	3	1	0.311	0.9959	0	1	1	0.721
ECs3554	15832808	NP_311581.1	alanyl-tRNA synthetase	96032	876																															0	1	0	22	7	0.28	1	0	39	11	0.216	1	0	45
ECs3556	15832810	NP_311583.1	recombinase A	37973	353																															0	1	0	10	4	0.204	1	0	12	3	0.329	1	0	22
ECs3558	15832812	NP_311585.1	murein hydrolase B	40326	361																															0
ECs3564	38704115	NP_311591.2	D-arabinose 5-phosphate isomerase	34031	321																															0	0.9785	0	1	1	0.072
ECs3589	15832843	NP_311616.1	DNA mismatch repair protein MutS	95291	853																															0	1	0	3	2	0.062	1	0	5	3	0.11	1	0	7
ECs3597	15832851	NP_311624.1	protein-L-isoaspartate O-methyltransferase	23258	208																															0											0.9883	0	3
ECs3599	15832853	NP_311626.1	tRNA pseudouridine synthase D	39105	349																															0	0.9995	0	3	2	0.138	1	0	4	2	0.138	1	0	12
ECs3601	15832855	NP_311628.1	2-C-methyl-D-erythritol 4-phosphate cytidylyltransferase	25733	236																															0
ECs3606	15832860	NP_311633.1	sulfate adenylyltransferase subunit 2	35188	302																															0	0.9987	0	5	2	0.066	1	0	10	3	0.189	0.9999	0	4
ECs3618	15832872	NP_311645.1	sulfite reductase subunit beta	63960	570																															0	1	0	10	5	0.177	1	0	7	3	0.128	0.9931	0	3
ECs3619	15832873	NP_311646.1	sulfite reductase subunit alpha	66382	599																															0	1	0	10	3	0.145	1	0	11	4	0.19	0.9998	0	3
ECs3633	15832887	NP_311660.1	hypothetical protein ECs3633	25030	223																															0	1	0	5	2	0.193	0.9933	0	4	1	0.09	1	0	7
ECs3639	15832893	NP_311666.1	phosphopyruvate hydratase	45655	432	1	0	13	9	0.28	1	0	6	4	0.153	1	0	9	4	0.188	1	0	10	4	0.259	1	0	11	4	0.153	1	0	6	3	0.148	6	1	0	159	21	0.653	1	0	143	15	0.583	1	0	103
ECs3640	15832894	NP_311667.1	CTP synthetase	60374	545																0.9918	0	1	1	0.084											1	1	0	64	12	0.446	1	0	76	10	0.365	1	0	107
ECs3644	15832898	NP_311671.1	GDP/GTP pyrophosphokinase	83876	744																															0	0.9879	0	2	1	0.06	1	0	5	2	0.095
ECs3645	15832899	NP_311672.1	23S rRNA 5-methyluridine methyltransferase	48185	433																															0
ECs3653	15832907	NP_311680.1	SecY interacting protein Syd	20719	181																															0	1	0	3	1	0.343	0.9986	0	2	1	0.171	0.9981	0	2
ECs3654	15832908	NP_311681.1	7-cyano-7-deazaguanine reductase	32549	282																															0						0.9926	0	1	1	0.035
ECs3655	15832909	NP_311682.1	hypothetical protein ECs3655	50972	454																															0											0.9972	0	4
ECs3656	15832910	NP_311683.1	putative serine transporter	46906	429	1	0	8	1	0.098	1	0	2	1	0.075																					2
ECs3657	15832911	NP_311684.1	L-serine dehydratase	48670	455																															0	0.9993	0	2	2	0.123	1	0	6	2	0.095	0.9931	0	3
ECs3666	15832920	NP_311693.1	putative RNA 2'-O-ribose methyltransferase	41905	366																															0	0.9855	0	2	1	0.109	0.9933	0	3	1	0.046	1	0	6
ECs3671	15832925	NP_311698.1	hypothetical protein ECs3671	15940	147																															0	0.9635	0	2	1	0.088	0.9999	0	5	2	0.184	1	0	3
ECs3672	15832926	NP_311699.1	hypothetical protein ECs3672	28473	268																															0						0.9965	0	1	1	0.194
ECs3673	15832927	NP_311700.1	murein transglycosylase A	40411	365																															0	1	0	7	2	0.208	1	0	6	2	0.142	1	0	5
ECs3674	38704120	NP_311701.2	putative amidase	45634	417																															0						0.9926	0	1	1	0.132	0.9924	0	1
ECs3678	15832932	NP_311705.1	protease III	107808	962																															0	0.9955	0	1	1	0.082	0.9998	0	1	1	0.075	0.9931	0	1
ECs3684	15832938	NP_311711.1	thymidylate synthase	30480	264																															0	0.9967	0	2	1	0.106	1	0	4	2	0.102	1	0	6
ECs3685	15832939	NP_311712.1	prolipoprotein diacylglyceryl transferase	33108	291																0.9042	0.01	1	1	0.072	0.9999	0	2	1	0.072						2
ECs3691	15832945	NP_311718.1	putative aldo-keto reductase	38456	346																															0						0.9933	0	2	1	0.04	0.9931	0	4
ECs3702	15832956	NP_311729.1	putative transporter protein	45099	409						0.9928	0	1	1	0.042																					1
ECs3762	15833016	NP_311789.1	lysyl-tRNA synthetase	57631	505																															0	1	0	43	11	0.36	1	0	41	13	0.376	1	0	60
ECs3763	15833017	NP_311790.1	peptide chain release factor 2	41221	365																															0	1	0	5	2	0.101	1	0	5	2	0.101	1	0	6
ECs3764	15833018	NP_311791.1	ssDNA exonuclease RecJ	63333	577																															0											0.9903	0	2
ECs3767	15833021	NP_311794.1	flavodoxin FldB	19700	173																															0											0.9931	0	4
ECs3769	15833023	NP_311796.1	hypothetical protein ECs3769	10547	88																															0											1	0	7
ECs3770	15833024	NP_311797.1	putative global regulator	36058	326																															0											1	0	7
ECs3773	15833027	NP_311800.1	6-phospho-beta-glucosidase BglA	55319	479																															0						0.9933	0	2	1	0.04	1	0	5
ECs3774	15833028	NP_311801.1	glycine dehydrogenase	104347	957																															0
ECs3778	15833032	NP_311805.1	2-octaprenyl-6-methoxyphenyl hydroxylase	42316	392																															0											0.9988	0	2
ECs3779	15833033	NP_311806.1	proline aminopeptidase P II	49817	441																															0											1	0	3
ECs3780	162139720	NP_311807.3	hypothetical protein ECs3780	21230	192																															0	0.9879	0	2	1	0.135	0.9933	0	4	1	0.135	1	0	6
ECs3784	15833038	NP_311811.1	D-3-phosphoglycerate dehydrogenase	44176	410																															0	0.9879	0	2	1	0.037	1	0	18	1	0.037	1	0	14
ECs3785	15833039	NP_311812.1	ribose-5-phosphate isomerase A	22860	219																															0	1	0	10	3	0.251	1	0	11	3	0.534	1	0	14
ECs3793	15833047	NP_311820.1	hypothetical protein ECs3793	26635	246																															0	0.9692	0	2	2	0.114						1	0	13
ECs3795	15833049	NP_311822.1	mechanosensitive channel MscS	30896	286																															0
ECs3796	15833050	NP_311823.1	fructose-bisphosphate aldolase	39147	359																1	0	2	2	0.106											1	1	0	87	7	0.376	1	0	82	6	0.312	1	0	79
ECs3797	15833051	NP_311824.1	phosphoglycerate kinase	41130	387																															0	1	0	103	17	0.623	1	0	115	16	0.667	1	0	196
ECs3810	15833064	NP_311837.1	transketolase	72226	663																															0	1	0	42	11	0.398	1	0	56	10	0.454	1	0	68
ECs3812	15833066	NP_311839.1	agmatinase	33557	306																															0											0.9997	0	2
ECs3814	15833068	NP_311841.1	arginine decarboxylase	73886	658																															0	1	0	41	7	0.219	1	0	35	7	0.239	1	0	55
ECs3818	15833072	NP_311845.1	S-adenosylmethionine synthetase	41952	384																															0	1	0	37	5	0.398	1	0	48	6	0.349	1	0	60
ECs3821	15833075	NP_311848.1	DNA-specific endonuclease I	26719	235																															0											0.9995	0	4
ECs3822	38704129	NP_311849.2	16S ribosomal RNA methyltransferase RsmE	26978	243																															0
ECs3823	15833077	NP_311850.1	glutathione synthetase	35433	315																															0	1	0	8	4	0.21	0.9798	0	3	1	0.181	1	0	10
ECs3824	38704130	NP_311851.2	hypothetical protein ECs3824	20686	187																															0	1	0	3	2	0.193	1	0	3	2	0.193	1	0	5
ECs3826	15833081	NP_311854.1	hypothetical protein ECs3826	25787	234																															0											0.988	0	2
ECs3830	15833084	NP_311857.1	putative deoxyribonucleotide triphosphate pyrophosphatase	20993	197																															0	1	0	10	3	0.213
ECs3831	15833085	NP_311858.1	coproporphyrinogen III oxidase	42544	378																															0											0.9931	0	1
ECs3834	15833088	NP_311861.1	hypothetical protein ECs3834	26429	239																															0
ECs3835	38704131	NP_311862.2	hypothetical protein ECs3835	12866	108																															0						0.9933	0	2	1	0.241
ECs3836	15833090	NP_311863.1	tRNA (guanine-N(7)-)-methyltransferase	27307	239																															0	1	0	27	5	0.406	1	0	15	3	0.226	1	0	35
ECs3837	15833091	NP_311864.1	adenine DNA glycosylase	39195	350																															0	0.9879	0	1	1	0.077	0.9933	0	1	1	0.077	0.9931	0	1
ECs3838	15833092	NP_311865.1	hypothetical protein ECs3838	10953	91																															0	1	0	11	3	0.484	1	0	8	2	0.308	1	0	15
ECs3873	15833127	NP_311900.1	bifunctional glutathionylspermidine amidase/glutathionylspermidine synthetase	70533	619																															0						1	0	4	2	0.061	0.9931	0	6
ECs3879	15833133	NP_311906.1	hydrogenase 2 large subunit	62491	567																															0						0.9913	0	1	1	0.037	0.9931	0	1
ECs3889	15833143	NP_311916.1	biopolymer transport protein ExbD	15527	141	0.9968	0	1	1	0.234	0.9979	0	1	1	0.227																					2
ECs3890	15833144	NP_311917.1	biopolymer transport protein ExbB	26287	244	1	0	2	2	0.094	0.9808	0	1	1	0.033	0.9604	0	1	1	0.119	1	0	2	2	0.184											4
ECs3892	15833146	NP_311919.1	cystathionine beta-lyase	43217	395																															0											0.9931	0	1
ECs3894	15833149	NP_311922.1	putative oxidoreductase	42083	387																															0	1	0	8	4	0.39	1	0	17	4	0.287	1	0	17
ECs3900	15833154	NP_311927.1	hypothetical protein ECs3900	83425	739																															0	0.9879	0	2	1	0.035	1	0	5	3	0.111	1	0	2
ECs3901	15833155	NP_311928.1	repressor protein for FtsI	51831	470																															0
ECs3902	15833156	NP_311929.1	1-acyl-sn-glycerol-3-phosphate acyltransferase	27423	245																															0
ECs3903	15833157	NP_311930.1	DNA topoisomerase IV subunit A	83831	752																															0	1	0	10	4	0.207	1	0	10	2	0.206	1	0	19
ECs3910	15833164	NP_311937.1	modulator of drug activity B	21891	193																															0
ECs3918	15833172	NP_311945.1	DNA topoisomerase IV subunit B	70257	630																															0	1	0	3	3	0.157	1	0	11	3	0.144	1	0	5
ECs3919	15833173	NP_311946.1	esterase YqiA	21642	193																															0						1	0	2	1	0.155	0.9931	0	2
ECs3921	15833175	NP_311948.1	hypothetical protein ECs3921	16548	140																															0											0.9931	0	2
ECs3922	15833176	NP_311949.1	ADP-ribose pyrophosphatase NudF	23667	209																															0						0.9968	0	1	1	0.11	0.9985	0	3
ECs3923	162139759	NP_311950.2	outer membrane channel protein	53727	493	1	0	23	11	0.365	1	0	29	13	0.387	1	0	19	9	0.41	1	0	11	5	0.189	1	0	17	7	0.254	1	0	3	2	0.13	6	0.9832	0	3	1	0.022						0.9869	0	2
ECs3926	15833180	NP_311953.1	putative synthetase/amidase	45026	386																															0						0.9933	0	2	1	0.057	1	0	5
ECs3929	15833183	NP_311956.1	3,4-dihydroxy-2-butanone 4-phosphate synthase	23353	217																															0	1	0	8	2	0.171	0.9933	0	2	1	0.069	1	0	14
ECs3935	15833189	NP_311962.1	bifunctional heptose 7-phosphate kinase/heptose 1-phosphate adenyltransferase	51065	477																															0	1	0	3	2	0.143	1	0	3	2	0.111	1	0	5
ECs3937	15833191	NP_311964.1	hypothetical protein ECs3937	48417	433																															0
ECs3938	15833192	NP_311965.1	putative signal transduction protein	23076	206	1	0	7	4	0.209	1	0	2	2	0.155						0.9835	0	1	1	0.078											3
ECs3941	15833195	NP_311968.1	bifunctional dihydroneopterin aldolase/dihydroneopterin triphosphate 2'-epimerase	13750	123																															0											0.9876	0	1
ECs3947	15833201	NP_311974.1	putative DNA-binding/iron metalloprotein/AP endonuclease	35992	337																															0											0.9972	0	2
ECs3948	15833202	NP_311975.1	30S ribosomal protein S21	8500	71																															0	1	0	17	5	0.366	1	0	25	5	0.366	1	0	4
ECs3949	15833203	NP_311976.1	DNA primase	65565	581																															0											0.9931	0	2
ECs3950	15833204	NP_311977.1	RNA polymerase sigma factor RpoD	70207	613																															0	1	0	32	11	0.289	1	0	28	8	0.256	1	0	40
ECs3952	15833206	NP_311979.1	hypothetical protein ECs3952	28858	254																															0											1	0	3
ECs3954	15833208	NP_311981.1	aerotaxis sensor receptor	55057	506	0.993	0	3	3	0.079											0.9835	0	1	1	0.071											2
ECs3966	38704140	NP_311993.2	hypothetical protein ECs3966	42324	378																															0						0.9933	0	2	1	0.077	0.9931	0	2
ECs3976	162139756	NP_312003.2	DNA-binding transcriptional repressor ExuR	29836	258																															0
ECs3980	15833234	NP_312007.1	hypothetical protein ECs3980	11051	101																															0
ECs3987	15833241	NP_312014.1	putative transcriptional regulator LYSR-type	33256	298																															0						0.9847	0	1	1	0.168
ECs4027	15833281	NP_312054.1	hypothetical protein ECs4027	31348	286																															0	1	0	10	5	0.385	1	0	13	5	0.234	1	0	13
ECs4028	15833282	NP_312055.1	putative glycosylase	72811	678																															0
ECs4038	15833292	NP_312065.1	hypothetical protein ECs4038	19672	174																															0
ECs4043	38704144	NP_312070.2	ATP-dependent RNA helicase DeaD	70576	629	0.9872	0	1	1	0.017	1	0	2	2	0.037	1	0	21	12	0.367	1	0	19	8	0.221	1	0	15	8	0.254	1	0	8	7	0.18	6	1	0	42	15	0.388	1	0	37	11	0.375	1	0	31
ECs4045	15833299	NP_312072.1	polynucleotide phosphorylase/polyadenylase	79847	734	1	0	11	7	0.154	0.9914	0	1	1	0.035	1	0	18	11	0.376	1	0	11	5	0.161	1	0	10	6	0.162	1	0	2	2	0.153	6	1	0	72	11	0.21	1	0	78	10	0.198	1	0	54
ECs4046	15833300	NP_312073.1	30S ribosomal protein S15	10297	89											1	0	6	6	0.539	0.9916	0	1	1	0.101	1	0	3	3	0.112	0.9999	0	1	1	0.112	4	1	0	113	5	0.449	1	0	82	4	0.438	1	0	42
ECs4047	15833301	NP_312074.1	tRNA pseudouridine synthase B	35087	314																															0	1	0	5	2	0.296	0.9994	0	5	1	0.143	1	0	22
ECs4048	15833302	NP_312075.1	ribosome-binding factor A	15154	133																															0	0.9879	0	1	1	0.113						1	0	5
ECs4049	15833303	NP_312076.1	translation initiation factor IF-2	97350	890																0.9999	0	3	1	0.07											1	1	0	120	27	0.482	1	0	123	19	0.399	1	0	253
ECs4050	15833304	NP_312077.1	transcription elongation factor NusA	54871	495	0.976	0	1	1	0.024											0.9952	0	1	1	0.087	1	0	2	2	0.032						3	1	0	62	11	0.358	1	0	64	12	0.404	1	0	44
ECs4051	162139721	NP_312078.3	hypothetical protein ECs4051	16651	150																															0											0.9883	0	3
ECs4052	15833306	NP_312079.1	argininosuccinate synthase	49930	447																															0	0.9879	0	1	1	0.038	0.9933	0	2	1	0.038	1	0	3
ECs4054	15833308	NP_312081.1	preprotein translocase subunit SecG	11365	110	1	0	7	2	0.464	1	0	4	2	0.273																					2
ECs4055	15833309	NP_312082.1	phosphoglucosamine mutase	47547	445											0.9905	0	1	1	0.063	0.9921	0	1	1	0.063	0.9896	0	1	1	0.063						3	1	0	4	1	0.231	1	0	9	3	0.101
ECs4056	38704146	NP_312083.2	dihydropteroate synthase	30615	282																															0	1	0	17	3	0.33	1	0	13	4	0.511	1	0	16
ECs4057	15833311	NP_312084.1	cell division protein HflB/FtsH protease	70692	644	1	0	33	20	0.394	1	0	30	16	0.416	1	0	16	9	0.27	1	0	32	12	0.283	1	0	32	9	0.27	1	0	13	6	0.197	6	0.9977	0	4	1	0.146	1	0	5	2	0.151	0.9931	0	2
ECs4058	15833312	NP_312085.1	23S rRNA methyltransferase J	23335	209																															0	1	0	5	2	0.278	1	0	9	2	0.33	1	0	8
ECs4059	15833313	NP_312086.1	RNA-binding protein YhbY	10784	97											0.9905	0	2	1	0.371	0.985	0	2	1	0.371											2	1	0	6	2	0.67	0.9993	0	4	2	0.464	1	0	7
ECs4060	38704147	NP_312087.2	transcription elongation factor GreA	17641	158																															0	1	0	12	5	0.456	1	0	9	4	0.316	1	0	10
ECs4061	15833315	NP_312088.1	D-alanyl-D-alanine carboxypeptidase/endopeptidase	51826	477																															0	0.9983	0	2	1	0.109	0.9983	0	4	1	0.145	1	0	5
ECs4062	15833316	NP_312089.1	GTPase ObgE	43256	390																															0	1	0	5	2	0.136	1	0	15	5	0.29	1	0	12
ECs4064	15833318	NP_312091.1	50S ribosomal protein L27	9124	85											0.9999	0	2	1	0.176						0.9869	0	1	1	0.165	0.9882	0	1	1	0.176	3	1	0	15	4	0.412	0.9933	0	12	1	0.129	1	0	38
ECs4065	15833319	NP_312092.1	50S ribosomal protein L21	11564	103	1	0	3	2	0.214	0.998	0	2	1	0.214	1	0	4	2	0.252						0.9879	0	1	1	0.243	0.9998	0	2	1	0.223	5	0.9983	0	3	1	0.447	0.9909	0	3	2	0.223	1	0	4
ECs4066	15833320	NP_312093.1	octaprenyl diphosphate synthase	35216	323																															0	1	0	7	3	0.173	1	0	6	3	0.232	0.9931	0	1
ECs4068	15833322	NP_312095.1	UDP-N-acetylglucosamine 1-carboxyvinyltransferase	44848	419																0.9874	0	1	1	0.057											1	1	0	9	3	0.165	1	0	8	3	0.124	1	0	32
ECs4069	15833323	NP_312096.1	hypothetical protein ECs4069	10037	89																															0	0.9998	0	3	1	0.191	1	0	6	1	0.191	0.9996	0	3
ECs4070	38704148	NP_312097.2	hypothetical protein ECs4070	10680	97	0.9785	0	2	1	0.113	0.9999	0	3	2	0.206	1	0	4	2	0.206	1	0	3	2	0.216	1	0	3	2	0.206						5						1	0	6	3	0.216	1	0	6
ECs4071	15833325	NP_312098.1	hypothetical protein ECs4071	23949	211																															0	1	0	6	4	0.379	1	0	6	5	0.227	1	0	15
ECs4072	15833326	NP_312099.1	hypothetical protein ECs4072	19576	183	1	0	6	4	0.311	1	0	5	4	0.361	0.9905	0	2	1	0.197	0.9971	0	1	1	0.268	1	0	2	2	0.24						5
ECs4073	15833327	NP_312100.1	hypothetical protein ECs4073	27863	260																															0											0.9903	0	1
ECs4074	15833328	NP_312101.1	putative ABC transporter ATP-binding protein YrbF	29097	269	1	0	2	2	0.097						0.9187	0.01	1	1	0.104																2						0.9926	0	2	1	0.093
ECs4076	15833330	NP_312103.1	D-arabinose 5-phosphate isomerase	35210	328																															0	0.9879	0	5	1	0.052	1	0	6	1	0.052	1	0	6
ECs4078	15833332	NP_312105.1	lipopolysaccharide export system protein lptC	21703	191						0.9928	0	1	1	0.094	0.984	0	1	1	0.183																2
ECs4080	15833334	NP_312107.1	lipopolysaccharide export system ATP-binding protein lptB	26801	241											1	0	4	2	0.17	1	0	3	2	0.087	1	0	4	3	0.124						3	0.9967	0	3	1	0.245	1	0	6	1	0.129
ECs4081	15833335	NP_312108.1	RNA polymerase factor sigma-54	53994	477																															0						0.9999	0	2	2	0.22
ECs4083	15833337	NP_312110.1	PTS IIA-like nitrogen-regulatory protein PtsN	17959	163																															0											1	0	7
ECs4084	15833338	NP_312111.1	hypothetical protein ECs4084	32492	284																															0	0.9657	0	1	1	0.07	1	0	4	3	0.313	1	0	3
ECs4088	38704149	NP_312115.2	isoprenoid biosynthesis protein with amidotransferase-like domain	23051	217																															0	0.9867	0	1	1	0.124
ECs4101	15833355	NP_312128.1	ClpXP protease specificity-enhancing factor	18262	165																															0						0.9933	0	1	1	0.194	1	0	10
ECs4102	15833356	NP_312129.1	stringent starvation protein A	24305	212																															0	1	0	29	6	0.5	1	0	40	6	0.547	1	0	51
ECs4103	15833357	NP_312130.1	30S ribosomal protein S9	14856	130	1	0	3	2	0.162	0.9657	0	1	1	0.085	1	0	6	3	0.569	1	0	11	2	0.508	1	0	15	5	0.362	1	0	2	2	0.246	6	1	0	67	4	0.5	1	0	47	3	0.346	1	0	4
ECs4104	15833358	NP_312131.1	50S ribosomal protein L13	16019	142	1	0	2	2	0.204	1	0	2	2	0.289	0.9997	0	2	2	0.254	1	0	2	2	0.211	0.9906	0	2	1	0.099						5	1	0	120	9	0.507	1	0	90	8	0.577	1	0	94
ECs4106	15833360	NP_312133.1	cytochrome d ubiquinol oxidase subunit III	15239	134	1	0	7	4	0.433	1	0	9	6	0.552	1	0	6	2	0.216						1	0	2	2	0.343						4
ECs4107	15833361	NP_312134.1	serine endoprotease	47235	455																															0
ECs4108	15833362	NP_312135.1	serine endoprotease	37581	355											0.9859	0	1	1	0.141						1	0	2	2	0.09						2
ECs4109	15833363	NP_312136.1	malate dehydrogenase	32337	312																															0	1	0	26	8	0.538	1	0	21	6	0.401	1	0	27
ECs4117	15833371	NP_312144.1	protease TldD	51378	481																															0	0.9578	0	1	1	0.139	1	0	3	1	0.16	1	0	9
ECs4120	15833374	NP_312147.1	Maf-like protein	21476	197																															0	0.9177	0.01	1	1	0.142
ECs4122	15833376	NP_312149.1	rod shape-determining protein MreC	39576	367											1	0	2	1	0.076	0.9998	0	2	1	0.134											2
ECs4123	38704153	NP_312150.2	rod shape-determining protein MreB	36952	347																															0	1	0	20	7	0.314	1	0	20	5	0.282	1	0	22
ECs4127	15833381	NP_312154.1	acetyl-CoA carboxylase biotin carboxyl carrier protein subunit	16687	156						0.9767	0	1	1	0.058																					1											1	0	3
ECs4128	15833382	NP_312155.1	acetyl-CoA carboxylase biotin carboxylase subunit	49337	449																															0	1	0	27	9	0.354	1	0	26	9	0.278	1	0	38
ECs4131	15833385	NP_312158.1	ribosomal protein L11 methyltransferase	31877	293																															0	0.9879	0	1	1	0.126	1	0	5	2	0.423	1	0	9
ECs4133	15833387	NP_312160.1	DNA-binding protein Fis	11240	98	1	0	3	2	0.184	1	0	3	2	0.327																					2	1	0	7	2	0.276	1	0	9	3	0.673	1	0	18
ECs4147	15833401	NP_312174.1	shikimate 5-dehydrogenase	29294	272																															0	0.9999	0	3	2	0.206						1	0	9
ECs4148	15833402	NP_312175.1	putative ribosome maturation factor	20669	190																															0						1	0	6	3	0.389	0.9931	0	1
ECs4152	15833406	NP_312179.1	peptide deformylase	19328	169																															0	1	0	3	2	0.154	0.9995	0	6	2	0.231	1	0	5
ECs4153	15833407	NP_312180.1	methionyl-tRNA formyltransferase	34140	315																															0	1	0	11	2	0.295	1	0	8	4	0.34	1	0	12
ECs4154	15833408	NP_312181.1	16S rRNA methyltransferase B	48337	429																															0	1	0	8	3	0.266	1	0	11	2	0.075	1	0	19
ECs4155	15833409	NP_312182.1	potassium transporter peripheral membrane component	50368	458																															0											0.9931	0	1
ECs4159	15833413	NP_312186.1	50S ribosomal protein L17	14365	127	1	0	3	2	0.15	1	0	2	2	0.228						1	0	7	3	0.323	1	0	4	3	0.417	1	0	5	3	0.362	5	1	0	27	6	0.409	1	0	24	4	0.346	1	0	11
ECs4160	15833414	NP_312187.1	DNA-directed RNA polymerase subunit alpha	36512	329	1	0	39	19	0.59	1	0	20	10	0.426	1	0	26	17	0.632	1	0	26	13	0.456	1	0	8	5	0.204	1	0	6	4	0.289	6	1	0	169	21	0.827	1	0	237	19	0.748	1	0	96
ECs4161	15833415	NP_312188.1	30S ribosomal protein S4	23469	206	1	0	3	2	0.112	0.9921	0	1	1	0.044	1	0	29	7	0.481	1	0	25	6	0.495	1	0	20	7	0.403	1	0	14	7	0.485	6	1	0	183	13	0.563	1	0	113	10	0.583	1	0	44
ECs4162	15833416	NP_312189.1	30S ribosomal protein S11	13845	129	1	0	2	2	0.295	0.9921	0	1	1	0.093	1	0	4	3	0.612						0.9989	0	1	1	0.628	1	0	3	2	0.287	5	1	0	98	6	0.643	1	0	52	3	0.287	1	0	45
ECs4163	15833417	NP_312190.1	30S ribosomal protein S13	13099	118	0.9975	0	2	1	0.153						1	0	27	5	0.559	1	0	11	4	0.483	1	0	5	3	0.466	1	0	9	4	0.5	5	1	0	217	12	0.695	1	0	219	8	0.61	1	0	62
ECs4165	15833419	NP_312192.1	preprotein translocase subunit SecY	48512	443	1	0	4	3	0.108	1	0	3	2	0.063																					2
ECs4166	15833420	NP_312193.1	50S ribosomal protein L15	14966	144	0.986	0	2	1	0.097	0.9928	0	1	1	0.097	1	0	12	4	0.458	1	0	15	4	0.215	1	0	28	4	0.215	1	0	5	3	0.278	6	1	0	30	4	0.41	1	0	52	3	0.319	1	0	14
ECs4167	15833421	NP_312194.1	50S ribosomal protein L30	6542	59																															0	1	0	57	4	0.627	1	0	45	4	0.441	1	0	44
ECs4168	15833422	NP_312195.1	30S ribosomal protein S5	17603	167	1	0	4	3	0.371	1	0	3	2	0.257	1	0	3	3	0.479	0.9967	0	2	1	0.222	1	0	5	2	0.222	1	0	3	3	0.395	6	1	0	31	10	0.653	1	0	45	8	0.593	1	0	52
ECs4169	15833423	NP_312196.1	50S ribosomal protein L18	12770	117											1	0	6	4	0.598	1	0	19	4	0.496	1	0	10	4	0.496	0.9916	0	1	1	0.256	4	1	0	88	7	0.701	1	0	84	6	0.573	1	0	39
ECs4170	15833424	NP_312197.1	50S ribosomal protein L6	18904	177	1	0	4	3	0.305	1	0	4	3	0.186	0.9896	0	1	1	0.056	0.9992	0	1	1	0.175											4	1	0	68	10	0.661	1	0	84	7	0.537	1	0	150
ECs4171	15833425	NP_312198.1	30S ribosomal protein S8	14127	130	0.9797	0	1	1	0.092						1	0	8	2	0.354	1	0	10	2	0.477	1	0	4	3	0.431	1	0	2	1	0.238	5	1	0	285	5	0.438	1	0	328	3	0.346	1	0	254
ECs4172	15833426	NP_312199.1	30S ribosomal protein S14	11580	101											0.9999	0	2	2	0.307	1	0	4	3	0.356						0.9999	0	2	2	0.109	3	1	0	34	5	0.525	1	0	69	4	0.396	1	0	16
ECs4173	15833427	NP_312200.1	50S ribosomal protein L5	20302	179	1	0	9	5	0.391	1	0	7	4	0.268	1	0	26	8	0.436	1	0	24	10	0.497	1	0	15	7	0.458	1	0	7	4	0.363	6	1	0	192	15	0.603	1	0	153	14	0.57	1	0	113
ECs4174	15833428	NP_312201.1	50S ribosomal protein L24	11316	104	1	0	6	5	0.49	1	0	4	3	0.471	1	0	19	12	0.865	1	0	7	4	0.654	1	0	9	5	0.192	1	0	10	5	0.577	6	1	0	64	10	0.596	1	0	66	7	0.51	1	0	3
ECs4175	15833429	NP_312202.1	50S ribosomal protein L14	13541	123																0.9905	0	1	1	0.374	0.9906	0	1	1	0.146						2	1	0	3	2	0.415	0.9933	0	4	1	0.081	1	0	6
ECs4176	15833430	NP_312203.1	30S ribosomal protein S17	9704	84											0.9578	0	1	1	0.107																1	1	0	59	3	0.524	1	0	48	3	0.524	1	0	22
ECs4177	15833431	NP_312204.1	50S ribosomal protein L29	7273	63	0.9999	0	2	1	0.365						1	0	13	5	0.397	1	0	22	6	0.397	1	0	18	5	0.397	1	0	10	6	0.81	5	1	0	54	6	0.714	1	0	84	5	0.587	1	0	19
ECs4178	15833432	NP_312205.1	50S ribosomal protein L16	15281	136											1	0	13	6	0.603	1	0	13	9	0.603	1	0	9	7	0.493	1	0	8	6	0.382	4	1	0	74	7	0.551	1	0	85	4	0.463	1	0	52
ECs4179	15833433	NP_312206.1	30S ribosomal protein S3	25983	233											1	0	17	9	0.549	1	0	8	6	0.485	1	0	8	6	0.464	1	0	8	5	0.313	4	1	0	235	15	0.682	1	0	138	13	0.579	1	0	83
ECs4180	15833434	NP_312207.1	50S ribosomal protein L22	12226	110	1	0	7	4	0.318	1	0	4	4	0.409	1	0	19	8	0.564	1	0	8	5	0.4	1	0	9	4	0.236	1	0	16	8	0.564	6	1	0	58	9	0.564	1	0	79	9	0.791	1	0	14
ECs4181	15833435	NP_312208.1	30S ribosomal protein S19	10430	92	1	0	3	2	0.12						1	0	7	5	0.717	1	0	9	5	0.609	1	0	7	3	0.152	1	0	6	3	0.359	5	1	0	201	9	0.761	1	0	180	7	0.717	1	0	60
ECs4182	15833436	NP_312209.1	50S ribosomal protein L2	29860	273	0.9997	0	2	2	0.117	1	0	2	2	0.161	1	0	15	8	0.473	1	0	8	7	0.249	1	0	8	5	0.344	1	0	13	8	0.366	6	1	0	124	14	0.553	1	0	87	9	0.451	1	0	20
ECs4183	15833437	NP_312210.1	50S ribosomal protein L23	11199	100											0.9995	0	8	1	0.55	1	0	58	2	0.2	1	0	20	3	0.38	1	0	2	2	0.43	4	1	0	413	2	0.25	0.9933	0	218	1	0.15	1	0	432
ECs4184	15833438	NP_312211.1	50S ribosomal protein L4	22087	201											1	0	33	10	0.741	1	0	31	13	0.701	1	0	30	11	0.741	1	0	14	10	0.607	4	1	0	311	13	0.766	1	0	165	8	0.647	1	0	72
ECs4185	15833439	NP_312212.1	50S ribosomal protein L3	22244	209	1	0	6	5	0.335	1	0	2	2	0.134	1	0	28	8	0.708	1	0	25	7	0.603	1	0	22	7	0.541	1	0	17	9	0.569	6	1	0	138	11	0.651	1	0	221	9	0.67	1	0	56
ECs4186	15833440	NP_312213.1	30S ribosomal protein S10	11736	103	1	0	3	2	0.204						1	0	3	2	0.34	1	0	2	2	0.311						1	0	4	4	0.485	4	1	0	63	7	0.534	1	0	89	6	0.398	1	0	26
ECs4190	15833444	NP_312217.1	elongation factor Tu	43284	394	1	0	27	13	0.439	1	0	26	10	0.378	1	0	14	8	0.434	1	0	13	7	0.249	1	0	6	6	0.165	0.999	0	1	1	0.091	6	1	0	929	39	0.746	1	0	836	33	0.855	1	0	1112
ECs4191	15833445	NP_312218.1	elongation factor G	77581	704											1	0	7	3	0.134	1	0	6	3	0.112	1	0	4	4	0.129	0.9999	0	2	2	0.072	4	1	0	930	35	0.724	1	0	838	29	0.68	1	0	978
ECs4192	15833446	NP_312219.1	30S ribosomal protein S7	17604	156	1	0	13	6	0.436	1	0	15	7	0.494	1	0	32	8	0.744	1	0	28	8	0.577	1	0	34	11	0.622	1	0	18	7	0.647	6	1	0	219	16	0.744	1	0	210	14	0.737	1	0	112
ECs4193	15833447	NP_312220.1	30S ribosomal protein S12	13737	124											0.9995	0	5	2	0.234	0.9331	0	2	1	0.218	0.985	0	1	1	0.363						3	1	0	145	4	0.46	1	0	156	4	0.419	1	0	93
ECs4197	38704160	NP_312224.2	hypothetical protein ECs4197	26835	240																															0						0.9933	0	5	1	0.113	0.9931	0	1
ECs4198	15833452	NP_312225.1	FKBP-type peptidyl-prolyl cis-trans isomerase	28912	270																															0	1	0	17	6	0.559	1	0	20	6	0.456	1	0	22
ECs4200	15833454	NP_312227.1	FKBP-type peptidyl-prolyl cis-trans isomerase	20853	196																															0	0.9879	0	3	1	0.184	0.9933	0	5	1	0.184	1	0	14
ECs4203	15833457	NP_312230.1	putative ABC transporter ATP-binding protein	71843	637																															0	0.9765	0	1	1	0.044	0.9933	0	2	1	0.02	1	0	4
ECs4208	15833462	NP_312235.1	cAMP-regulatory protein	23640	210																															0	0.9941	0	1	1	0.1						0.9931	0	1
ECs4214	15833468	NP_312241.1	peptidyl-prolyl cis-trans isomerase A (rotamase A)	20431	190																															0	0.9879	0	2	1	0.126	0.9933	0	3	1	0.126	1	0	23
ECs4226	15833480	NP_312253.1	tryptophanyl-tRNA synthetase	37424	334																															0	1	0	35	7	0.482	1	0	37	8	0.653	1	0	34
ECs4227	15833481	NP_312254.1	phosphoglycolate phosphatase	27347	252																															0	1	0	4	2	0.206	0.9962	0	5	1	0.19	1	0	5
ECs4228	15833482	NP_312255.1	ribulose-phosphate 3-epimerase	24554	225																															0						0.9933	0	2	1	0.129	1	0	3
ECs4230	15833484	NP_312257.1	hypothetical protein ECs4230	46104	428	1	0	4	2	0.082	1	0	3	3	0.112																					2
ECs4231	15833485	NP_312258.1	3-dehydroquinate synthase	38884	362																															0	1	0	3	1	0.052	1	0	3	1	0.052	1	0	9
ECs4232	162139753	NP_312259.2	shikimate kinase I	19538	173																															0	0.9879	0	5	1	0.133	1	0	8	1	0.208	1	0	9
ECs4238	15833492	NP_312265.1	peptidoglycan synthetase	94491	858											0.9988	0	2	2	0.051	0.9997	0	2	2	0.056	0.9991	0	1	1	0.049						3	0.9795	0	1	1	0.078
ECs4239	15833493	NP_312266.1	ADP-ribose diphosphatase NudE	21137	186																															0						1	0	5	1	0.091	1	0	4
ECs4241	38704165	NP_312268.2	putative phosphatase	25399	222																															0	0.95	0	2	1	0.068	0.9933	0	1	1	0.068
ECs4243	162139723	NP_312270.3	Hsp33-like chaperonin	32534	292																															0	0.9879	0	1	1	0.062	0.9999	0	2	2	0.123	1	0	19
ECs4245	15833499	NP_312272.1	phosphoenolpyruvate carboxykinase	59645	540																															0	1	0	15	3	0.189	1	0	21	6	0.243	1	0	36
ECs4247	15833501	NP_312274.1	response regulator OmpR	27354	239																															0	0.9867	0	3	1	0.084	0.9933	0	2	1	0.079	1	0	3
ECs4249	15833503	NP_312276.1	hypothetical protein ECs4249	81429	740																															0	1	0	6	4	0.127	1	0	7	3	0.17	1	0	12
ECs4251	15833505	NP_312278.1	ferrous iron transport protein B	84396	773	0.9471	0.01	1	1	0.075						1	0	3	2	0.107	1	0	4	2	0.149	0.9994	0	1	1	0.1						4
ECs4255	15833508	NP_312281.1	carboxylesterase BioH	28609	256																															0						0.9933	0	3	1	0.094	1	0	4
ECs4256	15833510	NP_312283.1	putative DNA uptake protein	20998	191																															0						0.9314	0	2	1	0.058	0.9903	0	2
ECs4269	15833523	NP_312296.1	glycerol-3-phosphate dehydrogenase	56707	501																															0	0.9879	0	2	1	0.066	0.9962	0	3	1	0.128	0.9931	0	3
ECs4278	15833532	NP_312305.1	aspartate-semialdehyde dehydrogenase	40018	367																															0	0.9785	0	1	1	0.074	0.9999	0	2	2	0.134	1	0	9
ECs4286	162139750	NP_312313.2	gluconate kinase 1	19543	175																															0	1	0	12	1	0.183	1	0	14	1	0.137	1	0	20
ECs4287	15833541	NP_312314.1	regulator of gluconate operon	36422	331																															0											0.9972	0	2
ECs4289	15833543	NP_312316.1	putative dehydrogenase	38782	345																															0
ECs4306	15833560	NP_312333.1	hypothetical protein ECs4306	14559	127																															0											1	0	5
ECs4311	15833565	NP_312338.1	cell division protein FtsX	38543	352																															0
ECs4312	15833566	NP_312339.1	cell division protein FtsE	24439	222																															0						0.9933	0	1	1	0.126
ECs4313	15833567	NP_312340.1	cell division protein FtsY	54731	498																															0	1	0	21	6	0.209	1	0	25	7	0.305	1	0	29
ECs4318	15833572	NP_312345.1	zinc/cadmium/mercury/lead-transporting ATPase	76724	732											1	0	4	2	0.111	0.9905	0	1	1	0.064	0.9269	0	1	1	0.096						3
ECs4319	15833573	NP_312346.1	sulfur transfer protein SirA	9095	81																															0						0.9926	0	2	1	0.198
ECs4321	162139724	NP_312348.3	hypothetical protein ECs4321	19787	185																															0											0.9999	0	2
ECs4324	15833578	NP_312351.1	lipoprotein	13764	125											0.9877	0	1	1	0.216																1
ECs4329	15833583	NP_312356.1	acyl carrier protein	9614	83																															0											0.9883	0	1
ECs4333	15833587	NP_312360.1	hypothetical protein ECs4333	62691	558																															0						0.9962	0	1	1	0.138	0.9969	0	1
ECs4335	15833589	NP_312362.1	hypothetical protein ECs4335	23195	201																															0	0.9955	0	3	1	0.239	0.9933	0	2	1	0.264	0.9931	0	2
ECs4338	15833592	NP_312365.1	3-oxoacyl-(acyl carrier protein) synthase I	41121	389																															0						1	0	2	2	0.141
ECs4341	15833595	NP_312368.1	3-oxoacyl-(acyl carrier protein) synthase II	44148	409																															0	1	0	6	2	0.149	1	0	6	2	0.149	1	0	6
ECs4365	15833619	NP_312392.1	low-affinity phosphate transport	53389	499											1	0	5	2	0.04	1	0	5	2	0.04	0.9906	0	1	1	0.04	0.971	0	1	1	0.04	4
ECs4367	15833621	NP_312394.1	hypothetical protein ECs4367	16066	144																															0											0.9931	0	1
ECs4370	15833624	NP_312397.1	oligopeptidase A	77195	680																															0	1	0	12	4	0.107	1	0	18	5	0.134	1	0	20
ECs4371	15833625	NP_312398.1	hypothetical protein ECs4371	31987	280																															0	0.9844	0	2	1	0.068						1	0	7
ECs4372	15833626	NP_312399.1	glutathione reductase	48738	450																															0	0.9879	0	3	1	0.08	1	0	2	2	0.202	1	0	12
ECs4379	15833633	NP_312406.1	hypothetical protein ECs4379	38701	342																															0	1	0	5	1	0.038	0.9933	0	5	1	0.038	1	0	19
ECs4405	15833659	NP_312432.1	EAL domain-containing protein	29704	256																															0						0.9933	0	1	1	0.047	0.9931	0	1
ECs4406	15833660	NP_312433.1	2-dehydro-3-deoxygluconokinase	42467	382																															0						0.992	0	1	1	0.196
ECs4407	15833661	NP_312434.1	hypothetical protein ECs4407	55499	498																															0						0.9955	0	1	1	0.203	1	0	9
ECs4410	15833664	NP_312437.1	putative oxidoreductase subunit	110750	1002																															0
ECs4418	15833672	NP_312445.1	hypothetical protein ECs4418	62032	559											0.9997	0	2	2	0.081																1
ECs4437	15833691	NP_312464.1	putative outer membrane lipoprotein	22197	219	1	0	13	4	0.379	1	0	11	4	0.379	1	0	5	4	0.283	1	0	4	2	0.256	0.9992	0	1	1	0.315	0.9995	0	1	1	0.283	6
ECs4438	162139748	NP_312465.2	2-hydroxyacid dehydrogenase	35396	324																															0	1	0	2	2	0.127	1	0	3	2	0.127	1	0	4
ECs4439	15833693	NP_312466.1	hypothetical protein ECs4439	30159	276	1	0	6	5	0.243	1	0	6	5	0.264	0.9905	0	1	1	0.094	0.9921	0	1	1	0.094						0.9916	0	1	1	0.094	5						0.9933	0	1	1	0.047	0.9862	0	2
ECs4441	15833695	NP_312468.1	cold shock protein CspA	7403	70	0.9975	0	2	2	0.457						1	0	3	2	0.857	0.9999	0	2	1	0.471											3	1	0	51	5	0.471	1	0	67	4	0.471	1	0	92
ECs4442	15833696	NP_312469.1	glycyl-tRNA synthetase subunit beta	76813	689																															0	1	0	114	20	0.492	1	0	114	16	0.405	1	0	127
ECs4443	15833697	NP_312470.1	glycyl-tRNA synthetase subunit alpha	34716	303																															0	1	0	13	2	0.086	1	0	24	2	0.086	1	0	28
ECs4455	15833709	NP_312482.1	valine--pyruvate transaminase	46687	417																															0						0.9973	0	1	1	0.07	1	0	9
ECs4465	15833719	NP_312492.1	hypothetical protein ECs4465	48525	431																															0	0.9879	0	3	1	0.044	1	0	3	2	0.093
ECs4470	15833724	NP_312497.1	rhsA core protein with extension	159185	1409											0.9229	0.01	2	2	0.066																1
ECs4475	15833729	NP_312502.1	mannitol-specific PTS system enzyme IIABC components	68030	637											0.9998	0	2	2	0.121	0.9889	0	1	1	0.039											2
ECs4476	15833730	NP_312503.1	mannitol-1-phosphate 5-dehydrogenase	41198	382																															0	0.9879	0	1	1	0.042	0.9962	0	2	1	0.123	0.9931	0	2
ECs4478	15833732	NP_312505.1	hypothetical protein ECs4478	13696	120																															0	1	0	7	2	0.367	1	0	8	3	0.292
ECs4483	15833737	NP_312510.1	L-lactate dehydrogenase	42758	396																															0						0.9933	0	1	1	0.066	0.9931	0	1
ECs4486	15833740	NP_312513.1	NAD(P)H-dependent glycerol-3-phosphate dehydrogenase	36362	339																															0	1	0	7	2	0.139	1	0	10	3	0.224	1	0	7
ECs4487	15833741	NP_312514.1	preprotein translocase subunit SecB	17277	155																															0	1	0	7	3	0.271	1	0	9	2	0.226	1	0	8
ECs4488	15833742	NP_312515.1	glutaredoxin 3	9137	83																															0	0.9879	0	3	1	0.301	1	0	6	1	0.301	0.9931	0	3
ECs4489	15833743	NP_312516.1	hypothetical protein ECs4489	15596	143	1	0	20	7	0.601	1	0	18	6	0.538	1	0	4	2	0.343	0.9997	0	3	1	0.175	1	0	5	3	0.175	0.9916	0	1	1	0.091	6	0.9999	0	3	1	0.28	0.9962	0	3	1	0.105
ECs4490	15833744	NP_312517.1	phosphoglyceromutase	56110	514																															0	1	0	8	2	0.082	0.9996	0	6	1	0.128	1	0	26
ECs4494	15833748	NP_312521.1	L-threonine 3-dehydrogenase	37215	341																															0	1	0	8	4	0.252	0.9933	0	3	1	0.076	1	0	18
ECs4495	15833749	NP_312522.1	2-amino-3-ketobutyrate coenzyme A ligase	43117	398																															0	1	0	16	5	0.216	1	0	22	3	0.146	1	0	21
ECs4497	15833751	NP_312524.1	ADP-L-glycero-D-mannoheptose-6-epimerase	34893	310																															0	1	0	10	4	0.168	1	0	4	3	0.11	1	0	12
ECs4498	15833752	NP_312525.1	ADP-heptose:LPS heptosyltransferase II	39027	348																															0	1	0	3	2	0.095	1	0	5	2	0.095	1	0	8
ECs4499	15833753	NP_312526.1	ADP-heptose:LPS heptosyl transferase I	36854	330																															0	0.9115	0.01	1	1	0.064						1	0	5
ECs4500	15833754	NP_312527.1	lipid A-core:surface polymer ligase	46099	402											0.9998	0	4	1	0.087	1	0	3	1	0.112											2
ECs4501	15833755	NP_312528.1	lipopolysaccharide 1,2-N- acetylglucosaminetransferase	43608	380																															0						0.9933	0	1	1	0.042	0.9972	0	2
ECs4503	15833757	NP_312530.1	lipopolysaccharide core biosynthesis protein	27494	235																															0	0.9879	0	3	1	0.089	0.992	0	2	1	0.089	1	0	3
ECs4504	15833758	NP_312531.1	UDP-D-galactose:(glucosyl)lipopolysaccharide- alpha-1,3-D-galactosyltransferase	39416	335																															0						0.9886	0	2	1	0.033	1	0	3
ECs4506	15833760	NP_312533.1	glucosyltransferase I	42509	374																															0
ECs4507	38704185	NP_312534.2	lipopolysaccharide core biosynthesis protein RfaQ	37935	340																															0	0.9658	0	1	1	0.156	1	0	7	3	0.121	0.9991	0	3
ECs4508	15833762	NP_312535.1	3-deoxy-D-manno-octulosonic-acid transferase	47291	425																															0
ECs4509	15833763	NP_312536.1	phosphopantetheine adenylyltransferase	17837	159																															0						0.9999	0	2	2	0.22	0.9931	0	3
ECs4511	15833765	NP_312538.1	50S ribosomal protein L33	6372	55											0.9999	0	2	2	0.6											0.9998	0	1	1	0.309	2	1	0	36	6	0.491	1	0	50	4	0.491	1	0	20
ECs4512	15833766	NP_312539.1	50S ribosomal protein L28	9006	78																															0	1	0	33	5	0.59	1	0	39	6	0.59	1	0	48
ECs4514	162139747	NP_312541.2	bifunctional phosphopantothenoylcysteine decarboxylase/phosphopantothenate synthase	43438	406																															0	1	0	5	3	0.182	0.9933	0	1	1	0.037	1	0	7
ECs4515	15833769	NP_312542.1	deoxyuridine 5'-triphosphate nucleotidohydrolase	16156	151																															0						0.9933	0	1	1	0.245	0.9931	0	2
ECs4516	38704186	NP_312543.2	nucleoid occlusion protein	22836	198																															0
ECs4517	15833771	NP_312544.1	orotate phosphoribosyltransferase	23537	213																															0	1	0	2	2	0.46	1	0	13	4	0.366	1	0	11
ECs4518	15833772	NP_312545.1	ribonuclease PH	25312	238																															0						0.9933	0	9	1	0.181	1	0	15
ECs4519	15833773	NP_312546.1	hypothetical protein ECs4519	33159	287																															0	0.9879	0	1	1	0.178	1	0	4	3	0.171
ECs4523	15833777	NP_312550.1	guanylate kinase	23651	207																															0	0.9984	0	1	1	0.164						1	0	6
ECs4524	15833778	NP_312551.1	DNA-directed RNA polymerase subunit omega	10237	91	1	0	2	2	0.363	1	0	3	1	0.264	1	0	4	3	0.264	1	0	4	2	0.242	1	0	2	2	0.242	1	0	2	1	0.143	6	1	0	9	4	0.67	1	0	12	3	0.659	1	0	7
ECs4525	15833779	NP_312552.1	bifunctional (p)ppGpp synthetase II/ guanosine-3',5'-bis pyrophosphate 3'-pyrophosphohydrolase	79342	702																															0											0.999	0	1
ECs4632	15833886	NP_312659.1	sugar phosphatase	29748	270																															0						1	0	4	2	0.119
ECs4634	15833888	NP_312661.1	DNA gyrase subunit B	89950	804																															0	1	0	52	15	0.271	1	0	33	10	0.249	1	0	83
ECs4636	15833890	NP_312663.1	DNA polymerase III subunit beta	40587	366																															0											0.9999	0	2
ECs4637	15833891	NP_312664.1	chromosomal replication initiation protein	52541	467																															0	0.9879	0	2	1	0.071	0.9933	0	2	1	0.071	1	0	5
ECs4638	15833892	NP_312665.1	50S ribosomal protein L34	5380	46																															0	0.9785	0	1	1	0.196
ECs4639	15833893	NP_312666.1	ribonuclease P	13788	119											0.9877	0	1	1	0.092	0.9921	0	1	1	0.134	0.9945	0	1	1	0.387						3											1	0	5
ECs4640	15833894	NP_312667.1	putative inner membrane protein translocase component YidC	61540	548	1	0	28	15	0.438	1	0	18	10	0.288	1	0	15	5	0.296	1	0	4	3	0.199	1	0	3	3	0.159	0.9891	0	1	1	0.08	6
ECs4641	15833895	NP_312668.1	tRNA modification GTPase TrmE	49203	454																															0	0.9999	0	5	2	0.086	1	0	6	3	0.207	1	0	6
ECs4650	15833904	NP_312677.1	hypothetical protein ECs4650	20376	188																															0						0.9933	0	2	1	0.287	0.9931	0	1
ECs4660	15833914	NP_312687.1	transcriptional regulator PhoU	27442	241																															0	0.9879	0	1	1	0.062	1	0	3	1	0.062	0.9924	0	1
ECs4661	15833915	NP_312688.1	phosphate transporter subunit	29027	257																															0											0.9931	0	1
ECs4671	15833925	NP_312698.1	glucosamine--fructose-6-phosphate aminotransferase	66885	609																															0	1	0	18	8	0.232	1	0	22	6	0.2	1	0	39
ECs4672	15833926	NP_312699.1	bifunctional N-acetylglucosamine-1-phosphate uridyltransferase/glucosamine-1-phosphate acetyltransferase	49190	456																															0	0.9968	0	5	1	0.147						1	0	9
ECs4673	15833927	NP_312700.1	membrane-bound ATP synthase epsilon-subunit AtpC	15084	139						1	0	4	2	0.367																					1	1	0	14	2	0.367	1	0	13	2	0.367	0.9931	0	4
ECs4674	15833928	NP_312701.1	membrane-bound ATP synthase beta-subunit AtpD	50325	460	1	0	90	26	0.626	1	0	40	21	0.574	1	0	86	18	0.787	1	0	71	17	0.8	1	0	73	21	0.724	1	0	29	12	0.578	6	1	0	47	11	0.439	1	0	55	10	0.48	1	0	46
ECs4675	15833929	NP_312702.1	membrane-bound ATP synthase gamma-subunit AtpG	31577	287	1	0	18	10	0.432	1	0	13	8	0.293	1	0	7	5	0.369	1	0	4	3	0.146	1	0	6	4	0.244	0.9999	0	1	1	0.275	6	1	0	3	2	0.174	1	0	4	2	0.247	1	0	6
ECs4676	15833930	NP_312703.1	membrane-bound ATP synthase alpha-subunit AtpA	55222	513	1	0	108	36	0.618	1	0	52	25	0.542	1	0	54	23	0.696	1	0	47	19	0.575	1	0	40	20	0.639	1	0	28	18	0.538	6	1	0	42	10	0.39	1	0	50	10	0.404	1	0	34
ECs4677	15833931	NP_312704.1	membrane-bound ATP synthase delta-subunit AtpH	19332	177	1	0	13	6	0.452	1	0	7	4	0.294	1	0	6	4	0.407	1	0	6	2	0.192	1	0	6	2	0.124	0.999	0	2	1	0.328	6	0.9879	0	4	1	0.085	1	0	8	3	0.412	1	0	6
ECs4678	15833932	NP_312705.1	membrane-bound ATP synthase subunit b AtpF	17264	156	1	0	18	8	0.506	1	0	16	8	0.513	1	0	14	3	0.417	1	0	18	3	0.218	1	0	13	4	0.417	1	0	7	5	0.321	6	1	0	3	2	0.179	0.9972	0	2	1	0.083
ECs4680	15833934	NP_312707.1	membrane-bound ATP synthase subunit a AtpB	30261	271	0.9999	0	1	1	0.166	0.9623	0	1	1	0.066																					2						0.9743	0	4	1	0.085	0.9931	0	2
ECs4682	15833936	NP_312709.1	16S rRNA methyltransferase GidB	23431	207																															0	1	0	22	3	0.237	1	0	25	4	0.338	1	0	27
ECs4683	15833937	NP_312710.1	tRNA uridine 5-carboxymethylaminomethyl modification enzyme GidA	69565	629																															0	1	0	14	3	0.153	1	0	20	5	0.197	1	0	39
ECs4684	15833938	NP_312711.1	MioC protein	15812	147																															0	0.9879	0	7	1	0.17	1	0	14	2	0.286	1	0	15
ECs4686	15833940	NP_312713.1	asparagine synthetase AsnA	36650	330																															0	1	0	8	3	0.191	1	0	11	5	0.406	1	0	30
ECs4693	15833947	NP_312720.1	D-ribose transporter subunit RbsB	30938	296																															0
ECs4694	15833948	NP_312721.1	ribokinase	32291	309																															0						1	0	4	2	0.204	1	0	3
ECs4699	15833953	NP_312726.1	hypothetical protein ECs4699	13134	112																															0	1	0	9	5	0.42	1	0	6	3	0.393	1	0	9
ECs4704	15833958	NP_312731.1	branched-chain amino acid aminotransferase	34094	309																															0
ECs4709	15833963	NP_312736.1	peptidyl-prolyl cis-trans isomerase C	10232	93																															0	1	0	9	2	0.366	1	0	8	2	0.366	0.9931	0	12
ECs4711	15833965	NP_312738.1	ATP-dependent DNA helicase Rep	77096	673																															0	0.9879	0	1	1	0.061						1	0	4
ECs4713	15833967	NP_312740.1	ATP-dependent RNA helicase RhlB	47093	421											1	0	3	3	0.176	0.9921	0	1	1	0.05	0.9931	0	1	1	0.166						3	1	0	26	6	0.328	1	0	37	7	0.363
ECs4714	15833968	NP_312741.1	thioredoxin	14035	127	0.9872	0	1	1	0.118	0.9928	0	1	1	0.118																					2	1	0	4	3	0.165	1	0	10	5	0.402	1	0	21
ECs4716	15833970	NP_312743.1	transcription termination factor Rho	47004	419																1	0	2	1	0.053											1	1	0	66	12	0.372	1	0	65	12	0.542	1	0	93
ECs4719	15833973	NP_312746.1	UDP-N-acetylglucosamine 2-epimerase	43722	390																															0	0.9879	0	1	1	0.082	1	0	3	3	0.151	0.9931	0	1
ECs4720	15833974	NP_312747.1	UDP-N-acetyl-D-mannosamine dehydrogenase	45839	420																															0	1	0	12	2	0.148	1	0	9	4	0.267	1	0	13
ECs4721	15833975	NP_312748.1	dTDP-glucose 4,6-dehydratase	39753	355																															0											1	0	4
ECs4724	15833978	NP_312751.1	TDP-4-oxo-6-deoxy-D-glucose transaminase	41876	376																															0	0.9955	0	1	1	0.152	1	0	3	2	0.146	1	0	11
ECs4726	15833980	NP_312753.1	4-alpha-L-fucosyltransferase	40541	359																															0						0.9933	0	1	1	0.078	0.9931	0	3
ECs4728	15833982	NP_312755.1	putative UDP-N-acetyl-D-mannosaminuronic acid transferase	27980	246																															0						0.9775	0	1	1	0.065	1	0	6
ECs4732	15833986	NP_312759.1	putative protoheme IX biogenesis protein	45245	398											0.9757	0	1	1	0.03																1
ECs4733	15833987	NP_312760.1	putative uroporphyrinogen III C-methyltransferase	43481	399	1	0	6	4	0.15	1	0	3	3	0.093	0.9948	0	2	2	0.258	0.9905	0	2	1	0.12	0.9633	0	1	1	0.055						5
ECs4735	15833989	NP_312762.1	porphobilinogen deaminase	34630	320																															0	0.9955	0	1	1	0.131						0.9979	0	2
ECs4738	15833991	NP_312764.1	frataxin-like protein	12201	106																															0	0.9879	0	4	1	0.226	0.9933	0	3	1	0.226	0.9931	0	1
ECs4742	15833996	NP_312769.1	flavin mononucleotide phosphatase	27094	238																															0	0.9879	0	1	1	0.122	1	0	4	2	0.223	0.9931	0	1
ECs4743	15833997	NP_312770.1	DNA-dependent helicase II	82004	720																															0						1	0	4	2	0.082	1	0	3
ECs4746	15834000	NP_312773.1	magnesium/nickel/cobalt transporter CorA	36590	316											0.9831	0	1	1	0.073																1						0.9962	0	1	1	0.123
ECs4751	15834005	NP_312778.1	phospholipase A	33163	289	0.9872	0	1	1	0.052	0.9928	0	1	1	0.045						0.9905	0	1	1	0.045											3
ECs4761	15834015	NP_312788.1	uridine phosphorylase	27150	253																															0	0.9955	0	1	1	0.229	0.9933	0	1	1	0.225	0.9931	0	1
ECs4763	15834017	NP_312790.1	ubiquinone/menaquinone biosynthesis methyltransferase	28073	251																															0	1	0	7	2	0.203	1	0	7	2	0.12	1	0	10
ECs4764	15834018	NP_312791.1	hypothetical protein ECs4764	22077	201																															0	0.9544	0	1	1	0.209	1	0	7	1	0.154	1	0	8
ECs4767	15834021	NP_312794.1	sec-independent translocase	18421	171						0.9976	0	1	1	0.298																					1
ECs4770	15834024	NP_312797.1	transcriptional activator RfaH	18340	162																															0	0.9879	0	2	1	0.136						1	0	5
ECs4771	15834025	NP_312798.1	3-octaprenyl-4-hydroxybenzoate decarboxylase	55648	497																															0						1	0	6	3	0.203	1	0	2
ECs4772	15834026	NP_312799.1	FMN reductase	26242	233																															0											0.9862	0	1
ECs4775	15834029	NP_312802.1	proline dipeptidase	50196	443																															0	1	0	7	3	0.144	1	0	7	4	0.196	1	0	15
ECs4781	15834035	NP_312808.1	hypothetical protein ECs4781	10273	89																															0	1	0	4	2	0.528	1	0	12	4	0.573	1	0	10
ECs4783	15834037	NP_312810.1	periplasmic protein disulfide isomerase I	23105	208																															0	0.9993	0	2	1	0.139	0.9933	0	2	1	0.139	1	0	9
ECs4786	15834040	NP_312813.1	DNA polymerase I	103146	928																															0	1	0	10	3	0.1	1	0	11	3	0.066	1	0	32
ECs4787	15834041	NP_312814.1	ribosome biogenesis GTP-binding protein YsxC	23588	210																															0	0.9999	0	3	2	0.205	0.9933	0	3	1	0.067	0.9931	0	2
ECs4788	15834042	NP_312815.1	hypothetical protein ECs4788	18967	168																															0
ECs4789	38704208	NP_312816.2	coproporphyrinogen III oxidase	52729	457																															0	0.9563	0	1	1	0.079	1	0	6	2	0.12	1	0	7
ECs4792	15834046	NP_312819.1	glutamine synthetase	51904	469																															0	1	0	48	11	0.426	1	0	36	11	0.416	1	0	104
ECs4793	15834047	NP_312820.1	GTP-binding protein	67355	607																0.9858	0	1	1	0.02	0.9995	0	1	1	0.041						2	1	0	21	9	0.244	1	0	34	11	0.326	1	0	105
ECs4808	38704209	NP_312835.2	phosphatase	22776	199																															0											0.9931	0	2
ECs4817	15834071	NP_312844.1	formate dehydrogenase accessory protein FdhE	34689	309																															0	0.9985	0	2	2	0.129	1	0	4	3	0.155	1	0	9
ECs4820	15834074	NP_312847.1	formate dehydrogenase-O major subunit	112500	1016											1	0	5	3	0.117	1	0	2	2	0.089	0.9991	0	1	1	0.045	0.9996	0	1	1	0.063	4	1	0	17	8	0.163	1	0	24	11	0.206	1	0	39
ECs4821	15834075	NP_312848.1	formate dehydrogenase accessory protein	30532	277																															0											0.9602	0	2
ECs4834	38704210	NP_312861.2	superoxide dismutase	23324	208																															0	1	0	37	6	0.558	1	0	14	4	0.38	1	0	58
ECs4838	15834092	NP_312865.1	DNA-binding transcriptional regulator CpxR	26312	232																															0	0.9855	0	1	1	0.103	1	0	10	2	0.224	1	0	21
ECs4841	15834095	NP_312868.1	6-phosphofructokinase	34842	320																															0	1	0	13	5	0.234	1	0	5	3	0.175	1	0	20
ECs4844	15834098	NP_312871.1	triosephosphate isomerase	26972	255																															0						1	0	6	4	0.404	1	0	26
ECs4850	15834104	NP_312877.1	fructose 1,6-bisphosphatase II	35884	336																															0	0.9879	0	3	1	0.065	0.9933	0	5	1	0.065	0.9931	0	6
ECs4853	38704212	NP_312880.2	hypothetical protein ECs4853	9403	79						0.9914	0	2	1	0.19																					1	1	0	20	3	0.595	1	0	25	2	0.405	1	0	29
ECs4856	15834110	NP_312883.1	ribonuclease activity regulator protein RraA	17360	161																															0											0.9931	0	2
ECs4858	15834112	NP_312885.1	ATP-dependent protease ATP-binding subunit HslU	49594	443																															0	1	0	14	7	0.26	1	0	20	8	0.246	1	0	9
ECs4859	15834113	NP_312886.1	ATP-dependent protease peptidase subunit	19093	176																															0						1	0	5	2	0.182	1	0	16
ECs4863	15834117	NP_312890.1	50S ribosomal protein L31	7871	70																															0	1	0	3	2	0.314	0.9999	0	12	2	0.314	1	0	3
ECs4864	15834118	NP_312891.1	RhsH	157848	1394											0.9229	0.01	2	2	0.066																1
ECs4867	15834121	NP_312894.1	transcriptional repressor protein MetJ	12141	105																															0	1	0	25	3	0.295	1	0	12	2	0.705	1	0	20
ECs4869	15834123	NP_312896.1	bifunctional aspartate kinase II/homoserine dehydrogenase II	88918	810																															0											1	0	4
ECs4871	15834125	NP_312898.1	hydroperoxidase HPI(I)	80040	726																															0	1	0	5	3	0.146	1	0	10	3	0.114	1	0	13
ECs4884	15834138	NP_312911.1	hypothetical protein ECs4884	66667	577											0.9845	0	1	1	0.026						0.9887	0	3	1	0.029						2
ECs4885	15834139	NP_312912.1	phosphoenolpyruvate carboxylase	99107	883																															0	1	0	4	3	0.059	1	0	6	4	0.121	1	0	13
ECs4886	15834140	NP_312913.1	acetylornithine deacetylase	42418	383																															0	0.9074	0.01	1	1	0.05	0.9998	0	2	1	0.05	1	0	4
ECs4889	15834143	NP_312916.1	argininosuccinate lyase	50313	457																															0											0.9961	0	2
ECs4890	15834144	NP_312917.1	DNA-binding transcriptional regulator OxyR	34276	305																															0	0.9879	0	3	1	0.052
ECs4891	162139735	NP_312918.2	soluble pyridine nucleotide transhydrogenase	51545	466																															0											0.9947	0	1
ECs4894	15834148	NP_312921.1	DNA-binding transcriptional repressor FabR	26553	234																															0						0.9926	0	2	1	0.09	0.9982	0	1
ECs4896	15834150	NP_312923.1	tRNA (uracil-5-)-methyltransferase	41909	366																															0	0.9879	0	6	1	0.068	1	0	20	2	0.117	1	0	26
ECs4897	15834151	NP_312924.1	vitamin B12/cobalamin outer membrane transporter	68357	614											1	0	16	10	0.45	1	0	8	5	0.235	1	0	5	4	0.184	0.9999	0	2	2	0.121	4
ECs4898	162139734	NP_312925.2	glutamate racemase	31074	285																															0	1	0	4	2	0.232						1	0	7
ECs4899	15834153	NP_312926.1	UDP-N-acetylenolpyruvoylglucosamine reductase	37888	342																															0
ECs4900	15834154	NP_312927.1	biotin--protein ligase	35329	321																															0											0.9804	0	1
ECs4901	15834155	NP_312928.1	pantothenate kinase	36360	316																															0	0.9867	0	1	1	0.057						1	0	4
ECs4903	15834157	NP_312930.1	elongation factor Tu	43314	394	1	0	27	13	0.439	1	0	26	10	0.378	1	0	14	8	0.434	1	0	13	7	0.249	1	0	6	6	0.165	0.999	0	1	1	0.091	6	1	0	929	39	0.746	1	0	836	33	0.855	1	0	1112
ECs4905	15834159	NP_312932.1	transcription antitermination protein NusG	20532	181																															0	1	0	34	4	0.448	1	0	24	4	0.442	1	0	55
ECs4906	15834160	NP_312933.1	50S ribosomal protein L11	14875	142	1	0	7	3	0.282						1	0	11	4	0.261	1	0	21	6	0.261	1	0	20	7	0.296	1	0	8	6	0.331	5	1	0	43	5	0.613	1	0	51	4	0.556	1	0	26
ECs4907	15834161	NP_312934.1	50S ribosomal protein L1	24730	234	1	0	24	10	0.474	1	0	12	7	0.423	1	0	32	10	0.585	1	0	20	8	0.363	1	0	29	7	0.291	1	0	16	12	0.466	6	1	0	178	19	0.731	1	0	197	17	0.667	1	0	44
ECs4908	15834162	NP_312935.1	50S ribosomal protein L10	17712	165	1	0	7	3	0.218	1	0	5	5	0.382	1	0	11	5	0.358	1	0	20	6	0.558	1	0	15	6	0.558	1	0	8	4	0.479	6	1	0	121	9	0.624	1	0	89	7	0.382	1	0	30
ECs4909	15834163	NP_312936.1	50S ribosomal protein L7/L12	12295	121	1	0	88	18	0.645	1	0	52	9	0.736	1	0	26	9	0.727	1	0	107	8	0.876	1	0	14	5	0.388	1	0	12	6	0.479	6	1	0	414	19	0.975	1	0	267	16	0.975	1	0	457
ECs4910	15834164	NP_312937.1	DNA-directed RNA polymerase subunit beta	150632	1342	1	0	2	2	0.031						1	0	62	27	0.402	1	0	43	25	0.368	1	0	19	13	0.188	1	0	12	8	0.121	5	1	0	215	35	0.358	1	0	252	38	0.41	1	0	114
ECs4911	15834165	NP_312938.1	DNA-directed RNA polymerase subunit beta'	155160	1407	1	0	3	3	0.033						1	0	57	30	0.429	1	0	34	18	0.262	1	0	17	11	0.187	1	0	14	9	0.139	5	1	0	266	43	0.443	1	0	167	34	0.414	1	0	91
ECs4920	15834174	NP_312947.1	uroporphyrinogen decarboxylase	39218	354																															0	0.9879	0	3	1	0.065	0.997	0	3	1	0.13	0.9972	0	4
ECs4922	15834176	NP_312949.1	hypothetical protein ECs4922	22671	196																															0						0.9933	0	2	1	0.168	1	0	12
ECs4923	15834177	NP_312950.1	transcriptional regulator HU subunit alpha	9535	90											1	0	4	1	0.367	1	0	3	1	0.322	0.9981	0	1	1	0.322	0.9916	0	1	1	0.322	4	1	0	166	9	0.878	1	0	214	5	0.878	1	0	99
ECs4928	15834182	NP_312955.1	phosphoribosylglycinamide synthetase	46035	429																															0	0.9879	0	3	1	0.105	1	0	4	2	0.121	1	0	5
ECs4929	15834183	NP_312956.1	bifunctional phosphoribosylaminoimidazolecarboxamide formyltransferase/IMP cyclohydrolase	57358	529																															0											0.9972	0	2
ECs4936	162139733	NP_312963.2	transcriptional repressor IclR	29739	274																															0						1	0	6	2	0.131	0.9931	0	1
ECs4941	15834195	NP_312968.1	putative L-sorbose 1-phosphate dehydrogenase	44729	409																															0	0.9867	0	1	1	0.056	0.9933	0	2	1	0.056	1	0	7
ECs4943	15834197	NP_312970.1	putative regulatory protein	19483	176																															0											0.9931	0	2
ECs5005	15834259	NP_313032.1	23S rRNA pseudouridine synthase F	32404	290																															0						0.9698	0	2	1	0.134
ECs5007	15834261	NP_313034.1	aspartate kinase III	48518	449																															0											0.9983	0	1
ECs5008	15834262	NP_313035.1	glucose-6-phosphate isomerase	61530	549																															0	1	0	14	7	0.209	1	0	22	9	0.353	1	0	45
ECs5022	38704226	NP_313049.2	chorismate pyruvate lyase	18821	165																															0	0.9879	0	2	1	0.206	0.9933	0	3	1	0.206	0.9931	0	1
ECs5024	162139732	NP_313051.2	glycerol-3-phosphate acyltransferase	91409	807																															0	1	0	11	3	0.149	1	0	31	6	0.154	1	0	23
ECs5025	15834279	NP_313052.1	diacylglycerol kinase	13245	122	0.9674	0	3	1	0.09																										1
ECs5026	15834280	NP_313053.1	LexA repressor	22358	202																															0						0.9933	0	1	1	0.342	1	0	3
ECs5031	15834285	NP_313058.1	tRNA-dihydrouridine synthase A	38468	345																															0	1	0	3	2	0.128	1	0	7	3	0.165	0.9931	0	2
ECs5035	15834289	NP_313062.1	alanine racemase	39195	359																															0	0.9879	0	3	1	0.05
ECs5036	15834290	NP_313063.1	aromatic amino acid aminotransferase	43505	397																															0	1	0	4	2	0.101	0.9933	0	6	1	0.048
ECs5040	15834294	NP_313067.1	excinuclease ABC subunit A	103884	940																															0						1	0	5	4	0.099	1	0	3
ECs5041	15834295	NP_313068.1	single-stranded DNA-binding protein	18975	178	0.9943	0	1	1	0.079	0.9893	0	1	1	0.056																0.9891	0	1	1	0.101	3											1	0	2
ECs5047	15834301	NP_313074.1	hypothetical protein ECs5047	60524	549											1	0	3	2	0.086																1
ECs5090	15834344	NP_313117.1	hypothetical protein ECs5090	12345	111																															0	0.9879	0	1	1	0.099
ECs5093	15834347	NP_313120.1	proline/glycine betaine transporter	54846	500	1	0	2	2	0.054	1	0	2	2	0.102																					2
ECs5104	15834358	NP_313131.1	fumarase B	60139	548																															0						0.9989	0	3	2	0.088
ECs5111	15834365	NP_313138.1	lysyl-tRNA synthetase	57827	505																															0	0.9985	0	4	3	0.143	1	0	10	4	0.166	1	0	12
ECs5120	38704234	NP_313147.2	aspartate ammonia-lyase	52356	478																															0	0.9879	0	3	1	0.048	0.9933	0	1	1	0.048	0.9931	0	1
ECs5123	15834377	NP_313150.1	co-chaperonin GroES	10387	97	0.9686	0	1	1	0.134	0.9563	0	1	1	0.144																					2	0.9995	0	1	1	0.474	0.9599	0	3	1	0.464	0.9993	0	13
ECs5124	15834378	NP_313151.1	chaperonin GroEL	57329	548	1	0	2	2	0.075						1	0	10	6	0.266	1	0	4	4	0.228	1	0	2	2	0.106	1	0	2	2	0.172	5	1	0	138	21	0.564	1	0	136	19	0.484	1	0	226
ECs5128	15834382	NP_313155.1	elongation factor P	20591	188	0.9518	0	1	1	0.064																										1	1	0	5	2	0.282	1	0	12	3	0.431	1	0	45
ECs5134	15834388	NP_313161.1	fumarate reductase iron-sulfur subunit	27123	244																															0						1	0	5	2	0.275	0.9999	0	3
ECs5136	38704236	NP_313163.2	lysyl-tRNA synthetase	36976	325																															0						1	0	8	2	0.135	1	0	8
ECs5139	15834393	NP_313166.1	phosphatidylserine decarboxylase	35934	322	0.9872	0	1	1	0.043	0.9928	0	1	1	0.043																					2	1	0	18	4	0.398	1	0	16	4	0.398	1	0	12
ECs5140	38704237	NP_313167.2	ribosome-associated GTPase	39179	350																															0											0.9983	0	2
ECs5141	38704238	NP_313168.2	oligoribonuclease	20758	181																															0	1	0	4	2	0.166	1	0	12	6	0.475	1	0	6
ECs5146	15834400	NP_313173.1	DNA mismatch repair protein	67922	615																															0	0.9879	0	2	1	0.039						0.9931	0	1
ECs5149	15834403	NP_313176.1	putative GTPase HflX	48326	426																															0	0.9822	0	1	1	0.113	1	0	6	4	0.183	1	0	9
ECs5150	15834404	NP_313177.1	FtsH protease regulator HflK	45545	419	1	0	10	9	0.267	1	0	7	6	0.21	1	0	6	5	0.31	1	0	4	3	0.286	1	0	3	2	0.131	1	0	2	2	0.167	6	1	0	6	1	0.067	1	0	10	2	0.119
ECs5151	15834405	NP_313178.1	FtsH protease regulator HflC	37650	334	1	0	16	9	0.254	1	0	10	6	0.213	1	0	21	9	0.605	1	0	8	5	0.275	1	0	7	5	0.293	1	0	3	3	0.305	6	1	0	12	1	0.129	1	0	7	1	0.051
ECs5153	15834407	NP_313180.1	adenylosuccinate synthetase	47345	432																0.9921	0	3	1	0.063											1	1	0	71	10	0.396	1	0	63	12	0.412	1	0	112
ECs5155	38704239	NP_313182.2	exoribonuclease R	92165	813											0.949	0	1	1	0.042																1	1	0	6	1	0.034	0.9996	0	1	1	0.091	0.9972	0	2
ECs5156	15834410	NP_313183.1	23S rRNA (guanosine-2'-O-)-methyltransferase	26557	243																															0	1	0	16	4	0.342	1	0	21	4	0.519	1	0	28
ECs5167	15834421	NP_313194.1	transcriptional repressor UlaR	27602	251																															0
ECs5176	15834430	NP_313203.1	30S ribosomal protein S6	15187	131	1	0	16	7	0.45	1	0	13	6	0.45	1	0	24	4	0.481	1	0	20	2	0.45	1	0	19	3	0.321	1	0	11	4	0.321	6	1	0	116	10	0.756	1	0	178	9	0.87	1	0	77
ECs5178	15834432	NP_313205.1	30S ribosomal protein S18	8986	75	0.9822	0	2	1	0.133	0.9871	0	2	1	0.133	1	0	17	5	0.6	1	0	12	4	0.667	1	0	11	4	0.773	1	0	9	4	0.6	6	1	0	36	3	0.507	1	0	15	3	0.4	1	0	5
ECs5179	15834433	NP_313206.1	50S ribosomal protein L9	15769	149	1	0	3	3	0.248	1	0	2	2	0.168	1	0	19	9	0.698	1	0	37	14	0.819	1	0	24	10	0.812	1	0	21	9	0.819	6	1	0	36	8	0.718	1	0	19	6	0.523	1	0	25
ECs5185	38704245	NP_313212.2	peptidyl-prolyl cis-trans isomerase	22216	206																															0	0.9867	0	1	1	0.199	0.9995	0	7	1	0.262	1	0	4
ECs5191	15834445	NP_313218.1	bifunctional 2',3'-cyclic nucleotide 2'-phosphodiesterase/3'-nucleotidase periplasmic precursor protein	70905	647																															0	0.9879	0	2	1	0.07	0.9997	0	1	1	0.17	0.9972	0	1
ECs5192	15834446	NP_313219.1	adenosine-3'(2'),5'-bisphosphate nucleotidase	27160	246																															0	0.9981	0	2	1	0.321	0.9933	0	1	1	0.146
ECs5204	15834458	NP_313231.1	inorganic pyrophosphatase	19704	176																															0	1	0	6	3	0.261	0.9998	0	4	2	0.33	1	0	39
ECs5209	15834463	NP_313236.1	fructose-1,6-bisphosphatase	36767	332																															0	1	0	6	2	0.093	1	0	7	1	0.057	1	0	15
ECs5210	15834464	NP_313237.1	UDP-N-acetylmuramate:L-alanyl-gamma-D-glutamyl-meso-diaminopimelat e ligase	49860	457																															0	1	0	22	6	0.477	1	0	35	6	0.293	1	0	43
ECs5211	15834465	NP_313238.1	hypothetical protein ECs5211	21359	183																															0	1	0	4	3	0.262	1	0	9	3	0.35	0.9855	0	1
ECs5212	15834466	NP_313239.1	peptidase PmbA	48370	450																															0	1	0	25	5	0.316	1	0	24	5	0.293	1	0	23
ECs5213	38704247	NP_313240.2	cytochrome b(562)	14063	128																															0	0.9879	0	3	1	0.117	0.9962	0	1	1	0.273	0.9972	0	4
ECs5216	15834470	NP_313243.1	trehalose-6-phosphate hydrolase	63774	551																															0						0.9678	0	2	1	0.029	1	0	3
ECs5219	15834473	NP_313246.1	magnesium-transporting ATPase MgtA	99466	898											1	0	4	3	0.107	0.9952	0	1	1	0.089	1	0	2	2	0.045						3
ECs5220	15834474	NP_313247.1	hypothetical protein ECs5220	15170	141																															0	1	0	20	2	0.447	1	0	19	2	0.447	0.9931	0	16
ECs5232	15834486	NP_313259.1	hypothetical protein ECs5232	15603	138																															0	1	0	10	1	0.239	1	0	12	1	0.239	1	0	10
ECs5235	15834489	NP_313262.1	valyl-tRNA synthetase	108178	951																															0	1	0	82	14	0.263	1	0	83	15	0.278	1	0	116
ECs5237	15834491	NP_313264.1	leucyl aminopeptidase	54880	503																															0	1	0	23	5	0.127	1	0	21	5	0.145	1	0	15
ECs5239	38704251	NP_313266.2	hypothetical protein ECs5239	39619	360						0.9463	0.01	1	1	0.058	0.9002	0.01	1	1	0.078																2
ECs5261	15834515	NP_313288.1	putative ATP-dependent helicase	107881	943																															0	0.9999	0	2	1	0.023	1	0	7	1	0.056	1	0	7
ECs5262	15834516	NP_313289.1	hypothetical protein ECs5262	189011	1644											0.9952	0	1	1	0.066																1	0.9964	0	4	1	0.045	1	0	5	2	0.035	1	0	10
ECs5263	15834517	NP_313290.1	putative RNA helicase	238233	2113																															0						0.9926	0	2	1	0.011	0.9924	0	2
ECs5264	15834518	NP_313291.1	putative DNA helicase	79379	704																															0	0.9928	0	1	1	0.067						0.9931	0	1
ECs5282	15834536	NP_313309.1	D-mannonate oxidoreductase	53656	486																															0
ECs5286	15834540	NP_313313.1	isoaspartyl dipeptidase	41113	390																															0
ECs5306	15834560	NP_313333.1	type I restriction-modification enzyme S subunit	66104	584																															0	0.9879	0	2	1	0.041	0.9933	0	2	1	0.041	1	0	4
ECs5307	15834561	NP_313334.1	type I restriction modification enzyme M subunit	55693	493																															0	1	0	13	4	0.158	1	0	16	6	0.28	1	0	23
ECs5308	15834562	NP_313335.1	type I restriction-modification enzyme R subunit	92084	810																															0						0.9933	0	3	1	0.038
ECs5311	38704262	NP_313338.2	hypothetical protein ECs5311	35693	318																															0						0.9962	0	1	1	0.151	0.9931	0	3
ECs5313	15834567	NP_313340.1	putative carbon starvation protein	77843	721						0.9787	0	1	1	0.022																					1
ECs5315	15834569	NP_313342.1	methyl-accepting chemotaxis protein I	59810	554	1	0	18	13	0.321	1	0	7	6	0.227	1	0	10	4	0.227	1	0	7	4	0.164	1	0	10	3	0.146						5	1	0	7	3	0.177	1	0	12	5	0.177	0.9991	0	1
ECs5319	162139730	NP_313346.2	phosphoglycerol transferase I	85524	763											0.9922	0	1	1	0.063	0.9905	0	2	1	0.025											2
ECs5320	15834574	NP_313347.1	hypothetical protein ECs5320	17512	165																															0
ECs5322	15834576	NP_313349.1	primosomal protein DnaI	19499	179																															0						0.9933	0	1	1	0.162
ECs5329	15834583	NP_313356.1	16S ribosomal RNA m2G1207 methyltransferase	37602	343																															0	1	0	5	2	0.143	1	0	12	3	0.268	1	0	21
ECs5331	15834585	NP_313358.1	ribosomal-protein-alanine N-acetyltransferase	16610	148																															0											0.9931	0	2
ECs5332	15834586	NP_313359.1	nucleotidase	25301	225																															0
ECs5333	15834587	NP_313360.1	peptide chain release factor 3	59574	529																															0	1	0	10	3	0.14	1	0	18	7	0.301	1	0	27
ECs5340	15834594	NP_313367.1	deoxyribose-phosphate aldolase	27748	259																															0	0.9879	0	1	1	0.085	0.9807	0	1	1	0.093	0.9931	0	7
ECs5341	15834595	NP_313368.1	thymidine phosphorylase	42310	397																															0											0.9896	0	2
ECs5342	15834596	NP_313369.1	phosphopentomutase	44370	407																															0	1	0	33	9	0.41	1	0	38	12	0.57	1	0	30
ECs5343	15834597	NP_313370.1	purine nucleoside phosphorylase	25950	239																															0	1	0	20	7	0.427	1	0	36	6	0.372	1	0	52
ECs5346	15834600	NP_313373.1	phosphoserine phosphatase	35043	322																															0						1	0	3	2	0.149	1	0	4
ECs5347	15834601	NP_313374.1	DNA repair protein RadA	49442	460																															0											1	0	9
ECs5349	15834603	NP_313376.1	putative ABC transporter ATP-binding protein	62443	555																															0	1	0	27	10	0.301	1	0	43	11	0.35	1	0	57
ECs5353	15834607	NP_313380.1	phosphoglycerate mutase	24065	215																															0	0.9879	0	3	1	0.153	0.9974	0	5	1	0.153
ECs5354	15834608	NP_313381.1	right origin-binding protein	33145	289																															0											0.9931	0	1
ECs5359	15834613	NP_313386.1	two-component response regulator	27292	238																															0	1	0	10	4	0.303	1	0	14	3	0.21	1	0	26
ECs5420	38703941	NP_944522.1	hypothetical protein ECs5420	4956	43																															0	0.9879	0	3	1	0.581	0.9933	0	1	1	0.581
pO157p24	41223296	NP_052630.2	RepFIB	37236	325																															0	0.9336	0	1	1	0.074						0.9981	0	1
pO157p33	10955299	NP_052640.1	plasmid-partitioning protein SopA	43660	388																															0
pO157p34	10955300	NP_052641.1	plasmid-partitioning protein	35372	323																															0	1	0	5	3	0.136	1	0	2	2	0.13	0.9988	0	6
pO157p63	10955329	NP_052670.1	hypothetical protein pO157p63	31732	286																															0	1	0	8	3	0.234	1	0	20	3	0.22	1	0	12
pO157p81	10955347	NP_052688.1	hypothetical protein pO157p81	66237	573											0.9845	0	1	1	0.026																1
pO157p82	10955348	NP_052689.1	lipid A biosynthesis (KDO)2-(lauroyl)-lipid IVA acyltransferase	37858	332																															0						1	0	3	2	0.072	0.914	0	2
pOSAK1_03	10955265	NP_052606.1	hypothetical protein pOSAK1_03	39574	346																															0	0.9996	0	3	2	0.208
[truncated: 18 more columns]

## Sheet: Table S3
	TABLE S3. Protein identifications with high confidence in membrane and soluble fractions of Eschrechia coli O157:H7 Sakai immediately after shifts
ECsNumber	GI number	RefSeq	Description	Mass	Length	Membrane fraction: Replicate1					Membrane fraction: Replicate2					Number of Hits (membrane)	Soluble fraction: Replicate1					Soluble fraction: Replicate2					Number of Hits (soluble)
						ProteinProphet		SpectralCount	UniquePeptides	%AACoverage	ProteinProphet		SpectralCount	UniquePeptides	%AACoverage		ProteinProphet		SpectralCount	UniquePeptides	%AACoverage	ProteinProphet		SpectralCount	UniquePeptides	%AACoverage
						Probability	ErrorRate				Probability	ErrorRate					Probability	ErrorRate				Probability	ErrorRate
ECs0008	15829262	NP_308035.1	transaldolase B	35219	317											0	0.9998	0	2	2	0.211	1	0	8	3	0.142	2
ECs0014	15829268	NP_308041.1	molecular chaperone DnaK	69115	638						0.999	0	1	1	0.196	1	1	0	5	4	0.176	1	0	7	4	0.227	2
ECs0015	15829269	NP_308042.1	chaperone protein DnaJ	41044	376	1	0	5	3	0.13	1	0	4	3	0.223	2	0.9999	0	2	1	0.168	1	0	4	3	0.181	2
ECs0026	15829280	NP_308053.1	30S ribosomal protein S20	9684	87	0.992	0	1	1	0.299	0.9914	0	1	1	0.299	2	0.9927	0	1	1	0.172						1
ECs0029	15829283	NP_308056.1	isoleucyl-tRNA synthetase	104325	938											0	1	0	3	2	0.074	1	0	13	4	0.172	2
ECs0036	15829290	NP_308063.1	carbamoyl phosphate synthase large subunit	117856	1073											0	1	0	2	2	0.096	1	0	5	2	0.091	2
ECs0056	15829310	NP_308083.1	dimethyladenosine transferase	30454	273											0	1	0	3	2	0.165	1	0	5	2	0.165	2
ECs0059	15829313	NP_308086.1	organic solvent tolerance protein	89660	784	1	0	3	3	0.138	1	0	4	3	0.129	2											0
ECs0060	15829314	NP_308087.1	Dna-J like membrane chaperone protein	30565	271	0.9996	0	2	1	0.133	0.9928	0	2	1	0.063	2											0
ECs0063	15829317	NP_308090.1	ATP-dependent helicase HepA	109769	968	1	0	2	2	0.044						1	1	0	7	6	0.187	1	0	12	6	0.187	2
ECs0089	15829343	NP_308116.1	UDP-N-acetylmuramoylalanyl-D-glutamate--2,6-diaminopimelate ligase	53390	495											0	1	0	2	2	0.071	1	0	4	3	0.188	2
ECs0094	15829348	NP_308121.1	undecaprenyldiphospho-muramoylpentapeptide beta-N- acetylglucosaminyltransferase	37801	355											0	1	0	2	2	0.073	1	0	3	2	0.073	2
ECs0095	15829349	NP_308122.1	UDP-N-acetylmuramate--L-alanine ligase	53598	491											0						1	0	3	2	0.255	1
ECs0098	15829352	NP_308125.1	cell division protein FtsA	45330	420											0	0.9961	0	1	1	0.126	1	0	2	2	0.114	2
ECs0099	15829353	NP_308126.1	cell division protein FtsZ	40324	383											0	0.9987	0	3	1	0.112	1	0	9	3	0.211	2
ECs0102	15829356	NP_308129.1	preprotein translocase subunit SecA	101965	901	1	0	5	4	0.14						1	1	0	9	5	0.15	1	0	18	9	0.211	2
ECs0117	15829371	NP_308144.1	transcriptional regulator PdhR	29425	254											0						1	0	3	2	0.224	1
ECs0118	15829372	NP_308145.1	pyruvate dehydrogenase subunit E1	99668	887	1	0	21	8	0.214	1	0	12	6	0.13	2	1	0	78	21	0.414	1	0	139	26	0.496	2
ECs0119	15829373	NP_308146.1	dihydrolipoamide acetyltransferase	66184	630	1	0	3	3	0.163						1	1	0	19	11	0.417	1	0	26	15	0.403	2
ECs0120	15829374	NP_308147.1	dihydrolipoamide dehydrogenase	50688	474	1	0	3	3	0.188						1	1	0	18	9	0.352	1	0	23	13	0.544	2
ECs0122	15829376	NP_308149.1	bifunctional aconitate hydratase 2/2-methylisocitrate dehydratase	93484	865											0	0.9955	0	1	1	0.104	1	0	11	6	0.176	2
ECs0124	15829378	NP_308151.1	S-adenosylmethionine decarboxylase	30385	264											0						1	0	4	2	0.152	1
ECs0128	15829382	NP_308155.1	glucose dehydrogenase	86777	796	1	0	2	2	0.046	1	0	3	2	0.046	2											0
ECs0137	15829391	NP_308164.1	pantoate--beta-alanine ligase	31568	283											0						1	0	8	3	0.42	1
ECs0153	15829407	NP_308180.1	penicillin-binding protein 1b	94264	844	0.9937	0	1	1	0.079	1	0	2	1	0.024	2											0
ECs0154	15829408	NP_308181.1	ferrichrome outer membrane transporter	82183	747	1	0	7	5	0.135	1	0	12	7	0.203	2											0
ECs0155	15829409	NP_308182.1	iron-hydroxamate transporter ATP-binding subunit	28870	265	1	0	4	2	0.136	1	0	4	3	0.23	2											0
ECs0158	15829412	NP_308185.1	glutamate-1-semialdehyde aminotransferase	45356	426											0	0.9236	0.01	1	1	0.068	1	0	6	4	0.462	2
ECs0163	15829417	NP_308190.1	5'-methylthioadenosine/S-adenosylhomocysteine nucleosidase	24354	232											0	0.9934	0	4	1	0.065	1	0	8	2	0.263	2
ECs0165	15829419	NP_308192.1	serine endoprotease	49354	474	1	0	2	2	0.076	0.9977	0	1	1	0.152	2	0.9934	0	1	1	0.059	1	0	2	1	0.082	2
ECs0168	15829422	NP_308195.1	2,3,4,5-tetrahydropyridine-2,6-carboxylate N-succinyltransferase	29878	274											0	1	0	4	2	0.172	1	0	9	3	0.23	2
ECs0171	15829425	NP_308198.1	30S ribosomal protein S2	26744	241	1	0	13	7	0.481	1	0	11	6	0.382	2	1	0	20	7	0.415	1	0	66	11	0.747	2
ECs0172	15829426	NP_308199.1	elongation factor Ts	30423	283	1	0	5	1	0.081	0.9917	0	1	1	0.18	2	1	0	19	5	0.336	1	0	35	7	0.541	2
ECs0173	15829427	NP_308200.1	uridylate kinase	25970	241											0	0.9438	0.01	1	1	0.154	0.9795	0	1	1	0.1	2
ECs0178	15829432	NP_308205.1	zinc metallopeptidase RseP	49071	450	0.9998	0	1	1	0.091	1	0	2	2	0.084	2											0
ECs0179	15829433	NP_308206.1	outer membrane protein assembly factor YaeT	90553	810	1	0	7	3	0.078	1	0	8	3	0.105	2						0.9939	0	2	1	0.081	1
ECs0180	15829434	NP_308207.1	periplasmic chaperone	17688	161											0						1	0	3	3	0.323	1
ECs0186	15829440	NP_308213.1	DNA polymerase III subunit alpha	129900	1160											0	0.9937	0	1	1	0.077	0.9959	0	1	1	0.034	2
ECs0187	15829441	NP_308214.1	acetyl-CoA carboxylase carboxyltransferase subunit alpha	35242	319											0	1	0	4	2	0.254	1	0	9	4	0.201	2
ECs0196	15829450	NP_308223.1	prolyl-tRNA synthetase	63652	572											0	1	0	14	6	0.231	1	0	18	7	0.273	2
ECs0200	15829454	NP_308227.1	DL-methionine transporter permease subunit	23242	217	0.9926	0	5	1	0.263	0.9921	0	3	1	0.083	2											0
ECs0201	15829455	NP_308228.1	DL-methionine transporter ATP-binding subunit	37802	343	1	0	2	1	0.044	1	0	2	1	0.044	2						0.9913	0	1	1	0.044	1
ECs0249	15829503	NP_308276.1	phosphoheptose isomerase	20815	192	0.992	0	2	1	0.057	0.9996	0	7	1	0.198	2											0
ECs0264	15829518	NP_308291.1	aminoacyl-histidine dipeptidase PepD	52917	485											0	1	0	4	2	0.078	1	0	8	4	0.157	2
ECs0411	15829665	NP_308438.1	alcohol dehydrogenase class III	39333	369											0						1	0	3	2	0.203	1
ECs0423	38703862	NP_308450.2	delta-aminolevulinic acid dehydratase	35625	324											0	1	0	2	2	0.157	1	0	8	6	0.241	2
ECs0457	15829711	NP_308484.1	queuine tRNA-ribosyltransferase	42594	375											0						1	0	4	2	0.088	1
ECs0458	15829712	NP_308485.1	preprotein translocase subunit YajC	11887	110						1	0	3	2	0.4	1											0
ECs0459	15829713	NP_308486.1	preprotein translocase subunit SecD	66632	615	1	0	3	3	0.21	1	0	6	4	0.154	2											0
ECs0460	15829714	NP_308487.1	preprotein translocase subunit SecF	35382	323	0.9876	0	1	1	0.152	0.9997	0	1	1	0.214	2											0
ECs0464	15829718	NP_308491.1	nucleoside-specific channel-forming protein Tsx	33589	294	1	0	2	1	0.054	1	0	5	3	0.248	2											0
ECs0468	15829722	NP_308495.1	6,7-dimethyl-8-ribityllumazine synthase	16157	156	1	0	1	1	0.429						1	1	0	11	4	0.532	1	0	18	6	0.814	2
ECs0470	15829724	NP_308497.1	thiamine monophosphate kinase	35041	325											0						1	0	2	2	0.142	1
ECs0477	15829731	NP_308504.1	thiamine biosynthesis protein ThiI	55003	482											0	0.9927	0	1	1	0.071	0.9862	0	1	1	0.174	2
ECs0480	162139806	NP_308507.2	putative nucleotide-binding protein	18344	163											0	0.9907	0	1	1	0.104	0.9938	0	3	1	0.221	2
ECs0486	15829740	NP_308513.1	cytochrome o ubiquinol oxidase subunit II	34930	315	1	0	13	7	0.384	1	0	11	7	0.429	2	0.992	0	1	1	0.105						1
ECs0490	15829744	NP_308517.1	trigger factor	48193	432	1	0	20	5	0.141	0.9928	0	10	1	0.028	2	1	0	36	7	0.282	1	0	84	15	0.456	2
ECs0491	15829745	NP_308518.1	ATP-dependent Clp protease proteolytic subunit	23187	207											0	1	0	4	2	0.198	1	0	5	2	0.101	2
ECs0492	15829746	NP_308519.1	ATP-dependent protease ATP-binding subunit ClpX	46356	424											0	1	0	3	3	0.208	1	0	11	5	0.292	2
ECs0493	15829747	NP_308520.1	DNA-binding ATP-dependent protease La	87437	784	1	0	5	3	0.128	0.9995	0	3	2	0.063	2	1	0	15	9	0.207	1	0	17	8	0.213	2
ECs0494	15829748	NP_308521.1	transcriptional regulator HU subunit beta	9226	90	1	0	10	2	0.356	1	0	12	2	0.356	2	1	0	9	2	0.356	1	0	8	3	0.522	2
ECs0495	15829749	NP_308522.1	peptidyl-prolyl cis-trans isomerase (rotamase D)	68150	623	1	0	9	8	0.268	1	0	13	12	0.507	2											0
ECs0515	15829769	NP_308542.1	acridine efflux pump	113615	1049	1	0	20	6	0.167	1	0	21	10	0.167	2											0
ECs0516	15829770	NP_308543.1	acridine efflux pump	42197	397	1	0	4	4	0.277	1	0	2	2	0.176	2						1	0	2	2	0.118	1
ECs0522	15829776	NP_308549.1	adenine phosphoribosyltransferase	19872	183						0.9914	0	1	1	0.148	1	1	0	2	2	0.246	1	0	8	5	0.372	2
ECs0524	15829778	NP_308551.1	hypothetical protein ECs0524	12015	109	0.9906	0	1	1	0.266						1	1	0	3	2	0.45	1	0	5	4	0.587	2
ECs0525	15829779	NP_308552.1	recombination protein RecR	21963	201											0	0.9862	0	2	1	0.075	0.9905	0	3	1	0.075	2
ECs0526	15829780	NP_308553.1	heat shock protein 90	71423	624	0.9844	0	1	1	0.048	0.9467	0	1	1	0.03	2	1	0	5	3	0.114	1	0	14	11	0.239	2
ECs0527	15829781	NP_308554.1	adenylate kinase	23586	214											0	0.9859	0	1	1	0.136	1	0	4	3	0.215	2
ECs0530	15829784	NP_308557.1	inosine-guanosine kinase	48449	434											0	1	0	5	2	0.147	1	0	5	3	0.198	2
ECs0531	15829785	NP_308558.1	putative cation:proton antiport protein	59438	558	1	0	2	1	0.17	1	0	3	1	0.041	2											0
ECs0543	15829797	NP_308570.1	putative ATP-binding component of a transport system	79041	706											0	0.9997	0	2	2	0.045	0.9921	0	3	2	0.045	2
ECs0552	15829806	NP_308579.1	putative protease	33743	305	1	0	2	2	0.256	0.9914	0	1	1	0.069	2											0
ECs0588	15829842	NP_308615.1	cysteinyl-tRNA synthetase	52212	461	0.9906	0	1	1	0.039						1	0.9862	0	1	1	0.039	0.9244	0.01	1	1	0.08	2
ECs0623	15829877	NP_308650.1	outer membrane receptor FepA	82093	746	1	0	8	3	0.084	1	0	6	2	0.058	2											0
ECs0632	15829886	NP_308659.1	isochorismate synthase	42932	391											0	0.9914	0	1	1	0.079	1	0	3	2	0.151	2
ECs0633	15829887	NP_308660.1	enterobactin synthase subunit E	59040	536											0						1	0	2	2	0.125	1
ECs0644	15829898	NP_308671.1	alkyl hydroperoxide reductase subunit C	20761	187	1	0	3	2	0.289						1	1	0	14	6	0.422	1	0	26	9	0.636	2
ECs0645	15829899	NP_308672.1	alkyl hydroperoxide reductase F52a subunit	57402	531											0	1	0	7	2	0.096	1	0	8	2	0.096	2
ECs0662	15829916	NP_308689.1	cold shock protein CspE	7463	69											0	1	0	2	2	0.391	1	0	6	3	0.391	2
ECs0669	15829923	NP_308696.1	hypothetical protein ECs0669	9827	87											0	1	0	5	1	0.218	1	0	9	1	0.218	2
ECs0670	15829924	NP_308697.1	D-alanyl-D-alanine carboxypeptidase fraction A	44430	403											0	1	0	4	3	0.176	1	0	2	2	0.117	2
ECs0673	15829927	NP_308700.1	penicillin-binding protein 2	70857	633	0.9961	0	1	1	0.073	0.9999	0	2	2	0.073	2											0
ECs0675	38703886	NP_308702.2	hypothetical protein ECs0675	11582	105	1	0	2	2	0.343	1	0	2	2	0.343	2	0.9934	0	2	1	0.248	1	0	2	2	0.59	2
ECs0679	15829933	NP_308706.1	LPS-assembly lipoprotein RlpB	21318	193	1	0	3	2	0.373						1											0
ECs0680	15829934	NP_308707.1	leucyl-tRNA synthetase	97234	860	0.992	0	1	1	0.042						1	1	0	4	2	0.084	1	0	9	5	0.226	2
ECs0698	15829952	NP_308725.1	putative ATP-binding protein in pho regulon	40655	359											0	0.9914	0	2	1	0.075	0.9913	0	2	1	0.131	2
ECs0699	15829953	NP_308726.1	hypothetical protein ECs0699	53663	474											0	1	0	2	2	0.205	1	0	2	2	0.158	2
ECs0705	15829959	NP_308732.1	UMP phosphatase	27163	250											0	0.9963	0	1	1	0.072	1	0	3	2	0.176	2
ECs0709	15829963	NP_308736.1	N-acetyl glucosamine specific PTS system components IIABC	68332	648	1	0	8	3	0.099	1	0	9	3	0.184	2											0
ECs0710	15829964	NP_308737.1	glutaminyl-tRNA synthetase	63510	554											0	1	0	7	4	0.139	1	0	14	6	0.298	2
ECs0718	15829972	NP_308745.1	replication initiation regulator SeqA	20329	181	0.9892	0	1	1	0.144	0.9914	0	2	1	0.144	2	1	0	3	3	0.276	1	0	3	2	0.204	2
ECs0719	15829973	NP_308746.1	phosphoglucomutase	58335	546											0	0.9927	0	1	1	0.042	1	0	3	2	0.07	2
ECs0748	15830002	NP_308775.1	succinate dehydrogenase flavoprotein subunit	64422	588	1	0	6	3	0.094	1	0	4	3	0.094	2	1	0	2	2	0.092	0.9997	0	2	2	0.097	2
ECs0753	15830007	NP_308780.1	succinyl-CoA synthetase subunit beta	41393	388											0	0.9934	0	4	1	0.031	1	0	9	2	0.062	2
ECs0754	15830008	NP_308781.1	succinyl-CoA synthetase subunit alpha	29777	289											0	0.992	0	3	1	0.145	1	0	3	2	0.176	2
ECs0768	15830022	NP_308795.1	cytochrome d terminal oxidase polypeptide subunit I	58336	523	1	0	7	6	0.14	1	0	8	8	0.249	2											0
ECs0772	15830026	NP_308799.1	colicin uptake protein TolQ	25598	230	1	0	3	2	0.165	1	0	3	3	0.196	2											0
ECs0773	15830027	NP_308800.1	colicin uptake protein TolR	15383	142	0.9906	0	1	1	0.127	0.9928	0	1	1	0.254	2											0
ECs0783	15830037	NP_308810.1	phosphoglyceromutase	28556	250											0	0.9999	0	2	2	0.156	0.9992	0	1	1	0.072	2
ECs0789	15830043	NP_308816.1	DNA-binding transcriptional regulator ModE	28281	262											0	0.9903	0	1	1	0.13	1	0	3	2	0.13	2
ECs0800	15830054	NP_308827.1	putative pectinesterase	45981	427	0.9913	0	1	1	0.061	1	0	2	1	0.18	2						1	0	2	1	0.061	1
ECs0875	15830129	NP_308902.1	ATP-dependent RNA helicase RhlE	50046	455											0	0.9901	0	1	1	0.033	0.9913	0	3	1	0.033	2
ECs0883	15830137	NP_308910.1	catecholate siderophore receptor Fiu	81956	760	0.9999	0	2	2	0.025	1	0	3	3	0.099	2											0
ECs0889	15830143	NP_308916.1	glutamine ABC transporter periplasmic protein	27190	248											0	0.9988	0	2	2	0.173						1
ECs0890	15830144	NP_308917.1	DNA starvation/stationary phase protection protein Dps	18695	167											0	1	0	2	1	0.563	1	0	5	3	0.437	2
ECs0892	15830146	NP_308919.1	outer membrane protein X	18603	171	1	0	24	4	0.322	1	0	27	3	0.322	2	1	0	3	2	0.216						1
ECs0897	15830151	NP_308924.1	putative ATP-binding component of a transport system	59858	530											0						1	0	3	2	0.149	1
ECs0915	15830169	NP_308942.1	hypothetical protein ECs0915	49582	441											0	0.9907	0	1	1	0.052	1	0	3	3	0.109	2
ECs0947	15830201	NP_308974.1	arginine transporter ATP-binding subunit	27022	242	0.9991	0	1	1	0.293	0.9983	0	1	1	0.26	2						0.9905	0	1	1	0.128	1
ECs0963	15830217	NP_308990.1	hypothetical protein ECs0963	38253	330	1	0	4	2	0.215	1	0	9	7	0.252	2	1	0	2	2	0.121	0.9913	0	1	1	0.064	2
ECs0969	15830223	NP_308996.1	translation initiation factor IF-1	8250	72											0	0.9914	0	1	1	0.25	1	0	4	2	0.556	2
ECs0973	15830227	NP_309000.1	thioredoxin reductase	34623	321	0.9978	0	1	1	0.165						1	0.9934	0	1	1	0.09	1	0	3	2	0.093	2
ECs0975	15830229	NP_309002.1	DNA translocase FtsK	148098	1342											0	0.9948	0	1	1	0.027	0.9932	0	1	1	0.017	2
ECs0978	15830232	NP_309005.1	seryl-tRNA synthetase	48414	430											0	1	0	2	2	0.026	1	0	5	4	0.126	2
ECs0986	15830240	NP_309013.1	formate acetyltransferase 1	85350	760											0	1	0	2	2	0.108	1	0	5	4	0.154	2
ECs0987	15830241	NP_309014.1	formate transporter	30991	285	0.9113	0.01	2	1	0.06	0.9871	0	4	1	0.06	2											0
ECs0988	38703903	NP_309015.2	hypothetical protein ECs0988	65666	586											0						1	0	2	2	0.102	1
ECs0990	15830244	NP_309017.1	phosphoserine aminotransferase	39854	362											0						1	0	5	2	0.133	1
ECs0993	15830247	NP_309020.1	cytidylate kinase	24746	227	0.9835	0	1	1	0.119						1	1	0	2	2	0.145	1	0	6	3	0.326	2
ECs0994	15830248	NP_309021.1	30S ribosomal protein S1	61158	557	1	0	53	15	0.494	1	0	25	11	0.431	2	1	0	83	21	0.598	1	0	139	33	0.799	2
ECs0995	15830249	NP_309022.1	integration host factor subunit beta	10651	94											0	1	0	2	1	0.234	1	0	2	2	0.34	2
ECs0997	15830251	NP_309024.1	lipid transporter ATP-binding/permease protein	64461	582	1	0	4	2	0.16	1	0	7	4	0.225	2	0.9965	0	1	1	0.129						1
ECs1000	15830254	NP_309027.1	hypothetical protein ECs1000	6855	60											0	0.9739	0	1	1	0.35	0.9996	0	2	1	0.35	2
ECs1007	15830261	NP_309034.1	cell division protein MukB	170201	1486											0	0.9901	0	2	1	0.019	0.989	0	2	1	0.019	2
ECs1011	15830265	NP_309038.1	aromatic amino acid aminotransferase	43645	396											0	0.9965	0	2	1	0.139	1	0	3	2	0.091	2
ECs1013	15830267	NP_309040.1	asparaginyl-tRNA synthetase	52614	466											0						0.998	0	3	2	0.067	1
ECs1029	15830283	NP_309056.1	dihydroorotate dehydrogenase 2	36775	336											0	0.9545	0	1	1	0.051	0.992	0	1	1	0.116	2
ECs1032	15830286	NP_309059.1	23S rRNA m(2)G2445 methyltransferase	78896	702											0	1	0	4	2	0.06	1	0	5	3	0.142	2
ECs1035	15830289	NP_309062.1	paraquat-inducible protein B	60479	546	1	0	2	2	0.123	1	0	4	3	0.136	2											0
ECs1041	15830295	NP_309068.1	outer membrane protein A	37201	346	1	0	35	21	0.526	1	0	30	15	0.503	2	1	0	11	5	0.306	1	0	9	4	0.179	2
ECs1051	38703907	NP_309078.2	putative oxidoreductase	44357	396											0	0.9934	0	2	1	0.045	0.9977	0	2	1	0.045	2
ECs1137	15830391	NP_309164.1	cryptic autophosphorylating protein tyrosine kinase Etk	81260	726	1	0	8	5	0.14	1	0	4	4	0.131	2											0
ECs1139	15830393	NP_309166.1	hypothetical protein ECs1139	41741	379	1	0	21	8	0.391	1	0	15	6	0.462	2						0.9913	0	1	1	0.053	1
ECs1141	15830395	NP_309168.1	hypothetical protein ECs1141	27277	248	0.9939	0	2	2	0.065						1											0
ECs1142	15830396	NP_309169.1	putative regulator	24249	214	0.9999	0	4	2	0.159	0.992	0	4	1	0.21	2											0
ECs1217	15830471	NP_309244.1	Bor precursor	10477	97	1	0	2	2	0.608	1	0	2	2	0.608	2	0.9441	0.01	1	1	0.495						1
ECs1322	15830576	NP_309349.1	urease subunit gamma	11085	100											0						0.9997	0	3	2	0.31	1
ECs1330	15830584	NP_309357.1	50S ribosomal protein L31 type B	9916	87											0	0.9934	0	1	1	0.218	0.9913	0	2	1	0.218	2
ECs1351	15830605	NP_309378.1	TerZ	20923	193											0						1	0	2	2	0.394	1
ECs1412	15830666	NP_309439.1	putative oxidoreductase component	20782	184											0	0.9485	0.01	1	1	0.082	1	0	4	2	0.082	2
ECs1427	15830681	NP_309454.1	glucosyltransferase MdoH	97984	857	1	0	3	1	0.083	1	0	5	2	0.072	2											0
ECs1432	15830686	NP_309459.1	lipid A biosynthesis lauroyl acyltransferase	35407	306	1	0	4	1	0.121	0.9999	0	2	1	0.078	2	1	0	2	1	0.078	0.9979	0	2	1	0.078	2
ECs1448	15830702	NP_309475.1	flagella synthesis protein FlgN	15867	138											0	0.9927	0	2	1	0.333	1	0	3	2	0.217	2
ECs1458	38703932	NP_309485.2	flagellar basal body P-ring protein	38283	366	0.9997	0	1	1	0.115	1	0	4	1	0.117	2											0
ECs1462	15830716	NP_309489.1	ribonuclease E	118273	1061	0.9827	0	1	1	0.04						1	0.997	0	2	1	0.034	1	0	5	3	0.107	2
ECs1469	15830723	NP_309496.1	3-oxoacyl-(acyl carrier protein) synthase III	33515	317						0.9421	0	1	1	0.076	1	1	0	4	2	0.148	1	0	7	2	0.148	2
ECs1470	15830724	NP_309497.1	acyl carrier protein S-malonyltransferase	32412	309											0	1	0	5	3	0.259	1	0	7	4	0.324	2
ECs1471	15830725	NP_309498.1	3-ketoacyl-(acyl-carrier-protein) reductase	25588	244											0	1	0	5	2	0.324	1	0	9	3	0.221	2
ECs1473	15830727	NP_309500.1	3-oxoacyl-(acyl carrier protein) synthase II	43046	413	1	0	2	2	0.131	0.9765	0	2	1	0.056	2	1	0	1	1	0.245	1	0	5	3	0.341	2
ECs1477	15830731	NP_309504.1	DNA polymerase III subunit delta'	36951	334											0	0.9965	0	2	1	0.108	0.9987	0	1	1	0.099	2
ECs1479	15830733	NP_309506.1	glucose-specific PTS system IIBC components	50677	477	1	0	16	7	0.208	1	0	15	8	0.191	2											0
ECs1487	15830741	NP_309514.1	NADH dehydrogenase	47377	434	1	0	3	2	0.164	1	0	2	2	0.081	2	1	0	4	4	0.187	1	0	9	4	0.187	2
ECs1494	15830748	NP_309521.1	outer membrane-specific lipoprotein transporter subunit LolC	43264	399	0.9928	0	3	1	0.03	0.9928	0	3	1	0.03	2											0
ECs1495	38703936	NP_309522.2	lipoprotein transporter ATP-binding subunit	25482	233	1	0	2	2	0.176	0.9843	0	1	1	0.116	2						0.9708	0	1	1	0.219	1
ECs1571	15830825	NP_309598.1	putrescine/spermidine ABC transporter ATPase protein	43028	378	0.9899	0	1	1	0.18	0.9928	0	2	1	0.042	2											0
ECs1603	15830857	NP_309630.1	adenylosuccinate lyase	51570	456	0.988	0	1	1	0.167						1	0.9441	0.01	1	1	0.039	1	0	7	2	0.145	2
ECs1604	15830858	NP_309631.1	hypothetical protein ECs1604	22947	213											0	0.9907	0	1	1	0.07	0.9862	0	1	1	0.07	2
ECs1608	15830862	NP_309635.1	isocitrate dehydrogenase	45771	416											0	1	0	4	3	0.19	1	0	9	4	0.262	2
ECs1682	15830936	NP_309709.1	fatty acid metabolism regulator	26969	239											0	1	0	3	2	0.155	0.9871	0	2	1	0.075	2
ECs1687	15830942	NP_309715.1	murein transglycosylase E	26547	241	0.9994	0	1	1	0.17	0.9921	0	1	1	0.12	2											0
ECs1708	15830962	NP_309735.1	GTP-dependent nucleic acid-binding protein EngD	39667	363											0	0.9998	0	1	1	0.201	1	0	9	4	0.275	2
ECs1712	15830966	NP_309739.1	ribose-phosphate pyrophosphokinase	34218	315	1	0	3	2	0.241	0.9878	0	1	1	0.095	2	1	0	9	5	0.251	1	0	14	5	0.429	2
ECs1720	15830974	NP_309747.1	2-dehydro-3-deoxyphosphooctonate aldolase	30861	284											0	1	0	3	2	0.197	1	0	10	6	0.412	2
ECs1734	15830988	NP_309761.1	formyltetrahydrofolate deformylase	31937	280											0						1	0	3	3	0.211	1
ECs1738	15830992	NP_309765.1	UTP--glucose-1-phosphate uridylyltransferase subunit GalU	32942	302	1	0	3	1	0.182						1	0.9995	0	2	2	0.156	1	0	6	4	0.344	2
ECs1739	15830993	NP_309766.1	global DNA-binding transcriptional dual regulator H-NS	15540	137	1	0	15	6	0.569	1	0	7	4	0.445	2	1	0	20	4	0.467	1	0	43	4	0.474	2
ECs1741	15830995	NP_309768.1	bifunctional acetaldehyde-CoA/alcohol dehydrogenase	96127	891	0.9928	0	1	1	0.025						1	1	0	2	2	0.085						1
ECs1830	15831084	NP_309857.1	putative structural proteins	18597	166	1	0	2	1	0.157	0.9999	0	1	1	0.157	2	1	0	5	4	0.157						1
ECs1844	15831098	NP_309871.1	putative periplasmic protease	39382	349						0.9999	0	1	1	0.074	1						0.9744	0	1	1	0.066	1
ECs1859	15831113	NP_309886.1	exoribonuclease II	72490	644											0	1	0	8	3	0.102	1	0	10	6	0.248	2
ECs1861	15831115	NP_309888.1	enoyl-(acyl carrier protein) reductase	27864	262	0.9849	0	2	1	0.073	1	0	3	1	0.073	2	1	0	17	2	0.221	1	0	21	3	0.221	2
ECs1868	15831122	NP_309895.1	putative ATP-binding protein of peptide transport system	37661	330	0.9998	0	1	1	0.133	0.9891	0	2	1	0.058	2											0
ECs1903	15831157	NP_309930.1	thiol peroxidase	17835	168	0.992	0	1	1	0.161						1						1	0	5	2	0.446	1
ECs1915	15831169	NP_309942.1	fumarate/nitrate reduction transcriptional regulator	27967	250											0						0.999	0	2	2	0.188	1
ECs2000	15831254	NP_310027.1	putative oxidoreductase	128807	1174											0	0.9901	0	1	1	0.043	1	0	2	2	0.106	2
ECs2002	15831256	NP_310029.1	D-lactate dehydrogenase	36521	329											0	1	0	2	2	0.119	1	0	3	3	0.122	2
ECs2083	229544782	NP_310110.2	malate dehydrogenase	64207	574											0	1	0	6	5	0.172	1	0	24	12	0.354	2
ECs2131	15831385	NP_310158.1	glutaminase	33516	308											0	0.9974	0	1	1	0.149	0.9913	0	3	1	0.058	2
ECs2308	15831562	NP_310335.1	pyridine nucleotide transhydrogenase	48723	462						0.9752	0	1	1	0.076	1	0.9465	0.01	1	1	0.048						1
ECs2309	15831563	NP_310336.1	NAD(P) transhydrogenase subunit alpha	54545	510	1	0	5	3	0.141	1	0	4	3	0.141	2											0
ECs2320	15831574	NP_310347.1	hypothetical protein ECs2320	54723	502	1	0	3	2	0.227	0.9828	0	1	1	0.044	2											0
ECs2331	15831585	NP_310358.1	adenosine deaminase	36401	333											0	0.9934	0	1	1	0.078	1	0	2	2	0.156	2
ECs2346	15831600	NP_310373.1	tyrosyl-tRNA synthetase	47527	424	1	0	3	2	0.142						1						1	0	6	5	0.283	1
ECs2350	15831604	NP_310377.1	putative outer membrane protein	15602	155	1	0	6	4	0.606	1	0	6	4	0.639	2											0
ECs2367	15831621	NP_310394.1	DNA-binding transcriptional repressor PurR	38175	341											0	0.9934	0	1	1	0.041	1	0	3	2	0.109	2
ECs2383	15831637	NP_310410.1	pyruvate kinase	50729	470	1	0	2	2	0.128						1	1	0	5	4	0.206	1	0	12	7	0.294	2
ECs2384	15831638	NP_310411.1	murein lipoprotein	8323	78						1	0	7	5	0.628	1											0
ECs2388	15831642	NP_310415.1	cysteine desulfurase activator complex subunit SufD	46845	423											0	1	0	2	2	0.156						1
ECs2419	15831673	NP_310446.1	integration host factor subunit alpha	11354	99											0						0.9989	0	2	2	0.455	1
ECs2420	15831674	NP_310447.1	phenylalanyl-tRNA synthetase subunit beta	87432	795	1	0	2	2	0.132						1	1	0	10	6	0.13	1	0	19	13	0.282	2
ECs2421	15831675	NP_310448.1	phenylalanyl-tRNA synthetase subunit alpha	36802	327											0	0.9901	0	1	1	0.208	0.998	0	2	1	0.162	2
ECs2423	15831677	NP_310450.1	50S ribosomal protein L20	13497	118	1	0	21	2	0.305	1	0	11	2	0.305	2	0.9695	0	1	1	0.212	0.9994	0	7	1	0.161	2
ECs2424	162139715	NP_310451.3	50S ribosomal protein L35	7289	65	1	0	7	2	0.277	0.9928	0	7	1	0.277	2	0.9797	0	2	1	0.277	0.9744	0	2	1	0.277	2
ECs2426	15831680	NP_310453.1	threonyl-tRNA synthetase	74028	642											0	1	0	3	2	0.092	1	0	6	3	0.145	2
ECs2438	15831692	NP_310465.1	hydroperoxidase II	84130	753											0	1	0	2	2	0.113						1
ECs2470	15831724	NP_310497.1	selenophosphate synthetase	36673	347											0						0.9998	0	2	2	0.196	1
ECs2472	15831726	NP_310499.1	protease 4	67143	618	1	0	6	4	0.11	1	0	2	2	0.11	2	0.9044	0.01	1	1	0.028						1
ECs2488	15831742	NP_310515.1	glyceraldehyde-3-phosphate dehydrogenase	35532	331	1	0	15	6	0.353	1	0	5	5	0.471	2	1	0	21	9	0.571	1	0	41	11	0.538	2
ECs2491	15831745	NP_310518.1	putative scaffolding protein in the formation of a murein-synthesizing holoenzyme	27803	248	1	0	7	3	0.302	1	0	8	3	0.415	2											0
ECs2516	15831770	NP_310543.1	hypothetical protein ECs2516	25197	231											0	0.9849	0	1	1	0.113	1	0	2	2	0.247	2
ECs2529	162139716	NP_310556.3	mannose-specific PTS system protein IID	31303	286	1	0	5	2	0.094	1	0	5	2	0.185	2											0
ECs2537	15831791	NP_310564.1	putative regulator	30029	263											0	0.9649	0	1	1	0.106	1	0	3	2	0.297	2
ECs2545	15831799	NP_310572.1	rRNA (cytosine-C(5)-)-methyltransferase RsmF	53475	481											0						1	0	3	2	0.148	1
ECs2556	15831810	NP_310583.1	hypothetical protein ECs2556	23819	219											0	0.9164	0.01	1	1	0.224	1	0	2	2	0.224	2
ECs2562	15831816	NP_310589.1	glucose-6-phosphate 1-dehydrogenase	55732	491											0						1	0	4	4	0.22	1
ECs2564	15831818	NP_310591.1	pyruvate kinase	51356	480											0						0.9998	0	2	2	0.233	1
ECs2576	15831830	NP_310603.1	aspartyl-tRNA synthetase	65814	590											0	1	0	4	3	0.144	1	0	12	7	0.251	2
ECs2580	15831834	NP_310607.1	hypothetical protein ECs2580	27791	247											0	0.9739	0	1	1	0.073	0.9854	0	2	1	0.073	2
ECs2586	15831840	NP_310613.1	arginyl-tRNA synthetase	64664	577											0	0.9997	0	2	2	0.123	1	0	5	5	0.218	2
ECs2591	15831845	NP_310618.1	chemotaxis regulator CheZ	23976	214											0	1	0	2	1	0.206	1	0	5	2	0.154	2
ECs2596	15831850	NP_310623.1	methyl-accepting chemotaxis protein II	59926	553	0.9995	0	2	2	0.165	0.996	0	4	2	0.099	2											0
ECs2598	15831852	NP_310625.1	chemotaxis protein CheA	71412	654	0.9928	0	1	1	0.093	0.9928	0	1	1	0.024	2	0.9973	0	1	1	0.055	1	0	4	3	0.092	2
ECs2653	15831907	NP_310680.1	hypothetical protein ECs2653	8239	74											0	0.9934	0	4	1	0.23	0.9913	0	7	1	0.23	2
ECs2661	15831915	NP_310688.1	flagellar biosynthesis sigma factor	27521	239											0	0.9657	0	1	1	0.1	0.9913	0	1	1	0.1	2
ECs2662	15831916	NP_310689.1	flagellin	59954	585	1	0	15	9	0.448	1	0	23	11	0.53	2	1	0	3	2	0.239	1	0	5	4	0.239	2
ECs2664	15831918	NP_310691.1	flagellar protein FliS	15049	136											0						0.9989	0	2	2	0.426	1
ECs2667	38704034	NP_310694.2	hypothetical protein ECs2667	15132	138	0.9737	0	1	1	0.159	0.9807	0	1	1	0.159	2											0
ECs2676	15831930	NP_310703.1	flagellar hook-basal body protein FliE	11127	104	0.9999	0	1	1	0.202	0.9928	0	1	1	0.202	2											0
ECs2677	15831931	NP_310704.1	flagellar MS-ring protein	60709	552	0.992	0	1	1	0.024	1	0	2	2	0.029	2											0
ECs2683	15831937	NP_310710.1	flagellar basal body-associated protein FliL	17221	154	0.992	0	1	1	0.175	0.9914	0	1	1	0.175	2											0
ECs2684	15831938	NP_310711.1	flagellar motor switch protein FliM	37863	334											0	0.9927	0	1	1	0.024	0.9999	0	2	2	0.075	2
ECs2685	15831939	NP_310712.1	flagellar motor switch protein FliN	14811	137											0	0.9934	0	1	1	0.226	0.9913	0	1	1	0.226	2
ECs2809	38704040	NP_310836.2	hypothetical protein ECs2809	12778	109	0.9928	0	1	1	0.376						1	1	0	2	2	0.422	1	0	6	3	0.523	2
ECs2818	15832072	NP_310845.1	hypothetical protein ECs2818	29680	274											0	1	0	2	2	0.161	1	0	2	2	0.259	2
ECs2828	38704043	NP_310855.2	regulator of length of O-antigen component of lipopolysaccharide chains	36423	326						1	0	2	2	0.175	1											0
ECs2830	15832084	NP_310857.1	6-phosphogluconate dehydrogenase	51477	468											0	1	0	4	3	0.267	1	0	8	5	0.274	2
ECs2831	15832085	NP_310858.1	acetyltransferase	23742	221											0	0.9997	0	1	1	0.176	0.9999	0	1	1	0.308	2
ECs2836	15832090	NP_310863.1	mannose-1-P guanosyltransferase	54270	482											0	0.9999	0	3	2	0.073	1	0	5	2	0.073	2
ECs2838	15832092	NP_310865.1	fucose synthetase	36269	321											0	0.9927	0	1	1	0.078	1	0	8	5	0.402	2
ECs2839	15832093	NP_310866.1	GDP-D-mannose dehydratase	41674	372											0	1	0	4	3	0.231	1	0	8	6	0.366	2
ECs2840	15832094	NP_310867.1	putative glycosyl transferase	46611	404	0.9835	0	1	1	0.089						1	1	0	5	2	0.077	1	0	7	3	0.186	2
ECs2841	15832095	NP_310868.1	perosamine synthetase	41814	366											0	0.9927	0	2	1	0.052	1	0	7	5	0.268	2
ECs2847	15832101	NP_310874.1	putative UDP-galactose 4-epimerase	37142	331	0.9814	0	1	1	0.073						1	0.9714	0	1	1	0.097	1	0	2	2	0.208	2
ECs2889	15832143	NP_310916.1	hypothetical protein ECs2889	51179	453											0	1	0	2	2	0.11	1	0	4	2	0.137	2
ECs2920	15832174	NP_310947.1	methionyl-tRNA synthetase	76255	677											0	0.9784	0	1	1	0.034	1	0	5	4	0.165	2
ECs2991	15832245	NP_311018.1	hypothetical protein ECs2991	10312	93	0.9519	0	1	1	0.172	1	0	3	2	0.172	2											0
ECs3047	15832301	NP_311074.1	colicin I receptor	73383	659	1	0	9	3	0.141	1	0	14	6	0.228	2											0
ECs3059	15832313	NP_311086.1	fructose-specific PTS system IIBC component	57461	563	1	0	8	5	0.249	1	0	6	4	0.19	2						0.9938	0	2	1	0.114	1
ECs3060	15832314	NP_311087.1	1-phosphofructokinase	33756	312											0	0.9695	0	3	1	0.09	1	0	3	2	0.183	2
ECs3061	15832315	NP_311088.1	bifunctional fructose-specific PTS IIA/HPr protein	39648	376											0	0.9733	0	1	1	0.082	0.9983	0	1	1	0.173	2
ECs3077	15832331	NP_311104.1	50S ribosomal protein L25	10675	94	0.9928	0	13	1	0.16	1	0	6	2	0.5	2	1	0	30	3	0.33	1	0	51	4	0.596	2
ECs3078	15832332	NP_311105.1	nucleoid-associated protein NdpA	37823	335											0						1	0	2	2	0.173	1
ECs3079	15832333	NP_311106.1	hypothetical protein ECs3079	8288	75											0	0.9829	0	1	1	0.253	1	0	3	2	0.613	2
ECs3106	15832360	NP_311133.1	transcriptional regulator RcsB	23671	216											0						0.9995	0	2	2	0.204	1
ECs3114	15832368	NP_311141.1	DNA gyrase subunit A	96978	875											0	0.9704	0	1	1	0.093	1	0	2	2	0.095	2
ECs3117	15832371	NP_311144.1	ribonucleotide-diphosphate reductase subunit alpha	85718	761											0	1	0	2	2	0.084	1	0	5	3	0.099	2
ECs3138	38704066	NP_311165.2	hypothetical protein ECs3138	18596	180	1	0	2	2	0.3	0.9899	0	1	1	0.094	2											0
ECs3154	15832408	NP_311181.1	protein elaB	11306	101						0.985	0	1	1	0.287	1	0.906	0.01	1	1	0.248	0.9913	0	1	1	0.168	2
ECs3165	15832419	NP_311192.1	NADH dehydrogenase subunit I	20538	180	1	0	2	2	0.15	0.9899	0	2	1	0.083	2											0
ECs3167	38704071	NP_311194.2	NADH dehydrogenase subunit G	100303	908	1	0	7	5	0.157	1	0	12	7	0.183	2	0.9823	0	1	1	0.043	0.9282	0	1	1	0.019	2
ECs3168	15832422	NP_311195.1	NADH dehydrogenase I subunit F	49321	445	1	0	4	2	0.151	1	0	2	2	0.144	2	1	0	3	2	0.108	1	0	2	2	0.124	2
ECs3170	15832424	NP_311197.1	bifunctional NADH:ubiquinone oxidoreductase subunit C/D	68681	600	1	0	2	2	0.137	1	0	2	2	0.157	2											0
ECs3180	15832434	NP_311207.1	acetate kinase	43290	400	1	0	9	4	0.333	0.9999	0	2	1	0.175	2	1	0	14	7	0.318	1	0	22	8	0.525	2
ECs3181	15832435	NP_311208.1	phosphate acetyltransferase	77158	714	1	0	5	3	0.151	1	0	3	1	0.134	2	1	0	42	9	0.311	1	0	74	12	0.42	2
ECs3200	15832454	NP_311227.1	acetyl-CoA carboxylase subunit beta	33322	304											0	1	0	5	4	0.309	1	0	4	3	0.286	2
ECs3202	15832456	NP_311229.1	tRNA pseudouridine synthase A	30385	270											0	0.9842	0	1	1	0.107	1	0	2	2	0.204	2
ECs3203	15832457	NP_311230.1	putative semialdehyde dehydrogenase	36394	337											0	1	0	3	3	0.163	0.9999	0	2	1	0.077	2
ECs3207	15832461	NP_311234.1	3-oxoacyl-(acyl carrier protein) synthase I	42613	406	0.9928	0	1	1	0.057	0.9864	0	1	1	0.057	2	1	0	3	2	0.071	1	0	7	4	0.232	2
ECs3278	15832532	NP_311305.1	glutamyl-tRNA synthetase	53756	471											0						1	0	2	2	0.115	1
ECs3287	15832541	NP_311314.1	phosphohistidinoprotein-hexose phosphotransferase component of PTS system (Hpr)	9119	85											0						1	0	2	2	0.847	1
ECs3288	15832542	NP_311315.1	phosphoenolpyruvate-protein phosphotransferase	63534	575	0.9707	0	1	1	0.083	1	0	3	2	0.075	2	1	0	8	5	0.25	1	0	20	7	0.235	2
ECs3289	15832543	NP_311316.1	glucose-specific PTS system component	18266	169											0	1	0	4	2	0.331	1	0	6	4	0.438	2
ECs3293	15832547	NP_311320.1	sulfate/thiosulfate transporter subunit	41055	365	0.992	0	1	1	0.088						1						0.9896	0	1	1	0.066	1
ECs3325	15832579	NP_311352.1	malic enzyme	82427	759											0	0.9707	0	2	1	0.026	0.9984	0	1	1	0.09	2
ECs3326	15832580	NP_311353.1	transaldolase A	35659	316											0	0.9998	0	1	1		1	0	5	1		2
ECs3333	15832587	NP_311360.1	hypothetical protein ECs3333	13500	118											0	0.9979	0	1	1	0.508	0.9989	0	2	1	0.178	2
ECs3339	38704090	NP_311366.2	lipoprotein	36824	344	1	0	4	3	0.314	1	0	3	2	0.169	2											0
ECs3360	38704095	NP_311387.2	uracil phosphoribosyltransferase	22533	208	0.9906	0	1	1	0.115						1	1	0	6	3	0.192	1	0	17	4	0.255	2
ECs3369	15832623	NP_311396.1	GMP synthase	58665	525											0	1	0	10	8	0.356	1	0	24	13	0.44	2
ECs3370	15832624	NP_311397.1	inosine 5'-monophosphate dehydrogenase	52022	488						0.9921	0	1	1	0.035	1	1	0	3	1	0.07	1	0	10	4	0.232	2
ECs3373	162139766	NP_311400.2	GTP-binding protein EngA	55036	490											0	1	0	5	4	0.167	1	0	10	6	0.249	2
ECs3374	15832628	NP_311401.1	outer membrane protein assembly complex subunit YfgL	41829	392	0.9994	0	1	1	0.148	0.9892	0	2	1	0.041	2											0
ECs3375	15832629	NP_311402.1	hypothetical protein ECs3375	22190	206	1	0	2	2	0.544	1	0	5	4	0.442	2											0
ECs3376	15832630	NP_311403.1	histidyl-tRNA synthetase	47029	424											0	1	0	2	2	0.139	1	0	7	3	0.078	2
ECs3377	15832631	NP_311404.1	4-hydroxy-3-methylbut-2-en-1-yl diphosphate synthase	40684	372											0	1	0	6	2	0.099	1	0	7	3	0.266	2
ECs3379	15832633	NP_311406.1	hypothetical protein ECs3379	43100	384											0	0.9914	0	2	1	0.042	1	0	5	2	0.07	2
ECs3380	15832634	NP_311407.1	nucleoside diphosphate kinase	15463	143	1	0	3	1	0.259	0.9928	0	1	1	0.259	2						1	0	3	2	0.224	1
ECs3389	38704099	NP_311416.2	aminopeptidase B	46256	427											0	1	0	3	2	0.157	1	0	3	2	0.157	2
ECs3392	15832646	NP_311419.1	chaperone protein HscA	65652	616											0	1	0	3	3	0.127	1	0	5	3	0.153	2
ECs3396	38704100	NP_311423.2	cysteine desulfurase	45089	404											0	1	0	4	3	0.203	1	0	12	8	0.401	2
ECs3397	15832651	NP_311424.1	DNA-binding transcriptional regulator IscR	17337	162	0.9586	0	1	1	0.253						1	1	0	3	2	0.222	1	0	4	3	0.562	2
ECs3399	15832653	NP_311426.1	inositol monophosphatase	29172	267											0	1	0	3	3	0.221	1	0	6	5	0.303	2
ECs3417	15832671	NP_311444.1	serine hydroxymethyltransferase	45345	417											0	0.9934	0	2	1	0.156	1	0	6	2	0.103	2
ECs3423	15832677	NP_311450.1	phosphoribosylformylglycinamidine synthase	141401	1295											0						1	0	3	3	0.132	1
ECs3433	15832687	NP_311460.1	ribonuclease III	25550	226											0	0.9996	0	2	2	0.124	0.9956	0	3	2	0.097	2
ECs3434	15832688	NP_311461.1	signal peptidase I	35946	324	0.9999	0	2	1	0.062	1	0	4	2	0.151	2											0
ECs3435	15832689	NP_311462.1	GTP-binding protein LepA	66570	599											0	0.9981	0	1	1	0.1	1	0	12	8	0.159	2
ECs3436	15832690	NP_311463.1	SoxR reducing system protein RseC	16625	159	1	0	2	2	0.176	0.9958	0	1	1	0.176	2											0
ECs3442	15832696	NP_311469.1	ATP-dependent RNA helicase SrmB	49898	444											0	1	0	3	2	0.059	1	0	8	3	0.144	2
ECs3447	15832701	NP_311474.1	putative methyltransferase	37784	345											0	0.9875	0	1	1	0.029	0.9786	0	1	1	0.029	2
ECs3455	15832709	NP_311482.1	protein disaggregation chaperone	95585	857											0	0.9972	0	1	1	0.023	1	0	5	2	0.05	2
ECs3458	15832712	NP_311485.1	outer membrane protein assembly complex subunit YfiO	27829	245						1	0	3	2	0.188	1											0
ECs3469	15832723	NP_311496.1	50S ribosomal protein L19	13133	115	0.9936	0	1	1	0.113						1	1	0	14	2	0.304	1	0	20	3	0.313	2
ECs3472	15832726	NP_311499.1	30S ribosomal protein S16	9191	82											0	1	0	3	2	0.5	1	0	8	3	0.659	2
ECs3473	15832727	NP_311500.1	signal recognition particle protein	49787	453											0	1	0	3	3	0.077	1	0	11	5	0.241	2
ECs3476	15832730	NP_311503.1	heat shock protein GrpE	21812	197											0						1	0	5	2	0.193	1
ECs3530	15832784	NP_311557.1	DNA binding protein, nucleoid-associated	15348	134	1	0	2	2	0.321						1	1	0	11	3	0.403	1	0	15	5	0.403	2
ECs3540	15832794	NP_311567.1	glycine betaine transporter ATP-binding subunit	44162	400	0.9999	0	1	1	0.133	1	0	8	4	0.2	2	1	0	6	2	0.165	1	0	4	3	0.165	2
ECs3541	15832795	NP_311568.1	glycine betaine transporter membrane protein	37590	354	0.9928	0	1	1	0.045	0.9921	0	2	1	0.045	2											0
ECs3546	15832800	NP_311573.1	transcriptional repressor MprA	20563	176											0						1	0	2	2	0.449	1
ECs3547	15832801	NP_311574.1	multidrug resistance secretion protein	42737	390	1	0	5	3	0.149	1	0	3	2	0.231	2											0
ECs3549	15832803	NP_311576.1	S-ribosylhomocysteinase	19444	171	0.992	0	1	1	0.082						1	0.9927	0	1	1	0.082	0.9871	0	1	1	0.082	2
ECs3554	15832808	NP_311581.1	alanyl-tRNA synthetase	96032	876											0	1	0	25	5	0.114	1	0	57	6	0.228	2
ECs3556	15832810	NP_311583.1	recombinase A	37973	353	0.9296	0.01	2	1	0.057						1	0.9726	0	1	1	0.037						1
ECs3606	15832860	NP_311633.1	sulfate adenylyltransferase subunit 2	35188	302											0	0.9594	0	1	1	0.066	0.9988	0	1	1	0.066	2
ECs3618	15832872	NP_311645.1	sulfite reductase subunit beta	63960	570											0	0.9983	0	1	1	0.081	1	0	7	4	0.151	2
ECs3639	15832893	NP_311666.1	phosphopyruvate hydratase	45655	432	1	0	5	2	0.111						1	1	0	25	14	0.542	1	0	61	15	0.565	2
ECs3640	15832894	NP_311667.1	CTP synthetase	60374	545	0.9994	0	4	1	0.084	0.955	0	1	1	0.084	2	1	0	6	2	0.117	1	0	15	5	0.339	2
ECs3666	15832920	NP_311693.1	putative RNA 2'-O-ribose methyltransferase	41905	366											0	0.9978	0	1	1	0.148	1	0	5	2	0.087	2
ECs3685	15832939	NP_311712.1	prolipoprotein diacylglyceryl transferase	33108	291	0.992	0	1	1	0.072	1	0	3	1	0.072	2											0
ECs3762	15833016	NP_311789.1	lysyl-tRNA synthetase	57631	505	1	0	2	2	0.111	0.9948	0	1	1	0.089	2	1	0	9	5	0.279	1	0	6	4	0.228	2
ECs3785	15833039	NP_311812.1	ribose-5-phosphate isomerase A	22860	219											0	1	0	2	2	0.247	1	0	8	3	0.352	2
ECs3796	15833050	NP_311823.1	fructose-bisphosphate aldolase	39147	359	1	0	8	2	0.184	1	0	7	1	0.256	2	1	0	8	5	0.451	1	0	9	7	0.446	2
ECs3797	15833051	NP_311824.1	phosphoglycerate kinase	41130	387											0	1	0	6	3	0.22	1	0	20	7	0.525	2
ECs3810	15833064	NP_311837.1	transketolase	72226	663											0	0.9996	0	2	1	0.095	1	0	7	5	0.176	2
ECs3814	15833068	NP_311841.1	arginine decarboxylase	73886	658											0	1	0	4	4	0.126	1	0	5	3	0.126	2
ECs3818	15833072	NP_311845.1	S-adenosylmethionine synthetase	41952	384											0	1	0	2	1	0.065	1	0	12	7	0.466	2
ECs3823	15833077	NP_311850.1	glutathione synthetase	35433	315											0	1	0	4	2	0.121	1	0	11	3	0.162	2
ECs3890	15833144	NP_311917.1	biopolymer transport protein ExbB	26287	244	1	0	5	2	0.09	1	0	3	2	0.09	2											0
ECs3894	15833149	NP_311922.1	putative oxidoreductase	42083	387											0						0.9991	0	2	2	0.103	1
ECs3902	15833156	NP_311929.1	1-acyl-sn-glycerol-3-phosphate acyltransferase	27423	245						0.9999	0	2	2	0.094	1											0
ECs3903	15833157	NP_311930.1	DNA topoisomerase IV subunit A	83831	752											0	0.9914	0	1	1	0.032	0.9971	0	1	1	0.064	2
ECs3918	15833172	NP_311945.1	DNA topoisomerase IV subunit B	70257	630											0						1	0	2	2	0.04	1
ECs3923	162139759	NP_311950.2	outer membrane channel protein	53727	493	1	0	11	5	0.245	1	0	12	7	0.341	2											0
ECs3938	15833192	NP_311965.1	putative signal transduction protein	23076	206	1	0	2	2	0.189	1	0	2	2	0.388	2											0
ECs3950	15833204	NP_311977.1	RNA polymerase sigma factor RpoD	70207	613	0.9913	0	1	1	0.028	0.9921	0	1	1	0.028	2	1	0	7	3	0.153	1	0	9	5	0.212	2
ECs3954	15833208	NP_311981.1	aerotaxis sensor receptor	55057	506	1	0	3	3	0.126	1	0	4	2	0.071	2											0
ECs3966	38704140	NP_311993.2	hypothetical protein ECs3966	42324	378											0	0.992	0	1	1	0.077	1	0	3	2	0.135	2
ECs4027	15833281	NP_312054.1	hypothetical protein ECs4027	31348	286											0	0.9998	0	1	1	0.164	1	0	7	4	0.22	2
ECs4028	15833282	NP_312055.1	putative glycosylase	72811	678											0	0.9965	0	2	1	0.074	1	0	2	2	0.136	2
ECs4043	38704144	NP_312070.2	ATP-dependent RNA helicase DeaD	70576	629	1	0	4	3	0.14	0.9991	0	2	1	0.113	2	1	0	15	8	0.272	1	0	24	12	0.321	2
ECs4045	15833299	NP_312072.1	polynucleotide phosphorylase/polyadenylase	79847	734	1	0	3	3	0.142	0.9928	0	1	1	0.054	2	1	0	9	7	0.237	1	0	21	12	0.337	2
ECs4046	15833300	NP_312073.1	30S ribosomal protein S15	10297	89						0.9999	0	2	2	0.506	1						1	0	5	2	0.438	1
ECs4049	15833303	NP_312076.1	translation initiation factor IF-2	97350	890	1	0	12	3	0.174	1	0	2	2	0.063	2	1	0	28	10	0.233	1	0	44	14	0.388	2
ECs4050	15833304	NP_312077.1	transcription elongation factor NusA	54871	495											0	1	0	14	7	0.275	1	0	16	8	0.335	2
ECs4051	162139721	NP_312078.3	hypothetical protein ECs4051	16651	150	0.9999	0	3	1	0.153						1	1	0	5	1	0.153	1	0	11	1	0.247	2
ECs4055	15833309	NP_312082.1	phosphoglucosamine mutase	47547	445											0	0.9995	0	1	1	0.162	1	0	5	3	0.173	2
ECs4057	15833311	NP_312084.1	cell division protein HflB/FtsH protease	70692	644	1	0	55	15	0.357	1	0	60	21	0.477	2	1	0	6	4	0.197	1	0	11	3	0.107	2
ECs4058	15833312	NP_312085.1	23S rRNA methyltransferase J	23335	209	0.9479	0	1	1	0.368						1	1	0	3	3	0.383	1	0	4	2	0.201	2
ECs4059	15833313	NP_312086.1	RNA-binding protein YhbY	10784	97	0.9906	0	2	1	0.371	0.9828	0	2	1	0.371	2						0.9871	0	1	1	0.371	1
ECs4061	15833315	NP_312088.1	D-alanyl-D-alanine carboxypeptidase/endopeptidase	51826	477											0	0.992	0	1	1	0.143	0.9893	0	1	1	0.136	2
ECs4062	15833316	NP_312089.1	GTPase ObgE	43256	390											0	1	0	2	2	0.121	1	0	5	3	0.2	2
ECs4064	15833318	NP_312091.1	50S ribosomal protein L27	9124	85	1	0	5	2	0.176	1	0	3	2	0.176	2						1	0	4	2	0.176	1
ECs4065	15833319	NP_312092.1	50S ribosomal protein L21	11564	103											0	0.9677	0	1	1	0.33	1	0	4	3	0.485	2
ECs4068	15833322	NP_312095.1	UDP-N-acetylglucosamine 1-carboxyvinyltransferase	44848	419						0.9878	0	1	1	0.057	1	1	0	5	2	0.086	1	0	10	3	0.131	2
ECs4072	15833326	NP_312099.1	hypothetical protein ECs4072	19576	183	1	0	3	3	0.443	1	0	2	2	0.508	2											0
ECs4073	15833327	NP_312100.1	hypothetical protein ECs4073	27863	260	1	0	2	2	0.123	1	0	2	2	0.123	2											0
ECs4076	15833330	NP_312103.1	D-arabinose 5-phosphate isomerase	35210	328											0	0.9927	0	1	1	0.088	1	0	4	2	0.14	2
ECs4080	15833334	NP_312107.1	lipopolysaccharide export system ATP-binding protein lptB	26801	241	1	0	10	6	0.432	1	0	9	5	0.369	2	1	0	2	1	0.087						1
ECs4084	15833338	NP_312111.1	hypothetical protein ECs4084	32492	284											0	0.9841	0	1	1	0.18	1	0	3	2	0.151	2
ECs4101	15833355	NP_312128.1	ClpXP protease specificity-enhancing factor	18262	165											0	0.992	0	2	1	0.091	1	0	3	1	0.091	2
ECs4102	15833356	NP_312129.1	stringent starvation protein A	24305	212											0	1	0	4	3	0.316	1	0	12	4	0.429	2
ECs4103	15833357	NP_312130.1	30S ribosomal protein S9	14856	130	1	0	24	3	0.269	1	0	21	3	0.362	2	1	0	15	5	0.377	1	0	28	3	0.354	2
ECs4104	15833358	NP_312131.1	50S ribosomal protein L13	16019	142	1	0	4	3	0.458						1	1	0	9	8	0.444	1	0	10	8	0.683	2
ECs4106	15833360	NP_312133.1	cytochrome d ubiquinol oxidase subunit III	15239	134	0.9928	0	19	1	0.127	1	0	16	2	0.284	2											0
ECs4109	15833363	NP_312136.1	malate dehydrogenase	32337	312											0	0.9996	0	1	1	0.131	1	0	5	3	0.311	2
ECs4122	15833376	NP_312149.1	rod shape-determining protein MreC	39576	367	0.9892	0	3	1	0.046	0.9971	0	3	1	0.046	2											0
ECs4123	38704153	NP_312150.2	rod shape-determining protein MreB	36952	347	1	0	9	6	0.354	1	0	9	3	0.228	2	0.9981	0	1	1	0.069	1	0	3	3	0.179	2
ECs4128	15833382	NP_312155.1	acetyl-CoA carboxylase biotin carboxylase subunit	49337	449	0.9627	0	1	1	0.049	0.9928	0	1	1	0.049	2	0.9842	0	2	1	0.027	1	0	6	3	0.163	2
ECs4133	15833387	NP_312160.1	DNA-binding protein Fis	11240	98											0						1	0	2	2	0.633	1
ECs4147	15833401	NP_312174.1	shikimate 5-dehydrogenase	29294	272											0	0.9868	0	1	1	0.077	0.9913	0	1	1	0.077	2
ECs4153	15833407	NP_312180.1	methionyl-tRNA formyltransferase	34140	315											0						1	0	4	2	0.27	1
ECs4154	15833408	NP_312181.1	16S rRNA methyltransferase B	48337	429											0	0.9733	0	1	1	0.054	1	0	4	3	0.145	2
ECs4159	15833413	NP_312186.1	50S ribosomal protein L17	14365	127						1	0	2	2	0.433	1	0.992	0	1	1	0.142	1	0	5	3	0.291	2
ECs4160	15833414	NP_312187.1	DNA-directed RNA polymerase subunit alpha	36512	329	1	0	7	4	0.252	1	0	5	3	0.207	2	1	0	31	11	0.593	1	0	68	11	0.669	2
ECs4161	15833415	NP_312188.1	30S ribosomal protein S4	23469	206	0.9999	0	12	1	0.199	1	0	7	2	0.34	2	1	0	13	5	0.286	1	0	17	5	0.286	2
ECs4162	15833416	NP_312189.1	30S ribosomal protein S11	13845	129	1	0	4	1	0.186						1	1	0	4	2	0.349	1	0	6	3	0.535	2
ECs4163	15833417	NP_312190.1	30S ribosomal protein S13	13099	118	1	0	24	6	0.517	1	0	20	6	0.576	2	1	0	16	6	0.559	1	0	30	10	0.593	2
ECs4166	15833420	NP_312193.1	50S ribosomal protein L15	14966	144	0.9999	0	2	2	0.188	1	0	4	4	0.389	2	1	0	11	2	0.188	1	0	49	2	0.271	2
ECs4167	15833421	NP_312194.1	50S ribosomal protein L30	6542	59	0.9682	0	2	1	0.424	1	0	4	2	0.424	2	0.9961	0	3	1	0.373	1	0	4	2	0.373	2
ECs4168	15833422	NP_312195.1	30S ribosomal protein S5	17603	167	1	0	8	5	0.593	1	0	8	6	0.665	2	1	0	52	5	0.557	1	0	96	5	0.557	2
ECs4169	15833423	NP_312196.1	50S ribosomal protein L18	12770	117	0.9641	0	1	1	0.564						1	1	0	3	2	0.368	1	0	3	2	0.368	2
ECs4170	15833424	NP_312197.1	50S ribosomal protein L6	18904	177	0.996	0	1	1	0.096	0.9835	0	4	1	0.096	2	1	0	8	2	0.096	1	0	34	5	0.401	2
ECs4171	15833425	NP_312198.1	30S ribosomal protein S8	14127	130	1	0	12	4	0.554	1	0	7	3	0.446	2	1	0	43	5	0.615	1	0	75	3	0.538	2
ECs4172	15833426	NP_312199.1	30S ribosomal protein S14	11580	101	1	0	2	2	0.248	0.9892	0	1	1	0.188	2	1	0	2	1	0.188	1	0	3	2	0.287	2
ECs4173	15833427	NP_312200.1	50S ribosomal protein L5	20302	179	1	0	6	6	0.374	1	0	4	3	0.352	2	1	0	44	9	0.62	1	0	86	9	0.553	2
ECs4174	15833428	NP_312201.1	50S ribosomal protein L24	11316	104	1	0	3	2	0.365	1	0	2	2	0.615	2						1	0	7	3	0.442	1
ECs4175	15833429	NP_312202.1	50S ribosomal protein L14	13541	123	1	0	7	3	0.154	1	0	10	5	0.309	2	1	0	2	2	0.39	1	0	7	2	0.374	2
ECs4177	15833431	NP_312204.1	50S ribosomal protein L29	7273	63	1	0	4	4	0.397	1	0	5	4	0.397	2	1	0	12	2	0.254	1	0	17	2	0.254	2
ECs4178	15833432	NP_312205.1	50S ribosomal protein L16	15281	136	1	0	5	3	0.412	1	0	6	3	0.618	2	1	0	9	5	0.478	1	0	11	4	0.338	2
ECs4179	15833433	NP_312206.1	30S ribosomal protein S3	25983	233	1	0	24	4	0.408	1	0	12	5	0.403	2	1	0	21	9	0.545	1	0	46	7	0.403	2
ECs4180	15833434	NP_312207.1	50S ribosomal protein L22	12226	110											0	1	0	2	2	0.345	1	0	4	3	0.364	2
ECs4181	15833435	NP_312208.1	30S ribosomal protein S19	10430	92	1	0	4	4	0.652	1	0	4	3	0.652	2	1	0	11	7	0.565	1	0	15	8	0.565	2
ECs4182	15833436	NP_312209.1	50S ribosomal protein L2	29860	273	0.9899	0	1	1	0.077	1	0	3	2	0.158	2	1	0	6	5	0.355	1	0	8	4	0.319	2
ECs4183	15833437	NP_312210.1	50S ribosomal protein L23	11199	100	1	0	60	2	0.2	1	0	52	2	0.2	2	0.9993	0	7	1	0.2	1	0	20	2	0.2	2
ECs4184	15833438	NP_312211.1	50S ribosomal protein L4	22087	201	1	0	28	7	0.542	1	0	16	5	0.542	2	1	0	26	10	0.672	1	0	36	10	0.517	2
ECs4185	15833439	NP_312212.1	50S ribosomal protein L3	22244	209	1	0	36	4	0.23	1	0	16	6	0.459	2	1	0	7	2	0.263	1	0	17	3	0.34	2
ECs4186	15833440	NP_312213.1	30S ribosomal protein S10	11736	103	1	0	4	3	0.573	1	0	5	4	0.544	2	0.9934	0	2	1	0.146	1	0	7	5	0.515	2
ECs4190	15833444	NP_312217.1	elongation factor Tu	43284	394	1	0	35	11	0.49	1	0	18	8	0.424	2	1	0	107	17	0.53	1	0	229	25	0.685	2
ECs4191	15833445	NP_312218.1	elongation factor G	77581	704	1	0	30	4	0.163	1	0	15	2	0.116	2	1	0	64	12	0.352	1	0	181	18	0.429	2
ECs4192	15833446	NP_312219.1	30S ribosomal protein S7	17604	156	1	0	5	3	0.263	1	0	4	4	0.263	2	1	0	42	7	0.462	1	0	77	8	0.372	2
ECs4193	15833447	NP_312220.1	30S ribosomal protein S12	13737	124	0.9998	0	17	1	0.218	1	0	17	2	0.234	2						0.9995	0	1	1	0.218	1
ECs4200	15833454	NP_312227.1	FKBP-type peptidyl-prolyl cis-trans isomerase	20853	196											0	1	0	2	2	0.128	1	0	3	2	0.143	2
ECs4226	15833480	NP_312253.1	tryptophanyl-tRNA synthetase	37424	334	0.9928	0	1	1	0.126	0.9921	0	1	1	0.126	2	1	0	5	3	0.138	1	0	8	4	0.195	2
ECs4232	162139753	NP_312259.2	shikimate kinase I	19538	173											0	0.9836	0	1	1	0.208	1	0	6	3	0.277	2
ECs4238	229544779	NP_312265.2	peptidoglycan synthetase	94491	858	1	0	3	3	0.073	1	0	3	3	0.093	2											0
ECs4240	15833494	NP_312267.1	putative dehydrogenase	79473	711	0.999	0	2	1	0.12	0.9906	0	1	1	0.021	2											0
ECs4243	162139723	NP_312270.3	Hsp33-like chaperonin	32534	292											0	1	0	3	2	0.144	1	0	4	3	0.305	2
ECs4245	15833499	NP_312272.1	phosphoenolpyruvate carboxykinase	59645	540											0	0.9997	0	2	2	0.07	1	0	4	4	0.207	2
ECs4247	15833501	NP_312274.1	response regulator OmpR	27354	239											0						1	0	2	2	0.205	1
ECs4255	15833508	NP_312281.1	carboxylesterase BioH	28609	256											0	0.9907	0	1	1	0.063	0.9888	0	1	1	0.063	2
ECs4280	15833534	NP_312307.1	putative DNA processing chain A	43811	400											0	0.9351	0.01	1	1	0.068	0.9938	0	1	1	0.123	2
ECs4286	162139750	NP_312313.2	gluconate kinase 1	19543	175											0	0.9974	0	1	1	0.423	0.9913	0	1	1	0.137	2
ECs4287	15833541	NP_312314.1	regulator of gluconate operon	36422	331											0	0.9914	0	1	1	0.057	1	0	3	1	0.094	2
ECs4313	15833567	NP_312340.1	cell division protein FtsY	54731	498											0	1	0	1	1	0.068	1	0	5	3	0.118	2
ECs4324	15833578	NP_312351.1	lipoprotein	13764	125	0.9463	0	1	1	0.384	0.9929	0	1	1	0.344	2											0
ECs4325	15833579	NP_312352.1	putative O-methyltransferase	39326	353						0.9921	0	1	1	0.074	1	0.9927	0	1	1	0.042	0.9905	0	1	1	0.042	2
ECs4365	15833619	NP_312392.1	low-affinity phosphate transport	53389	499	1	0	4	4	0.152	1	0	2	2	0.116	2											0
ECs4370	15833624	NP_312397.1	oligopeptidase A	77195	680											0	1	0	2	2	0.119	1	0	6	3	0.125	2
ECs4437	15833691	NP_312464.1	putative outer membrane lipoprotein	22197	219						1	0	2	2	0.393	1											0
ECs4441	15833695	NP_312468.1	cold shock protein CspA	7403	70											0	0.9965	0	1	1	0.386	1	0	8	5	0.714	2
ECs4442	15833696	NP_312469.1	glycyl-tRNA synthetase subunit beta	76813	689	1	0	8	4	0.203	1	0	4	3	0.144	2	1	0	10	8	0.269	1	0	20	13	0.322	2
ECs4443	15833697	NP_312470.1	glycyl-tRNA synthetase subunit alpha	34716	303	0.9993	0	2	1	0.122	0.9928	0	1	1	0.05	2	0.9934	0	2	1	0.05	0.9938	0	4	1	0.125	2
ECs4486	15833740	NP_312513.1	NAD(P)H-dependent glycerol-3-phosphate dehydrogenase	36362	339											0	1	0	2	2	0.147	1	0	4	3	0.233	2
ECs4487	15833741	NP_312514.1	preprotein translocase subunit SecB	17277	155											0	1	0	8	2	0.355	1	0	11	4	0.542	2
ECs4489	15833743	NP_312516.1	hypothetical protein ECs4489	15596	143	0.9999	0	2	2	0.175	1	0	9	4	0.538	2	0.9849	0	1	1	0.175						1
ECs4494	15833748	NP_312521.1	L-threonine 3-dehydrogenase	37215	341											0						1	0	8	3	0.199	1
ECs4495	15833749	NP_312522.1	2-amino-3-ketobutyrate coenzyme A ligase	43117	398											0	0.9999	0	2	1	0.083	1	0	5	3	0.133	2
ECs4500	15833754	NP_312527.1	lipid A-core:surface polymer ligase	46099	402	0.9812	0	1	1	0.087	0.9567	0	3	1	0.087	2											0
ECs4503	15833757	NP_312530.1	lipopolysaccharide core biosynthesis protein	27494	235	0.96	0	1	1	0.089						1						0.9994	0	1	1	0.268	1
ECs4511	15833765	NP_312538.1	50S ribosomal protein L33	6372	55											0	0.9477	0.01	1	1	0.309	0.9913	0	1	1	0.309	2
ECs4512	15833766	NP_312539.1	50S ribosomal protein L28	9006	78	1	0	2	2	0.269	1	0	2	2	0.487	2	0.9875	0	24	1	0.128	0.9896	0	52	1	0.128	2
ECs4518	15833772	NP_312545.1	ribonuclease PH	25312	238											0	0.9995	0	1	1	0.189	1	0	2	2	0.332	2
ECs4525	15833779	NP_312552.1	bifunctional (p)ppGpp synthetase II/ guanosine-3',5'-bis pyrophosphate 3'-pyrophosphohydrolase	79342	702											0	0.9934	0	1	1	0.05	0.9905	0	1	1	0.033	2
ECs4527	15833781	NP_312554.1	ATP-dependent DNA helicase RecG	76496	693											0						0.997	0	2	2	0.065	1
ECs4634	15833888	NP_312661.1	DNA gyrase subunit B	89950	804											0	1	0	8	4	0.134	1	0	10	8	0.192	2
ECs4639	15833893	NP_312666.1	ribonuclease P	13788	119											0	0.9961	0	2	1	0.361	0.9905	0	4	1	0.134	2
ECs4640	15833894	NP_312667.1	putative inner membrane protein translocase component YidC	61540	548	1	0	7	3	0.146	1	0	6	3	0.146	2											0
ECs4641	15833895	NP_312668.1	tRNA modification GTPase TrmE	49203	454											0	0.9934	0	2	1	0.037	0.9985	0	2	1	0.192	2
ECs4671	15833925	NP_312698.1	glucosamine--fructose-6-phosphate aminotransferase	66885	609	0.9958	0	1	1	0.13						1	1	0	2	1	0.048	1	0	8	5	0.232	2
ECs4673	15833927	NP_312700.1	membrane-bound ATP synthase epsilon-subunit AtpC	15084	139						1	0	2	1	0.158	1						1	0	5	2	0.367	1
ECs4674	15833928	NP_312701.1	membrane-bound ATP synthase beta-subunit AtpD	50325	460	1	0	22	13	0.637	1	0	49	25	0.843	2	1	0	23	10	0.387	1	0	17	5	0.339	2
ECs4676	15833930	NP_312703.1	membrane-bound ATP synthase alpha-subunit AtpA	55222	513	1	0	6	3	0.162	1	0	15	10	0.499	2	1	0	6	5	0.392	1	0	6	5	0.294	2
ECs4677	15833931	NP_312704.1	membrane-bound ATP synthase delta-subunit AtpH	19332	177						1	0	3	3	0.299	1	0.9934	0	2	1	0.085	0.9896	0	2	1	0.085	2
ECs4678	15833932	NP_312705.1	membrane-bound ATP synthase subunit b AtpF	17264	156	1	0	25	6	0.263	1	0	32	9	0.59	2											0
ECs4683	15833937	NP_312710.1	tRNA uridine 5-carboxymethylaminomethyl modification enzyme GidA	69565	629	0.9433	0	1	1	0.043						1	1	0	3	2	0.07	0.9998	0	1	1	0.14	2
ECs4694	15833948	NP_312721.1	ribokinase	32291	309											0	0.9778	0	1	1	0.074	0.9116	0.01	1	1	0.074	2
ECs4713	15833967	NP_312740.1	ATP-dependent RNA helicase RhlB	47093	421											0						1	0	3	2	0.192	1
ECs4716	15833970	NP_312743.1	transcription termination factor Rho	47004	419	1	0	3	2	0.141	1	0	2	2	0.217	2	1	0	12	7	0.294	1	0	17	9	0.334	2
ECs4718	15833972	NP_312745.1	lipopolysaccharide biosynthesis protein WzzE	39620	349	0.9999	0	3	2	0.08	1	0	3	3	0.266	2											0
ECs4722	15833976	NP_312749.1	glucose-1-phosphate thymidylyltransferase	32776	293											0						0.9984	0	2	2	0.041	1
ECs4732	15833986	NP_312759.1	putative protoheme IX biogenesis protein	45245	398	0.9928	0	3	1	0.04	1	0	3	2	0.09	2											0
ECs4733	15833987	NP_312760.1	putative uroporphyrinogen III C-methyltransferase	43481	399	1	0	4	2	0.125	0.9993	0	3	1	0.165	2											0
ECs4763	15834017	NP_312790.1	ubiquinone/menaquinone biosynthesis methyltransferase	28073	251	0.9928	0	2	1	0.064	0.954	0	1	1	0.139	2						0.9862	0	1	1	0.064	1
ECs4770	15834024	NP_312797.1	transcriptional activator RfaH	18340	162											0						1	0	2	2	0.247	1
ECs4781	15834035	NP_312808.1	hypothetical protein ECs4781	10273	89											0						1	0	3	2	0.528	1
ECs4786	15834040	NP_312813.1	DNA polymerase I	103146	928											0	1	0	7	4	0.234	1	0	12	7	0.188	2
ECs4792	15834046	NP_312819.1	glutamine synthetase	51904	469	0.9913	0	1	1	0.051						1	1	0	6	4	0.299	1	0	18	5	0.35	2
ECs4793	15834047	NP_312820.1	GTP-binding protein	67355	607	1	0	3	2	0.15	0.9935	0	1	1	0.058	2	1	0	9	4	0.148	1	0	23	6	0.237	2
ECs4819	15834073	NP_312846.1	formate dehydrogenase-O iron-sulfur subunit	33081	300	1	0	3	2	0.17	1	0	3	1	0.063	2											0
ECs4820	15834074	NP_312847.1	formate dehydrogenase-O major subunit	112500	1016	1	0	6	3	0.104	1	0	8	5	0.137	2	0.9983	0	1	1	0.085	1	0	4	4	0.086	2
ECs4834	38704210	NP_312861.2	superoxide dismutase	23324	208	0.9899	0	1	1	0.188						1	1	0	4	2	0.12	1	0	5	3	0.442	2
ECs4841	15834095	NP_312868.1	6-phosphofructokinase	34842	320											0	0.928	0.01	1	1	0.069	1	0	6	3	0.2	2
ECs4850	15834104	NP_312877.1	fructose 1,6-bisphosphatase II	35884	336											0	0.9934	0	1	1	0.065	0.9913	0	1	1	0.199	2
ECs4853	38704212	NP_312880.2	hypothetical protein ECs4853	9403	79											0						1	0	3	2	0.405	1
ECs4858	15834112	NP_312885.1	ATP-dependent protease ATP-binding subunit HslU	49594	443	0.9928	0	2	1	0.061	0.9921	0	1	1	0.061	2	1	0	4	4	0.228	1	0	5	5	0.147	2
ECs4859	15834113	NP_312886.1	ATP-dependent protease peptidase subunit	19093	176											0	1	0	4	1	0.119	1	0	4	1	0.119	2
ECs4871	15834125	NP_312898.1	hydroperoxidase HPI(I)	80040	726											0						1	0	3	2	0.102	1
ECs4884	15834138	NP_312911.1	hypothetical protein ECs4884	66667	577	1	0	5	3	0.075	1	0	5	3	0.094	2											0
ECs4885	15834139	NP_312912.1	phosphoenolpyruvate carboxylase	99107	883											0	0.9927	0	3	1	0.066	1	0	5	4	0.093	2
ECs4896	15834150	NP_312923.1	tRNA (uracil-5-)-methyltransferase	41909	366	0.9486	0	1	1	0.068						1	0.9663	0	1	1	0.046	0.9913	0	3	1	0.046	2
ECs4897	15834151	NP_312924.1	vitamin B12/cobalamin outer membrane transporter	68357	614	1	0	9	2	0.134	1	0	9	3	0.16	2											0
ECs4903	15834157	NP_312930.1	elongation factor Tu	43314	394	1	0	35	11	0.49	1	0	18	8	0.424	2	1	0	107	17	0.53	1	0	229	25	0.685	2
ECs4905	15834159	NP_312932.1	transcription antitermination protein NusG	20532	181	0.9899	0	2	1	0.122						1	1	0	2	2	0.243	1	0	5	5	0.591	2
ECs4906	15834160	NP_312933.1	50S ribosomal protein L11	14875	142	1	0	5	4	0.261	0.9955	0	1	1	0.218	2	1	0	61	3	0.507	1	0	72	4	0.507	2
ECs4907	15834161	NP_312934.1	50S ribosomal protein L1	24730	234	1	0	23	5	0.628	1	0	17	6	0.56	2	1	0	26	9	0.718	1	0	76	16	0.628	2
ECs4908	15834162	NP_312935.1	50S ribosomal protein L10	17712	165	1	0	5	4	0.558	1	0	5	3	0.558	2	1	0	11	8	0.455	1	0	18	8	0.394	2
ECs4909	15834163	NP_312936.1	50S ribosomal protein L7/L12	12295	121	1	0	62	2	0.455	1	0	68	4	0.876	2	1	0	13	4	0.744	1	0	34	6	0.843	2
ECs4910	15834164	NP_312937.1	DNA-directed RNA polymerase subunit beta	150632	1342	1	0	8	5	0.205	1	0	4	4	0.115	2	1	0	53	21	0.301	1	0	75	24	0.36	2
ECs4911	15834165	NP_312938.1	DNA-directed RNA polymerase subunit beta'	155160	1407	1	0	19	10	0.204	1	0	12	6	0.227	2	1	0	25	19	0.312	1	0	46	26	0.357	2
ECs4923	15834177	NP_312950.1	transcriptional regulator HU subunit alpha	9535	90	1	0	16	3	0.4	1	0	13	4	0.644	2	1	0	14	6	0.711	1	0	13	6	0.711	2
ECs5008	15834262	NP_313035.1	glucose-6-phosphate isomerase	61530	549											0	1	0	6	3	0.109	1	0	21	6	0.14	2
ECs5024	162139732	NP_313051.2	glycerol-3-phosphate acyltransferase	91409	807	1	0	2	2	0.073	1	0	3	3	0.107	2	1	0	6	6	0.176	1	0	8	7	0.232	2
ECs5029	38704227	NP_313056.2	zinc uptake transcriptional repressor	19240	171											0	0.9888	0	1	1	0.111	0.9879	0	1	1	0.111	2
ECs5047	15834301	NP_313074.1	hypothetical protein ECs5047	60524	549	0.9494	0	1	1	0.126	0.9921	0	2	1	0.031	2											0
ECs5123	15834377	NP_313150.1	co-chaperonin GroES	10387	97											0	0.992	0	1	1	0.144	0.9989	0	2	1	0.526	2
ECs5124	15834378	NP_313151.1	chaperonin GroEL	57329	548	1	0	23	6	0.161	1	0	13	4	0.279	2	1	0	76	21	0.6	1	0	72	19	0.599	2
ECs5128	15834382	NP_313155.1	elongation factor P	20591	188											0	0.9934	0	2	1	0.064	1	0	8	3	0.303	2
ECs5140	38704237	NP_313167.2	ribosome-associated GTPase	39179	350											0	0.992	0	1	1	0.034	0.9913	0	2	1	0.034	2
ECs5149	15834403	NP_313176.1	putative GTPase HflX	48326	426											0						1	0	4	4	0.162	1
ECs5150	15834404	NP_313177.1	FtsH protease regulator HflK	45545	419	1	0	2	2	0.05	1	0	7	6	0.198	2											0
ECs5151	15834405	NP_313178.1	FtsH protease regulator HflC	37650	334	1	0	22	13	0.443	1	0	21	12	0.482	2											0
ECs5153	15834407	NP_313180.1	adenylosuccinate synthetase	47345	432											0	1	0	5	2	0.146	1	0	13	5	0.333	2
ECs5155	38704239	NP_313182.2	exoribonuclease R	92165	813	0.9928	0	1	1	0.022						1						0.9995	0	1	1	0.075	1
ECs5156	15834410	NP_313183.1	23S rRNA (guanosine-2'-O-)-methyltransferase	26557	243											0	1	0	4	3	0.152	1	0	3	2	0.267	2
ECs5167	15834421	NP_313194.1	transcriptional repressor UlaR	27602	251											0						1	0	2	2	0.235	1
ECs5176	15834430	NP_313203.1	30S ribosomal protein S6	15187	131	1	0	3	1	0.229	0.9989	0	1	1	0.389	2	1	0	23	3	0.412	1	0	33	4	0.412	2
ECs5178	15834432	NP_313205.1	30S ribosomal protein S18	8986	75						1	0	4	2	0.347	1	1	0	4	2	0.373	1	0	3	2	0.4	2
ECs5179	15834433	NP_313206.1	50S ribosomal protein L9	15769	149	1	0	5	2	0.443	1	0	6	1	0.55	2	1	0	8	4	0.57	1	0	11	5	0.53	2
ECs5199	15834453	NP_313226.1	hypothetical protein ECs5199	136882	1259	1	0	2	2	0.046	0.9991	0	1	1	0.07	2											0
ECs5210	15834464	NP_313237.1	UDP-N-acetylmuramate:L-alanyl-gamma-D-glutamyl-meso-diaminopimelat e ligase	49860	457											0	0.9545	0	1	1	0.074	0.9938	0	1	1	0.164	2
ECs5212	15834466	NP_313239.1	peptidase PmbA	48370	450	0.999	0	2	2	0.064	0.9921	0	2	1	0.064	2						0.9999	0	1	1	0.142	1
ECs5219	15834473	NP_313246.1	magnesium-transporting ATPase MgtA	99466	898	1	0	3	2	0.035	0.9116	0.01	1	1	0.02	2											0
ECs5232	15834486	NP_313259.1	hypothetical protein ECs5232	15603	138											0	0.9836	0	1	1	0.239	0.9905	0	1	1	0.239	2
ECs5235	15834489	NP_313262.1	valyl-tRNA synthetase	108178	951											0	1	0	9	5	0.137	1	0	16	10	0.171	2
ECs5237	15834491	NP_313264.1	leucyl aminopeptidase	54880	503											0	1	0	4	3	0.087	1	0	7	5	0.223	2
ECs5262	15834516	NP_313289.1	hypothetical protein ECs5262	189011	1644											0	0.9961	0	2	1	0.036	0.9292	0	1	1	0.071	2
ECs5263	15834517	NP_313290.1	putative RNA helicase	238233	2113	0.991	0	1	1	0.032						1	0.9172	0.01	1	1	0.093	0.9793	0	1	1	0.027	2
ECs5307	15834561	NP_313334.1	type I restriction modification enzyme M subunit	55693	493											0	0.9914	0	2	1	0.022	0.9999	0	3	2	0.099	2
ECs5315	15834569	NP_313342.1	methyl-accepting chemotaxis protein I	59810	554	1	0	5	4	0.247	1	0	9	5	0.171	2	1	0	2	2	0.065						1
ECs5329	15834583	NP_313356.1	16S ribosomal RNA m2G1207 methyltransferase	37602	343	0.9906	0	1	1	0.085						1	0.9868	0	1	1	0.082						1
ECs5333	15834587	NP_313360.1	peptide chain release factor 3	59574	529											0	1	0	2	2	0.208	1	0	6	4	0.229	2
ECs5342	15834596	NP_313369.1	phosphopentomutase	44370	407	0.992	0	1	1	0.091						1	0.9991	0	1	1	0.074	1	0	8	3	0.157	2
ECs5343	15834597	NP_313370.1	purine nucleoside phosphorylase	25950	239											0						1	0	2	2	0.18	1
ECs5349	15834603	NP_313376.1	putative ABC transporter ATP-binding protein	62443	555											0	1	0	2	2	0.074	1	0	6	3	0.124	2
ECs5359	15834613	NP_313386.1	two-component response regulator	27292	238											0	0.9927	0	2	1	0.231	0.9913	0	2	1	0.105	2

## Sheet: Table S4
	TABLE S4. Protein identifications with high confidence in membrane and soluble fractions of Eschrechia coli O157:H7 Sakai at 60 min after shifts
ECsNumber	GI number	RefSeq	Description	Mass	Length	Membrane fraction: Replicate1					Membrane fraction: Replicate2					Number of Hits (membrane)	Soluble fraction: Replicate1					Soluble fraction: Replicate2					Number of Hits (soluble)
						ProteinProphet		SpectralCount	UniquePeptides	%AACoverage	ProteinProphet		SpectralCount	UniquePeptides	%AACoverage		ProteinProphet		SpectralCount	UniquePeptides	%AACoverage	ProteinProphet		SpectralCount	UniquePeptides	%AACoverage
						Probability	ErrorRate				Probability	ErrorRate					Probability	ErrorRate				Probability	ErrorRate
ECs0008	15829262	NP_308035.1	transaldolase B	35219	317											0	1	0	7	2	0.145	1	0	5	4	0.196	2
ECs0014	15829268	NP_308041.1	molecular chaperone DnaK	69115	638											0	1	0	8	8	0.257	1	0	12	6	0.202	2
ECs0015	15829269	NP_308042.1	chaperone protein DnaJ	41044	376						0.9988	0	1	1	0.045	1	1	0	6	4	0.354	0.9895	0	1	1	0.125	2
ECs0028	15829282	NP_308055.1	bifunctional riboflavin kinase/FMN adenylyltransferase	34734	313											0	1	0	2	2	0.188	0.9829	0	1	1	0.169	2
ECs0029	15829283	NP_308056.1	isoleucyl-tRNA synthetase	104325	938											0	1	0	13	6	0.18	1	0	11	6	0.159	2
ECs0036	15829290	NP_308063.1	carbamoyl phosphate synthase large subunit	117856	1073											0	1	0	3	3	0.096	0.9988	0	1	1	0.038	2
ECs0056	15829310	NP_308083.1	dimethyladenosine transferase	30454	273											0	1	0	8	2	0.165	1	0	3	2	0.165	2
ECs0059	15829313	NP_308086.1	organic solvent tolerance protein	89660	784	1	0	2	2	0.055	1	0	10	8	0.135	2											0
ECs0060	15829314	NP_308087.1	Dna-J like membrane chaperone protein	30565	271	0.9961	0	1	1	0.063	0.9951	0	2	1	0.063	2											0
ECs0063	15829317	NP_308090.1	ATP-dependent helicase HepA	109769	968	1	0	1	1	0.066						1	1	0	14	6	0.192	1	0	8	5	0.177	2
ECs0084	15829338	NP_308111.1	DNA-binding transcriptional regulator FruR	37999	334											0	0.9976	0	1	1	0.192	0.9923	0	1	1	0.066	2
ECs0086	15829340	NP_308113.1	S-adenosyl-methyltransferase MraW	34878	313											0	0.9998	0	2	1	0.15	0.9974	0	1	1	0.067	2
ECs0089	15829343	NP_308116.1	UDP-N-acetylmuramoylalanyl-D-glutamate--2,6-diaminopimelate ligase	53390	495											0	1	0	4	3	0.133	1	0	3	3	0.152	2
ECs0090	15829344	NP_308117.1	UDP-N-acetylmuramoyl-tripeptide--D-alanyl-D-alanine ligase	47463	452											0	0.989	0	1	1	0.051	0.9943	0	1	1	0.175	2
ECs0094	15829348	NP_308121.1	undecaprenyldiphospho-muramoylpentapeptide beta-N- acetylglucosaminyltransferase	37801	355											0	1	0	4	2	0.138	1	0	3	2	0.13	2
ECs0095	15829349	NP_308122.1	UDP-N-acetylmuramate--L-alanine ligase	53598	491											0	1	0	4	2	0.108	0.9989	0	1	1	0.108	2
ECs0096	15829350	NP_308123.1	D-alanine--D-alanine ligase	32854	306											0	0.9999	0	4	2	0.17	0.9992	0	1	1	0.17	2
ECs0098	15829352	NP_308125.1	cell division protein FtsA	45330	420											0	1	0	3	2	0.114						1
ECs0099	15829353	NP_308126.1	cell division protein FtsZ	40324	383											0	1	0	9	3	0.222	1	0	6	3	0.154	2
ECs0102	15829356	NP_308129.1	preprotein translocase subunit SecA	101965	901	0.9999	0	1	1	0.085						1	1	0	21	11	0.19	1	0	16	10	0.2	2
ECs0117	15829371	NP_308144.1	transcriptional regulator PdhR	29425	254											0	1	0	3	2	0.181	1	0	2	2	0.295	2
ECs0118	15829372	NP_308145.1	pyruvate dehydrogenase subunit E1	99668	887	1	0	31	9	0.197	1	0	26	5	0.151	2	1	0	215	27	0.503	1	0	128	23	0.437	2
ECs0119	15829373	NP_308146.1	dihydrolipoamide acetyltransferase	66184	630	0.9802	0	1	1	0.108						1	1	0	35	15	0.419	1	0	22	11	0.332	2
ECs0120	15829374	NP_308147.1	dihydrolipoamide dehydrogenase	50688	474											0	1	0	35	13	0.449	1	0	14	6	0.289	2
ECs0122	15829376	NP_308149.1	bifunctional aconitate hydratase 2/2-methylisocitrate dehydratase	93484	865											0	1	0	9	6	0.253	1	0	5	3	0.179	2
ECs0124	15829378	NP_308151.1	S-adenosylmethionine decarboxylase	30385	264											0	0.9549	0	1	1	0.08	0.9998	0	2	1	0.08	2
ECs0125	15829379	NP_308152.1	spermidine synthase	32307	288	0.9816	0	1	1	0.118						1	0.93	0.01	1	1	0.09						1
ECs0128	15829382	NP_308155.1	glucose dehydrogenase	86777	796	0.9964	0	1	1	0.06	1	0	4	2	0.046	2	0.99	0	2	1	0.036						1
ECs0129	38703846	NP_308156.2	hypoxanthine-guanine phosphoribosyltransferase	20115	178											0	0.9999	0	2	2	0.303	0.9923	0	1	1	0.157	2
ECs0137	15829391	NP_308164.1	pantoate--beta-alanine ligase	31568	283											0	1	0	14	3	0.339	1	0	6	3	0.247	2
ECs0138	15829392	NP_308165.1	3-methyl-2-oxobutanoate hydroxymethyltransferase	28310	264											0	1	0	2	2	0.246						1
ECs0147	162139816	NP_308174.2	poly(A) polymerase I	54656	472											0	0.9948	0	2	2	0.089						1
ECs0153	15829407	NP_308180.1	penicillin-binding protein 1b	94264	844	0.9961	0	2	1	0.024	0.9951	0	1	1	0.024	2											0
ECs0154	15829408	NP_308181.1	ferrichrome outer membrane transporter	82183	747	1	0	3	3	0.082	1	0	14	5	0.143	2											0
ECs0155	15829409	NP_308182.1	iron-hydroxamate transporter ATP-binding subunit	28870	265	1	0	3	2	0.234	0.9999	0	3	2	0.098	2											0
ECs0156	15829410	NP_308183.1	iron-hydroxamate transporter substrate-binding subunit	32998	296	0.9964	0	1	1	0.091	0.9951	0	1	1	0.091	2											0
ECs0158	15829412	NP_308185.1	glutamate-1-semialdehyde aminotransferase	45356	426											0	1	0	7	4	0.336	1	0	4	3	0.345	2
ECs0163	15829417	NP_308190.1	5'-methylthioadenosine/S-adenosylhomocysteine nucleosidase	24354	232											0	1	0	5	3	0.405	0.95	0	1	1	0.065	2
ECs0165	15829419	NP_308192.1	serine endoprotease	49354	474											0	1	0	2	1	0.211	0.9969	0	1	1	0.143	2
ECs0168	15829422	NP_308195.1	2,3,4,5-tetrahydropyridine-2,6-carboxylate N-succinyltransferase	29878	274											0	1	0	11	2	0.146	1	0	4	2	0.172	2
ECs0170	15829424	NP_308197.1	methionine aminopeptidase	29331	264											0	0.9909	0	1	1	0.091	0.993	0	2	1	0.091	2
ECs0171	15829425	NP_308198.1	30S ribosomal protein S2	26744	241	1	0	5	3	0.241	1	0	15	6	0.34	2	1	0	91	10	0.705	1	0	68	6	0.531	2
ECs0172	15829426	NP_308199.1	elongation factor Ts	30423	283	1	0	3	1	0.081	1	0	2	2	0.258	2	1	0	30	8	0.565	1	0	24	6	0.396	2
ECs0179	15829433	NP_308206.1	outer membrane protein assembly factor YaeT	90553	810	1	0	6	4	0.114	1	0	18	5	0.137	2	1	0	2	2	0.053	0.9949	0	1	1	0.04	2
ECs0184	15829438	NP_308211.1	lipid-A-disaccharide synthase	42398	382											0	0.9999	0	2	2	0.071						1
ECs0186	15829440	NP_308213.1	DNA polymerase III subunit alpha	129900	1160											0	1	0	3	2	0.056	1	0	2	2	0.078	2
ECs0187	15829441	NP_308214.1	acetyl-CoA carboxylase carboxyltransferase subunit alpha	35242	319											0	1	0	13	6	0.335	1	0	7	4	0.429	2
ECs0196	15829450	NP_308223.1	prolyl-tRNA synthetase	63652	572											0	1	0	28	9	0.337	1	0	11	5	0.192	2
ECs0200	15829454	NP_308227.1	DL-methionine transporter permease subunit	23242	217						0.9971	0	4	2	0.171	1											0
ECs0201	15829455	NP_308228.1	DL-methionine transporter ATP-binding subunit	37802	343	0.9998	0	2	2	0.047	0.977	0	2	1	0.044	2						0.9996	0	2	1	0.044	1
ECs0249	15829503	NP_308276.1	phosphoheptose isomerase	20815	192	0.9961	0	6	1	0.057	0.9993	0	2	2	0.078	2						0.9978	0	2	1	0.156	1
ECs0264	15829518	NP_308291.1	aminoacyl-histidine dipeptidase PepD	52917	485											0	1	0	8	4	0.214	1	0	3	2	0.078	2
ECs0285	15829539	NP_308312.1	hypothetical protein ECs0285	29050	257											0	1	0	2	1	0.078	0.9984	0	1	1	0.078	2
ECs0411	15829665	NP_308438.1	alcohol dehydrogenase class III	39333	369											0	1	0	3	2	0.141	0.993	0	2	1	0.076	2
ECs0423	38703862	NP_308450.2	delta-aminolevulinic acid dehydratase	35625	324											0	1	0	8	6	0.241	1	0	5	3	0.157	2
ECs0445	15829698	NP_308471.1	recombination associated protein	33935	303											0	0.99	0	1	1	0.083	0.9994	0	1	1	0.083	2
ECs0456	15829710	NP_308483.1	S-adenosylmethionine:tRNA ribosyltransferase-isomerase	39431	356											0	1	0	4	2	0.157						1
ECs0457	15829711	NP_308484.1	queuine tRNA-ribosyltransferase	42594	375											0	1	0	6	3	0.256	1	0	2	2	0.141	2
ECs0458	15829712	NP_308485.1	preprotein translocase subunit YajC	11887	110						1	0	2	2	0.382	1											0
ECs0459	15829713	NP_308486.1	preprotein translocase subunit SecD	66632	615	1	0	2	2	0.154	1	0	6	5	0.182	2											0
ECs0464	15829718	NP_308491.1	nucleoside-specific channel-forming protein Tsx	33589	294	1	0	4	3	0.248	1	0	5	4	0.388	2											0
ECs0468	15829722	NP_308495.1	6,7-dimethyl-8-ribityllumazine synthase	16157	156											0	1	0	18	5	0.532	1	0	16	4	0.788	2
ECs0470	15829724	NP_308497.1	thiamine monophosphate kinase	35041	325											0	0.99	0	1	1	0.068	0.9439	0	1	1	0.148	2
ECs0477	15829731	NP_308504.1	thiamine biosynthesis protein ThiI	55003	482											0	1	0	3	2	0.189	0.9749	0	1	1	0.116	2
ECs0480	162139806	NP_308507.2	putative nucleotide-binding protein	18344	163											0	0.9909	0	4	1	0.104	0.993	0	3	1	0.184	2
ECs0486	15829740	NP_308513.1	cytochrome o ubiquinol oxidase subunit II	34930	315	1	0	14	5	0.254	1	0	18	9	0.381	2	1	0	3	2	0.149						1
ECs0488	38703867	NP_308515.2	hypothetical protein ECs0488	20978	192											0	1	0	3	2	0.297	0.9974	0	1	1	0.151	2
ECs0490	15829744	NP_308517.1	trigger factor	48193	432	1	0	20	4	0.086	1	0	9	2	0.083	2	1	0	77	12	0.384	1	0	54	11	0.347	2
ECs0491	15829745	NP_308518.1	ATP-dependent Clp protease proteolytic subunit	23187	207											0	1	0	2	1	0.101	0.9969	0	1	1	0.101	2
ECs0492	15829746	NP_308519.1	ATP-dependent protease ATP-binding subunit ClpX	46356	424											0	1	0	10	6	0.241	1	0	6	5	0.241	2
ECs0493	15829747	NP_308520.1	DNA-binding ATP-dependent protease La	87437	784	0.9998	0	1	1	0.11	1	0	2	1	0.101	2	1	0	18	9	0.24	1	0	13	6	0.152	2
ECs0494	15829748	NP_308521.1	transcriptional regulator HU subunit beta	9226	90	1	0	12	2	0.356	1	0	14	1	0.333	2	1	0	11	2	0.356	1	0	13	2	0.356	2
ECs0495	15829749	NP_308522.1	peptidyl-prolyl cis-trans isomerase (rotamase D)	68150	623	1	0	4	4	0.22	1	0	19	14	0.417	2	1	0	2	2	0.091	1	0	2	2	0.091	2
ECs0507	38703870	NP_308534.2	glycoprotein/polysaccharide metabolism	18832	185						0.9889	0	1	1	0.157	1	0.989	0	1	1	0.108						1
ECs0511	38703871	NP_308538.2	hypothetical protein ECs0511	18267	156	0.9692	0	1	1	0.09						1	0.99	0	2	1	0.096						1
ECs0515	15829769	NP_308542.1	acridine efflux pump	113615	1049	1	0	11	5	0.142	1	0	29	12	0.18	2											0
ECs0516	15829770	NP_308543.1	acridine efflux pump	42197	397	1	0	2	2	0.242	1	0	5	4	0.262	2	1	0	2	2	0.169	1	0	2	2	0.134	2
ECs0518	15829772	NP_308545.1	potassium efflux protein KefA	127218	1120						0.9999	0	2	2	0.04	1											0
ECs0522	15829776	NP_308549.1	adenine phosphoribosyltransferase	19872	183	0.989	0	1	1	0.317	0.9822	0	1	1	0.148	2	1	0	7	4	0.432	1	0	3	3	0.246	2
ECs0524	15829778	NP_308551.1	hypothetical protein ECs0524	12015	109											0	1	0	4	3	0.45	1	0	2	2	0.266	2
ECs0525	15829779	NP_308552.1	recombination protein RecR	21963	201											0	0.9609	0	1	1	0.075	0.9923	0	2	1	0.075	2
ECs0526	15829780	NP_308553.1	heat shock protein 90	71423	624	0.9959	0	1	1	0.056	0.9903	0	1	1	0.03	2	1	0	10	7	0.303	1	0	3	2	0.112	2
ECs0527	15829781	NP_308554.1	adenylate kinase	23586	214											0	1	0	13	4	0.215	1	0	2	2	0.136	2
ECs0530	15829784	NP_308557.1	inosine-guanosine kinase	48449	434											0	1	0	7	3	0.145	1	0	8	2	0.088	2
ECs0531	15829785	NP_308558.1	putative cation:proton antiport protein	59438	558	1	0	3	1	0.129	1	0	2	1	0.134	2											0
ECs0543	15829797	NP_308570.1	putative ATP-binding component of a transport system	79041	706											0	0.9588	0	2	2	0.096						1
ECs0552	15829806	NP_308579.1	putative protease	33743	305						1	0	2	2	0.125	1											0
ECs0588	15829842	NP_308615.1	cysteinyl-tRNA synthetase	52212	461											0	1	0	2	2	0.119						1
ECs0623	15829877	NP_308650.1	outer membrane receptor FepA	82093	746	1	0	4	3	0.149	1	0	13	6	0.142	2											0
ECs0624	15829878	NP_308651.1	enterobactin/ferric enterobactin esterase	42566	374											0	1	0	2	2	0.083						1
ECs0633	15829887	NP_308660.1	enterobactin synthase subunit E	59040	536											0	1	0	2	1	0.045	1	0	3	2	0.082	2
ECs0635	15829889	NP_308662.1	2,3-dihydroxybenzoate-2,3-dehydrogenase	26248	248	0.9946	0	1	1	0.149	0.9893	0	1	1	0.149	2	0.9977	0	1	1	0.29						1
ECs0644	15829898	NP_308671.1	alkyl hydroperoxide reductase subunit C	20761	187	0.99	0	1	1	0.166	0.9854	0	1	1	0.219	2	1	0	22	8	0.465	1	0	17	5	0.465	2
ECs0645	15829899	NP_308672.1	alkyl hydroperoxide reductase F52a subunit	57402	531											0	1	0	10	2	0.139	1	0	8	3	0.117	2
ECs0662	15829916	NP_308689.1	cold shock protein CspE	7463	69											0	1	0	7	3	0.391	1	0	8	3	0.391	2
ECs0669	15829923	NP_308696.1	hypothetical protein ECs0669	9827	87											0	1	0	10	1	0.218	1	0	6	1	0.276	2
ECs0670	15829924	NP_308697.1	D-alanyl-D-alanine carboxypeptidase fraction A	44430	403											0	1	0	7	3	0.176	1	0	6	3	0.176	2
ECs0675	38703886	NP_308702.2	hypothetical protein ECs0675	11582	105	1	0	2	2	0.343	1	0	2	2	0.343	2	0.9909	0	2	1	0.248	1	0	5	3	0.59	2
ECs0679	15829933	NP_308706.1	LPS-assembly lipoprotein RlpB	21318	193						1	0	3	2	0.202	1											0
ECs0680	15829934	NP_308707.1	leucyl-tRNA synthetase	97234	860											0	1	0	10	6	0.199	1	0	7	5	0.197	2
ECs0698	15829952	NP_308725.1	putative ATP-binding protein in pho regulon	40655	359											0	0.9909	0	1	1	0.075	0.993	0	3	1	0.075	2
ECs0699	15829953	NP_308726.1	hypothetical protein ECs0699	53663	474											0	1	0	3	1	0.148	1	0	3	2	0.137	2
ECs0705	15829959	NP_308732.1	UMP phosphatase	27163	250											0	1	0	5	3	0.276	0.9799	0	1	1	0.104	2
ECs0709	15829963	NP_308736.1	N-acetyl glucosamine specific PTS system components IIABC	68332	648	1	0	3	2	0.16	1	0	12	3	0.099	2											0
ECs0710	15829964	NP_308737.1	glutaminyl-tRNA synthetase	63510	554											0	1	0	17	5	0.256	1	0	12	4	0.199	2
ECs0718	15829972	NP_308745.1	replication initiation regulator SeqA	20329	181	0.9964	0	3	1	0.144	0.9946	0	3	1	0.144	2	1	0	7	3	0.354	1	0	5	3	0.348	2
ECs0719	15829973	NP_308746.1	phosphoglucomutase	58335	546											0	1	0	4	3	0.156	1	0	3	3	0.121	2
ECs0748	15830002	NP_308775.1	succinate dehydrogenase flavoprotein subunit	64422	588	1	0	4	2	0.054	1	0	8	4	0.129	2	0.9613	0	1	1	0.031	1	0	3	2	0.075	2
ECs0753	15830007	NP_308780.1	succinyl-CoA synthetase subunit beta	41393	388											0	1	0	9	3	0.098	1	0	7	3	0.098	2
ECs0754	15830008	NP_308781.1	succinyl-CoA synthetase subunit alpha	29777	289											0	1	0	5	2	0.176	1	0	2	2	0.311	2
ECs0768	15830022	NP_308795.1	cytochrome d terminal oxidase polypeptide subunit I	58336	523	1	0	2	2	0.052	1	0	9	8	0.249	2											0
ECs0771	15830025	NP_308798.1	acyl-CoA thioester hydrolase YbgC	15562	134											0	0.9909	0	1	1	0.172	0.993	0	3	1	0.172	2
ECs0772	15830026	NP_308799.1	colicin uptake protein TolQ	25598	230	1	0	2	2	0.165	1	0	2	2	0.165	2											0
ECs0783	15830037	NP_308810.1	phosphoglyceromutase	28556	250											0	1	0	4	4	0.276	1	0	2	2	0.34	2
ECs0789	15830043	NP_308816.1	DNA-binding transcriptional regulator ModE	28281	262											0	0.9941	0	2	1	0.156	1	0	3	2	0.13	2
ECs0800	15830054	NP_308827.1	putative pectinesterase	45981	427						1	0	2	1	0.061	1	1	0	4	1	0.089	1	0	2	1	0.136	2
ECs0883	15830137	NP_308910.1	catecholate siderophore receptor Fiu	81956	760	1	0	4	3	0.066	1	0	6	4	0.133	2											0
ECs0889	15830143	NP_308916.1	glutamine ABC transporter periplasmic protein	27190	248											0	0.9969	0	1	1	0.331	1	0	2	1	0.129	2
ECs0890	15830144	NP_308917.1	DNA starvation/stationary phase protection protein Dps	18695	167											0	1	0	3	2	0.198	1	0	1	1	0.198	2
ECs0892	15830146	NP_308919.1	outer membrane protein X	18603	171	1	0	20	3	0.304	1	0	46	6	0.439	2											0
ECs0897	15830151	NP_308924.1	putative ATP-binding component of a transport system	59858	530											0	1	0	3	2	0.106	0.9953	0	2	1	0.094	2
ECs0905	15830159	NP_308932.1	molybdopterin biosynthesis protein MoeA	44076	411											0	1	0	5	3	0.19	0.9999	0	1	1	0.158	2
ECs0915	15830169	NP_308942.1	hypothetical protein ECs0915	49582	441											0	1	0	3	3	0.313	1	0	3	2	0.168	2
ECs0947	15830201	NP_308974.1	arginine transporter ATP-binding subunit	27022	242	0.9956	0	1	1	0.264	1	0	3	2	0.277	2	0.9909	0	1	1	0.128	0.993	0	1	1	0.128	2
ECs0963	15830217	NP_308990.1	hypothetical protein ECs0963	38253	330											0	1	0	4	3	0.23	1	0	2	2	0.121	2
ECs0973	15830227	NP_309000.1	thioredoxin reductase	34623	321	0.9957	0	1	1	0.093						1	1	0	5	3	0.193	1	0	2	2	0.093	2
ECs0975	15830229	NP_309002.1	DNA translocase FtsK	148098	1342											0						0.9957	0	2	2	0.017	1
ECs0978	15830232	NP_309005.1	seryl-tRNA synthetase	48414	430											0	0.9997	0	3	1	0.102	1	0	3	2	0.058	2
ECs0986	15830240	NP_309013.1	formate acetyltransferase 1	85350	760											0	1	0	6	3	0.101	1	0	7	5	0.195	2
ECs0987	15830241	NP_309014.1	formate transporter	30991	285	0.9957	0	2	1	0.06	0.9965	0	3	1	0.161	2											0
ECs0988	38703903	NP_309015.2	hypothetical protein ECs0988	65666	586											0	1	0	3	3	0.155	1	0	4	2	0.162	2
ECs0990	15830244	NP_309017.1	phosphoserine aminotransferase	39854	362											0	1	0	3	2	0.133	0.9631	0	1	1	0.08	2
ECs0993	15830247	NP_309020.1	cytidylate kinase	24746	227											0	1	0	3	2	0.198	1	0	4	2	0.291	2
ECs0994	15830248	NP_309021.1	30S ribosomal protein S1	61158	557	1	0	42	12	0.404	1	0	27	10	0.379	2	1	0	143	30	0.752	1	0	103	23	0.625	2
ECs0995	15830249	NP_309022.1	integration host factor subunit beta	10651	94											0						1	0	2	2	0.245	1
ECs0997	15830251	NP_309024.1	lipid transporter ATP-binding/permease protein	64461	582	1	0	3	3	0.117	1	0	5	3	0.105	2											0
ECs1000	15830254	NP_309027.1	hypothetical protein ECs1000	6855	60											0	0.99	0	3	1	0.35	0.9989	0	4	1	0.35	2
ECs1006	15830260	NP_309033.1	condesin subunit E	26989	234											0	1	0	3	1	0.179	1	0	2	1	0.239	2
ECs1007	15830261	NP_309034.1	cell division protein MukB	170201	1486	0.9964	0	1	1	0.024						1	1	0	4	3	0.073						1
ECs1011	15830265	NP_309038.1	aromatic amino acid aminotransferase	43645	396											0	1	0	3	2	0.091	0.9909	0	2	1	0.038	2
ECs1013	15830267	NP_309040.1	asparaginyl-tRNA synthetase	52614	466											0	0.9997	0	2	2	0.082	0.9874	0	1	1	0.032	2
ECs1015	15830269	NP_309042.1	aminopeptidase N	98872	870											0	0.9999	0	2	2	0.056						1
ECs1029	15830283	NP_309056.1	dihydroorotate dehydrogenase 2	36775	336											0	0.9979	0	3	1	0.107	0.9895	0	2	1	0.051	2
ECs1032	15830286	NP_309059.1	23S rRNA m(2)G2445 methyltransferase	78896	702	0.9374	0	1	1	0.13						1	1	0	3	2	0.077	1	0	4	4	0.148	2
ECs1033	15830287	NP_309060.1	ABC transporter ATPase component	72133	635											0	1	0	3	3	0.101	0.9974	0	1	1	0.072	2
ECs1035	15830289	NP_309062.1	paraquat-inducible protein B	60479	546						1	0	5	4	0.126	1											0
ECs1041	15830295	NP_309068.1	outer membrane protein A	37201	346	1	0	19	11	0.428	1	0	44	17	0.523	2	1	0	5	3	0.225	0.9976	0	3	1	0.118	2
ECs1051	38703907	NP_309078.2	putative oxidoreductase	44357	396											0	0.9997	0	3	1	0.045	0.9974	0	2	1	0.114	2
ECs1137	15830391	NP_309164.1	cryptic autophosphorylating protein tyrosine kinase Etk	81260	726						1	0	10	5	0.215	1											0
ECs1139	15830393	NP_309166.1	hypothetical protein ECs1139	41741	379	1	0	7	4	0.298	1	0	24	9	0.591	2											0
ECs1141	15830395	NP_309168.1	hypothetical protein ECs1141	27277	248						0.9992	0	2	2	0.198	1											0
ECs1142	15830396	NP_309169.1	putative regulator	24249	214	0.9987	0	1	1	0.159	0.9998	0	5	1	0.159	2											0
ECs1217	15830471	NP_309244.1	Bor precursor	10477	97	0.9977	0	2	1	0.608	1	0	2	2	0.608	2	0.9813	0	1	1	0.495						1
ECs1244	15830498	NP_309271.1	hypothetical protein ECs1244	12409	114											0	0.9909	0	1	1	0.202	0.9309	0	1	1	0.202	2
ECs1322	15830576	NP_309349.1	urease subunit gamma	11085	100											0	1	0	5	2	0.31	1	0	2	1	0.19	2
ECs1330	15830584	NP_309357.1	50S ribosomal protein L31 type B	9916	87											0	0.9986	0	1	1	0.253	0.9902	0	1	1	0.218	2
ECs1343	15830597	NP_309370.1	TerW	17212	155											0	0.99	0	2	1	0.187	0.9909	0	1	1	0.187	2
ECs1410	15830664	NP_309437.1	putative dehydrogenase	36854	325											0	1	0	2	2	0.138						1
ECs1412	15830666	NP_309439.1	putative oxidoreductase component	20782	184											0	1	0	3	1	0.082	0.9357	0	1	1	0.082	2
ECs1427	15830681	NP_309454.1	glucosyltransferase MdoH	97984	857	1	0	3	1	0.104	1	0	4	2	0.076	2											0
ECs1432	15830686	NP_309459.1	lipid A biosynthesis lauroyl acyltransferase	35407	306	1	0	4	1	0.078	0.9999	0	3	1	0.078	2	1	0	4	1	0.078	1	0	3	1	0.078	2
ECs1448	15830702	NP_309475.1	flagella synthesis protein FlgN	15867	138											0	1	0	3	2	0.217	0.993	0	2	1	0.101	2
ECs1452	15830706	NP_309479.1	flagellar basal body rod protein FlgC	13968	134	0.9992	0	1	1	0.306	0.9946	0	1	1	0.142	2											0
ECs1458	38703932	NP_309485.2	flagellar basal body P-ring protein	38283	366	0.9957	0	1	1	0.071	1	0	2	1	0.115	2											0
ECs1462	15830716	NP_309489.1	ribonuclease E	118273	1061	0.995	0	1	1	0.022						1	1	0	8	3	0.093	0.9989	0	2	1	0.062	2
ECs1469	15830723	NP_309496.1	3-oxoacyl-(acyl carrier protein) synthase III	33515	317	0.9998	0	1	1	0.271						1	1	0	8	2	0.205	1	0	4	2	0.148	2
ECs1470	15830724	NP_309497.1	acyl carrier protein S-malonyltransferase	32412	309	1	0	2	2	0.188						1	1	0	5	3	0.294	1	0	5	2	0.159	2
ECs1471	15830725	NP_309498.1	3-ketoacyl-(acyl-carrier-protein) reductase	25588	244											0	1	0	9	4	0.545	1	0	8	3	0.316	2
ECs1473	15830727	NP_309500.1	3-oxoacyl-(acyl carrier protein) synthase II	43046	413	1	0	3	2	0.131	0.9695	0	1	1	0.056	2	1	0	3	3	0.346	1	0	4	2	0.148	2
ECs1477	15830731	NP_309504.1	DNA polymerase III subunit delta'	36951	334											0	0.99	0	1	1	0.06	0.993	0	1	1	0.06	2
ECs1479	15830733	NP_309506.1	glucose-specific PTS system IIBC components	50677	477	1	0	12	6	0.187	1	0	22	9	0.216	2											0
ECs1487	15830741	NP_309514.1	NADH dehydrogenase	47377	434						1	0	2	2	0.173	1	1	0	4	3	0.113	1	0	4	1	0.046	2
ECs1494	15830748	NP_309521.1	outer membrane-specific lipoprotein transporter subunit LolC	43264	399	0.9991	0	2	1	0.083	0.9932	0	2	1	0.03	2											0
ECs1495	38703936	NP_309522.2	lipoprotein transporter ATP-binding subunit	25482	233						0.9986	0	2	2	0.249	1	0.9909	0	2	1	0.06						1
ECs1603	15830857	NP_309630.1	adenylosuccinate lyase	51570	456	0.9848	0	1	1	0.072						1	1	0	4	2	0.094	1	0	4	3	0.171	2
ECs1605	38703944	NP_309632.2	tRNA-specific 2-thiouridylase MnmA	40987	368											0	0.9979	0	2	2	0.217						1
ECs1608	15830862	NP_309635.1	isocitrate dehydrogenase	45771	416											0	1	0	13	5	0.262	1	0	6	3	0.163	2
ECs1668	15830922	NP_309695.1	cell division topological specificity factor MinE	10235	88											0	1	0	4	2	0.33	0.993	0	1	1	0.227	2
ECs1669	15830923	NP_309696.1	cell division inhibitor MinD	29614	270											0	0.9909	0	3	1	0.052	0.9988	0	2	1	0.063	2
ECs1682	15830936	NP_309709.1	fatty acid metabolism regulator	26969	239											0	1	0	4	2	0.226	1	0	2	2	0.155	2
ECs1687	15830942	NP_309715.1	murein transglycosylase E	26547	241	0.9799	0	1	1	0.05						1	0.9909	0	1	1	0.12	0.993	0	1	1	0.12	2
ECs1708	15830962	NP_309735.1	GTP-dependent nucleic acid-binding protein EngD	39667	363											0	1	0	4	3	0.328	0.9981	0	1	1	0.165	2
ECs1712	15830966	NP_309739.1	ribose-phosphate pyrophosphokinase	34218	315	1	0	3	2	0.095						1	1	0	13	4	0.289	1	0	8	3	0.137	2
ECs1720	15830974	NP_309747.1	2-dehydro-3-deoxyphosphooctonate aldolase	30861	284											0	1	0	11	6	0.412	1	0	5	3	0.271	2
ECs1738	15830992	NP_309765.1	UTP--glucose-1-phosphate uridylyltransferase subunit GalU	32942	302											0	1	0	6	3	0.301	1	0	3	3	0.232	2
ECs1739	15830993	NP_309766.1	global DNA-binding transcriptional dual regulator H-NS	15540	137	1	0	5	3	0.255	1	0	7	3	0.467	2	1	0	37	6	0.474	1	0	28	6	0.474	2
ECs1741	15830995	NP_309768.1	bifunctional acetaldehyde-CoA/alcohol dehydrogenase	96127	891	0.9915	0	1	1	0.042						1	1	0	3	2	0.129	0.9972	0	1	1	0.072	2
ECs1830	15831084	NP_309857.1	putative structural proteins	18597	166						0.9917	0	1	1	0.108	1	0.9999	0	2	1	0.157	0.9867	0	1	1	0.157	2
ECs1832	15831086	NP_309859.1	tryptophan synthase subunit alpha	28725	268											0	0.9942	0	2	2	0.231						1
ECs1844	15831098	NP_309871.1	putative periplasmic protease	39382	349											0	0.9677	0	1	1	0.117	1	0	2	2	0.123	2
ECs1846	15831100	NP_309873.1	DNA topoisomerase I	97351	865											0	1	0	2	2	0.2	0.9909	0	1	1	0.018	2
ECs1859	15831113	NP_309886.1	exoribonuclease II	72490	644											0	1	0	10	5	0.16	1	0	5	5	0.16	2
ECs1861	15831115	NP_309888.1	enoyl-(acyl carrier protein) reductase	27864	262						0.9865	0	1	1	0.073	1	1	0	20	3	0.305	1	0	16	3	0.267	2
ECs1868	15831122	NP_309895.1	putative ATP-binding protein of peptide transport system	37661	330	0.9946	0	2	1	0.155	0.9946	0	2	1	0.058	2											0
ECs1903	15831157	NP_309930.1	thiol peroxidase	17835	168	0.9959	0	1	1	0.232	0.9942	0	2	1	0.161	2	1	0	8	4	0.554	1	0	2	1	0.137	2
ECs1928	15831182	NP_309955.1	C32 tRNA thiolase	35515	311						0.9971	0	1	1	0.212	1	1	0	3	2	0.164						1
ECs1953	15831207	NP_309980.1	putative methyltransferase	43094	383											0	1	0	2	2	0.154	0.993	0	1	1	0.057	2
ECs2000	15831254	NP_310027.1	putative oxidoreductase	128807	1174											0	1	0	2	2	0.034						1
ECs2002	15831256	NP_310029.1	D-lactate dehydrogenase	36521	329											0	1	0	5	3	0.122	1	0	3	3	0.158	2
ECs2012	15831266	NP_310039.1	hypothetical protein ECs2012	65400	585	0.9391	0	1	1	0.084						1	0.9704	0	1	1	0.097						1
ECs2015	15831269	NP_310042.1	ATP-dependent RNA helicase HrpA	146731	1281											0	0.9998	0	1	1	0.034	0.9923	0	1	1	0.009	2
ECs2083	229544782	NP_310110.2	malate dehydrogenase	64207	574											0	1	0	24	11	0.387	1	0	14	8	0.322	2
ECs2308	15831562	NP_310335.1	pyridine nucleotide transhydrogenase	48723	462	0.9303	0	1	1	0.128	1	0	2	2	0.128	2	0.9661	0	1	1	0.048						1
ECs2309	15831563	NP_310336.1	NAD(P) transhydrogenase subunit alpha	54545	510	0.9964	0	2	1	0.055	1	0	5	3	0.194	2	0.99	0	1	1	0.073						1
ECs2320	15831574	NP_310347.1	hypothetical protein ECs2320	54723	502	1	0	3	2	0.09	0.9937	0	1	1	0.046	2	1	0	4	3	0.139						1
ECs2331	15831585	NP_310358.1	adenosine deaminase	36401	333											0	1	0	5	3	0.291	0.993	0	1	1	0.078	2
ECs2340	15831594	NP_310367.1	electron transport complex protein RnfG	21969	206	0.9841	0	1	1	0.097	0.9946	0	1	1	0.097	2											0
ECs2342	15831596	NP_310369.1	endonuclease III	23592	211											0	0.9541	0	1	1	0.166	0.9724	0	1	1	0.166	2
ECs2346	15831600	NP_310373.1	tyrosyl-tRNA synthetase	47527	424	0.9436	0	1	1	0.066						1	1	0	10	6	0.375	1	0	4	3	0.111	2
ECs2350	15831604	NP_310377.1	putative outer membrane protein	15602	155	1	0	6	5	0.639	1	0	8	4	0.677	2											0
ECs2367	15831621	NP_310394.1	DNA-binding transcriptional repressor PurR	38175	341											0	1	0	6	3	0.179	1	0	3	2	0.109	2
ECs2383	15831637	NP_310410.1	pyruvate kinase	50729	470	0.9976	0	1	1	0.128						1	1	0	12	7	0.351	1	0	10	6	0.332	2
ECs2384	15831638	NP_310411.1	murein lipoprotein	8323	78	1	0	5	4	0.628	1	0	5	4	0.628	2											0
ECs2394	15831648	NP_310421.1	putative oxidase	113293	1018											0						0.9615	0	2	2	0.036	1
ECs2419	15831673	NP_310446.1	integration host factor subunit alpha	11354	99											0	1	0	2	2	0.253						1
ECs2420	15831674	NP_310447.1	phenylalanyl-tRNA synthetase subunit beta	87432	795	0.9961	0	1	1	0.047	0.9958	0	1	1	0.081	2	1	0	23	10	0.272	1	0	8	6	0.169	2
ECs2421	15831675	NP_310448.1	phenylalanyl-tRNA synthetase subunit alpha	36802	327											0	1	0	2	2	0.278	0.999	0	1	1	0.128	2
ECs2423	15831677	NP_310450.1	50S ribosomal protein L20	13497	118	1	0	17	1	0.305	0.9998	0	13	1	0.161	2	1	0	21	3	0.161	1	0	12	1	0.161	2
ECs2424	162139715	NP_310451.3	50S ribosomal protein L35	7289	65	0.9964	0	3	1	0.277	0.9951	0	6	1	0.277	2	0.99	0	3	1	0.277	0.9923	0	2	1	0.277	2
ECs2425	15831679	NP_310452.1	translation initiation factor IF-3	20564	180											0	0.9989	0	1	1	0.178	0.993	0	1	1	0.117	2
ECs2426	15831680	NP_310453.1	threonyl-tRNA synthetase	74028	642											0	1	0	9	4	0.154	1	0	4	2	0.092	2
ECs2435	15831689	NP_310462.1	part of a kinase	48691	463						0.9999	0	2	2	0.071	1											0
ECs2446	15831700	NP_310473.1	NAD synthetase	30684	275	0.9964	0	1	1	0.105						1						0.993	0	1	1	0.105	1
ECs2470	15831724	NP_310497.1	selenophosphate synthetase	36673	347											0	0.9994	0	1	1	0.176	1	0	2	2	0.256	2
ECs2472	15831726	NP_310499.1	protease 4	67143	618	0.9972	0	1	1	0.073	1	0	3	2	0.139	2	0.9909	0	3	1	0.028	0.993	0	1	1	0.084	2
ECs2488	15831742	NP_310515.1	glyceraldehyde-3-phosphate dehydrogenase	35532	331	1	0	8	4	0.248	1	0	7	4	0.399	2	1	0	40	11	0.462	1	0	28	9	0.411	2
ECs2489	38704017	NP_310516.2	hypothetical protein ECs2489	32772	294											0	0.9617	0	2	2	0.146						1
ECs2491	15831745	NP_310518.1	putative scaffolding protein in the formation of a murein-synthesizing holoenzyme	27803	248	0.9957	0	2	1	0.109	1	0	12	3	0.302	2											0
ECs2514	15831768	NP_310541.1	long-chain-fatty-acid--CoA ligase	62364	561											0	1	0	2	2	0.084	1	0	4	1	0.086	2
ECs2516	15831770	NP_310543.1	hypothetical protein ECs2516	25197	231											0	0.9909	0	1	1	0.113	1	0	3	2	0.359	2
ECs2529	162139716	NP_310556.3	mannose-specific PTS system protein IID	31303	286	1	0	3	2	0.094	1	0	7	3	0.185	2											0
ECs2537	15831791	NP_310564.1	putative regulator	30029	263											0	0.9999	0	3	2	0.106	1	0	2	2	0.084	2
ECs2545	15831799	NP_310572.1	rRNA (cytosine-C(5)-)-methyltransferase RsmF	53475	481											0	0.9991	0	2	2	0.085						1
ECs2560	15831814	NP_310587.1	keto-hydroxyglutarate-aldolase/keto-deoxy-phosphogluconate aldolase	22284	213											0	1	0	2	2	0.366						1
ECs2562	15831816	NP_310589.1	glucose-6-phosphate 1-dehydrogenase	55732	491											0	1	0	5	4	0.253	1	0	5	3	0.157	2
ECs2574	15831828	NP_310601.1	hypothetical protein ECs2574	26437	246											0	0.9909	0	1	1	0.089	0.993	0	1	1	0.089	2
ECs2576	15831830	NP_310603.1	aspartyl-tRNA synthetase	65814	590											0	1	0	15	7	0.259	1	0	4	4	0.225	2
ECs2586	15831840	NP_310613.1	arginyl-tRNA synthetase	64664	577											0	1	0	5	3	0.139	1	0	2	2	0.101	2
ECs2591	15831845	NP_310618.1	chemotaxis regulator CheZ	23976	214											0	1	0	7	2	0.154	1	0	4	2	0.154	2
ECs2596	15831850	NP_310623.1	methyl-accepting chemotaxis protein II	59926	553						0.999	0	4	2	0.134	1	1	0	1	1							1
ECs2598	15831852	NP_310625.1	chemotaxis protein CheA	71412	654						0.9976	0	1	1	0.089	1	1	0	4	3	0.128	1	0	3	2	0.153	2
ECs2653	15831907	NP_310680.1	hypothetical protein ECs2653	8239	74	0.919	0.01	1	1	0.23						1	0.9909	0	11	1	0.23	0.993	0	4	1	0.23	2
ECs2661	15831915	NP_310688.1	flagellar biosynthesis sigma factor	27521	239											0	1	0	2	1	0.1	0.9991	0	1	1	0.1	2
ECs2662	15831916	NP_310689.1	flagellin	59954	585	1	0	3	3	0.162	1	0	14	8	0.462	2	1	0	3	2	0.238	1	0	3	3	0.191	2
ECs2677	15831931	NP_310704.1	flagellar MS-ring protein	60709	552	1	0	3	1	0.116	0.9998	0	1	1	0.12	2											0
ECs2683	15831937	NP_310710.1	flagellar basal body-associated protein FliL	17221	154	0.995	0	1	1	0.175	0.9951	0	1	1	0.175	2											0
ECs2685	15831939	NP_310712.1	flagellar motor switch protein FliN	14811	137											0	0.9916	0	1	1	0.263	0.993	0	2	1	0.226	2
ECs2699	15831953	NP_310726.1	DNA cytosine methylase	53465	472											0	0.9879	0	2	1	0.138	0.9711	0	2	1	0.025	2
ECs2779	15832033	NP_310806.1	AMP nucleosidase	53995	484											0	0.99	0	1	1	0.052	0.9895	0	1	1	0.052	2
ECs2809	38704040	NP_310836.2	hypothetical protein ECs2809	12778	109	1	0	2	2	0.376						1	1	0	3	2	0.376	1	0	3	3	0.523	2
ECs2818	15832072	NP_310845.1	hypothetical protein ECs2818	29680	274											0	1	0	3	2	0.15	1	0	2	2	0.252	2
ECs2830	15832084	NP_310857.1	6-phosphogluconate dehydrogenase	51477	468											0	1	0	6	4	0.348	1	0	7	5	0.312	2
ECs2831	15832085	NP_310858.1	acetyltransferase	23742	221											0	1	0	2	2	0.308						1
ECs2836	15832090	NP_310863.1	mannose-1-P guanosyltransferase	54270	482											0	1	0	5	2	0.073	0.993	0	2	1	0.039	2
ECs2838	15832092	NP_310865.1	fucose synthetase	36269	321											0	1	0	6	3	0.308	1	0	4	2	0.143	2
ECs2839	15832093	NP_310866.1	GDP-D-mannose dehydratase	41674	372	0.9864	0	1	1	0.051						1	1	0	8	5	0.376	1	0	5	3	0.188	2
ECs2840	15832094	NP_310867.1	putative glycosyl transferase	46611	404											0	1	0	8	4	0.161	1	0	7	2	0.223	2
ECs2841	15832095	NP_310868.1	perosamine synthetase	41814	366											0	1	0	7	6	0.314	1	0	4	2	0.131	2
ECs2846	15832100	NP_310873.1	UTP--glucose-1-phosphate uridylyltransferase subunit GalF	32829	297											0						1	0	2	2	0.219	1
ECs2847	15832101	NP_310874.1	putative UDP-galactose 4-epimerase	37142	331	0.9964	0	1	1	0.073						1	0.9837	0	1	1	0.097	0.9987	0	2	1	0.124	2
ECs2878	38704047	NP_310905.2	putative chaperone	49299	450											0	0.9783	0	1	1	0.113	1	0	2	2	0.116	2
ECs2889	15832143	NP_310916.1	hypothetical protein ECs2889	51179	453											0	0.9909	0	2	1	0.082	1	0	4	2	0.137	2
ECs2920	15832174	NP_310947.1	methionyl-tRNA synthetase	76255	677											0	1	0	10	6	0.188	1	0	3	3	0.086	2
ECs2935	15832189	NP_310962.1	hypothetical protein ECs2935	18003	156											0	1	0	2	1	0.122	0.9996	0	2	1	0.122	2
ECs3035	15832289	NP_311062.1	cytidine deaminase	31541	294											0	0.9863	0	1	1	0.099	0.9657	0	1	1	0.099	2
ECs3045	15832299	NP_311072.1	GTP cyclohydrolase I	24831	222											0	0.9909	0	1	1	0.131	0.993	0	1	1	0.131	2
ECs3047	15832301	NP_311074.1	colicin I receptor	73383	659	0.9999	0	3	2	0.056	1	0	16	5	0.149	2	0.9981	0	1	1	0.073						1
ECs3059	15832313	NP_311086.1	fructose-specific PTS system IIBC component	57461	563	1	0	4	2	0.233	1	0	5	4	0.254	2	1	0	4	2	0.089	0.993	0	1	1	0.071	2
ECs3060	15832314	NP_311087.1	1-phosphofructokinase	33756	312											0	0.99	0	1	1	0.09	0.9953	0	2	1	0.192	2
ECs3061	15832315	NP_311088.1	bifunctional fructose-specific PTS IIA/HPr protein	39648	376											0	1	0	2	2	0.157						1
ECs3077	15832331	NP_311104.1	50S ribosomal protein L25	10675	94	0.9964	0	16	1	0.16	0.9968	0	7	1	0.447	2	1	0	62	3	0.489	1	0	27	3	0.5	2
ECs3078	15832332	NP_311105.1	nucleoid-associated protein NdpA	37823	335											0	1	0	6	4	0.173	1	0	2	2	0.113	2
ECs3079	15832333	NP_311106.1	hypothetical protein ECs3079	8288	75						0.9942	0	1	1	0.387	1	1	0	4	2	0.613	1	0	2	1	0.253	2
ECs3114	15832368	NP_311141.1	DNA gyrase subunit A	96978	875											0	1	0	6	4	0.147						1
ECs3117	15832371	NP_311144.1	ribonucleotide-diphosphate reductase subunit alpha	85718	761											0	1	0	6	4	0.145	0.9854	0	1	1	0.051	2
ECs3118	15832372	NP_311145.1	ribonucleotide-diphosphate reductase subunit beta	43517	376											0	0.9828	0	1	1	0.061	0.9867	0	1	1	0.061	2
ECs3138	38704066	NP_311165.2	hypothetical protein ECs3138	18596	180	1	0	2	2	0.3	1	0	4	2	0.283	2											0
ECs3154	15832408	NP_311181.1	protein elaB	11306	101	0.9964	0	2	1	0.287	0.9951	0	1	1	0.287	2						0.9611	0	1	1	0.287	1
ECs3165	15832419	NP_311192.1	NADH dehydrogenase subunit I	20538	180	1	0	3	2	0.228						1	0.911	0.01	1	1	0.194						1
ECs3167	38704071	NP_311194.2	NADH dehydrogenase subunit G	100303	908	1	0	2	1	0.108	1	0	13	7	0.202	2	1	0	2	2	0.085						1
ECs3168	15832422	NP_311195.1	NADH dehydrogenase I subunit F	49321	445	0.9919	0	1	1	0.099	0.9993	0	2	2	0.144	2	1	0	6	2	0.108	1	0	5	2	0.108	2
ECs3170	15832424	NP_311197.1	bifunctional NADH:ubiquinone oxidoreductase subunit C/D	68681	600	1	0	3	3	0.235	1	0	2	2	0.13	2	0.9558	0	1	1	0.028						1
ECs3174	15832428	NP_311201.1	aminotransferase AlaT	45464	405											0	1	0	2	2	0.119	0.9819	0	1	1	0.116	2
ECs3180	15832434	NP_311207.1	acetate kinase	43290	400	1	0	11	4	0.333	1	0	3	2	0.16	2	1	0	29	10	0.558	1	0	19	6	0.31	2
ECs3181	15832435	NP_311208.1	phosphate acetyltransferase	77158	714	1	0	5	3	0.113	0.9999	0	2	1	0.147	2	1	0	63	14	0.416	1	0	57	12	0.381	2
ECs3199	15832453	NP_311226.1	bifunctional folylpolyglutamate synthase/ dihydrofolate synthase	45398	422											0	0.9909	0	1	1	0.05	0.9923	0	1	1	0.05	2
ECs3200	15832454	NP_311227.1	acetyl-CoA carboxylase subunit beta	33322	304	0.9397	0	2	1	0.095	0.9942	0	2	1	0.095	2	1	0	6	3	0.204	1	0	4	3	0.309	2
ECs3202	15832456	NP_311229.1	tRNA pseudouridine synthase A	30385	270											0	1	0	4	2	0.204	1	0	3	2	0.204	2
ECs3203	15832457	NP_311230.1	putative semialdehyde dehydrogenase	36394	337											0	1	0	5	3	0.163	1	0	5	3	0.163	2
ECs3207	15832461	NP_311234.1	3-oxoacyl-(acyl carrier protein) synthase I	42613	406	0.9964	0	1	1	0.057						1	1	0	4	3	0.239	1	0	3	3	0.175	2
ECs3208	38704075	NP_311235.2	5-methylaminomethyl-2-thiouridine methyltransferase	74468	668											0	0.9948	0	1	1	0.052	1	0	2	2	0.058	2
ECs3209	15832463	NP_311236.1	hypothetical protein ECs3209	10000	92											0	1	0	5	1	0.261	0.9758	0	1	1	0.261	2
ECs3213	15832467	NP_311240.1	chorismate synthase	39151	361											0	1	0	2	2	0.202	0.9996	0	1	1	0.097	2
ECs3278	15832532	NP_311305.1	glutamyl-tRNA synthetase	53756	471											0	1	0	5	4	0.155	1	0	2	2	0.053	2
ECs3287	15832541	NP_311314.1	phosphohistidinoprotein-hexose phosphotransferase component of PTS system (Hpr)	9119	85	0.9957	0	1	1	0.353						1	1	0	2	2	0.635	0.993	0	2	1	0.353	2
ECs3288	15832542	NP_311315.1	phosphoenolpyruvate-protein phosphotransferase	63534	575	1	0	2	1	0.09						1	1	0	24	8	0.25	1	0	10	6	0.186	2
ECs3289	15832543	NP_311316.1	glucose-specific PTS system component	18266	169											0	1	0	7	3	0.331	1	0	4	2	0.391	2
ECs3292	15832546	NP_311319.1	cysteine synthase B	32602	303											0	0.9881	0	1	1	0.079	0.993	0	1	1	0.182	2
ECs3293	15832547	NP_311320.1	sulfate/thiosulfate transporter subunit	41055	365	0.976	0	1	1	0.14	1	0	3	3	0.205	2	0.99	0	1	1	0.066	0.9724	0	1	1	0.066	2
ECs3325	15832579	NP_311352.1	malic enzyme	82427	759											0	1	0	3	2	0.067	0.997	0	3	1	0.079	2
ECs3326	15832580	NP_311353.1	transaldolase A	35659	316											0	1	0	6	1		1	0	2	1		2
ECs3333	15832587	NP_311360.1	hypothetical protein ECs3333	13500	118											0	1	0	4	2	0.364	0.998	0	1	1	0.178	2
ECs3339	38704090	NP_311366.2	lipoprotein	36824	344						1	0	3	3	0.259	1											0
ECs3360	38704095	NP_311387.2	uracil phosphoribosyltransferase	22533	208	0.999	0	2	1	0.216	0.9995	0	1	1	0.216	2	1	0	28	3	0.192	1	0	13	3	0.293	2
ECs3364	15832618	NP_311391.1	exopolyphosphatase	58136	513											0	0.9997	0	2	2	0.058						1
ECs3369	15832623	NP_311396.1	GMP synthase	58665	525											0	1	0	21	12	0.408	1	0	9	7	0.23	2
ECs3370	15832624	NP_311397.1	inosine 5'-monophosphate dehydrogenase	52022	488	0.9964	0	2	1	0.035						1	1	0	6	2	0.244	1	0	3	3	0.129	2
ECs3373	162139766	NP_311400.2	GTP-binding protein EngA	55036	490											0	1	0	12	6	0.253	1	0	8	4	0.186	2
ECs3374	15832628	NP_311401.1	outer membrane protein assembly complex subunit YfgL	41829	392	0.9964	0	1	1	0.041	0.9841	0	3	1	0.041	2	0.9909	0	1	1	0.077						1
ECs3375	15832629	NP_311402.1	hypothetical protein ECs3375	22190	206						1	0	3	3	0.413	1											0
ECs3376	15832630	NP_311403.1	histidyl-tRNA synthetase	47029	424											0	1	0	5	3	0.078	1	0	5	3	0.149	2
ECs3377	15832631	NP_311404.1	4-hydroxy-3-methylbut-2-en-1-yl diphosphate synthase	40684	372											0	1	0	4	2	0.196	1	0	8	3	0.196	2
ECs3379	15832633	NP_311406.1	hypothetical protein ECs3379	43100	384											0	1	0	4	2	0.07	0.9973	0	3	1	0.07	2
ECs3380	15832634	NP_311407.1	nucleoside diphosphate kinase	15463	143	0.9964	0	1	1	0.259	0.9951	0	2	1	0.259	2	1	0	3	3	0.392						1
ECs3389	38704099	NP_311416.2	aminopeptidase B	46256	427											0	0.9999	0	4	1	0.157	0.9988	0	3	1	0.096	2
ECs3392	15832646	NP_311419.1	chaperone protein HscA	65652	616											0	1	0	4	3	0.258	1	0	3	2	0.127	2
ECs3396	38704100	NP_311423.2	cysteine desulfurase	45089	404											0	1	0	4	4	0.191	1	0	5	3	0.153	2
ECs3397	15832651	NP_311424.1	DNA-binding transcriptional regulator IscR	17337	162											0	1	0	5	2	0.222	1	0	4	2	0.321	2
ECs3399	15832653	NP_311426.1	inositol monophosphatase	29172	267	0.9539	0	1	1	0.082						1	1	0	3	3	0.217	1	0	3	3	0.262	2
ECs3417	15832671	NP_311444.1	serine hydroxymethyltransferase	45345	417											0	1	0	11	4	0.199	0.997	0	7	1	0.101	2
ECs3423	15832677	NP_311450.1	phosphoribosylformylglycinamidine synthase	141401	1295											0	1	0	5	5	0.113	1	0	3	3	0.053	2
ECs3433	15832687	NP_311460.1	ribonuclease III	25550	226	0.9964	0	1	1	0.106	0.9946	0	1	1	0.106	2	1	0	2	2	0.327	0.993	0	1	1	0.088	2
ECs3434	15832688	NP_311461.1	signal peptidase I	35946	324	1	0	2	1	0.062	1	0	3	2	0.164	2											0
ECs3435	15832689	NP_311462.1	GTP-binding protein LepA	66570	599						0.9822	0	1	1	0.042	1	1	0	12	7	0.172	1	0	4	2	0.067	2
ECs3436	15832690	NP_311463.1	SoxR reducing system protein RseC	16625	159						1	0	2	2	0.176	1											0
ECs3442	15832696	NP_311469.1	ATP-dependent RNA helicase SrmB	49898	444											0	1	0	8	3	0.176	1	0	5	3	0.144	2
ECs3447	15832701	NP_311474.1	putative methyltransferase	37784	345											0	0.9635	0	1	1	0.029	0.9812	0	1	1	0.029	2
ECs3455	15832709	NP_311482.1	protein disaggregation chaperone	95585	857											0	1	0	3	2	0.124	1	0	3	1	0.042	2
ECs3469	15832723	NP_311496.1	50S ribosomal protein L19	13133	115	0.9977	0	1	1	0.113						1	1	0	18	2	0.313	0.9976	0	16	1	0.304	2
ECs3471	162139719	NP_311498.3	16S rRNA-processing protein RimM	20605	182											0	0.9909	0	1	1	0.209	0.993	0	1	1	0.093	2
ECs3472	15832726	NP_311499.1	30S ribosomal protein S16	9191	82											0	1	0	5	3	0.659	0.9996	0	2	1	0.256	2
ECs3473	15832727	NP_311500.1	signal recognition particle protein	49787	453											0	1	0	7	5	0.196	1	0	8	5	0.214	2
ECs3476	15832730	NP_311503.1	heat shock protein GrpE	21812	197											0	1	0	5	3	0.437	1	0	4	2	0.244	2
ECs3530	15832784	NP_311557.1	DNA binding protein, nucleoid-associated	15348	134						0.9946	0	1	1	0.112	1	1	0	11	4	0.388	1	0	6	4	0.388	2
ECs3540	15832794	NP_311567.1	glycine betaine transporter ATP-binding subunit	44162	400						1	0	3	3	0.168	1	0.9999	0	2	2	0.09						1
ECs3541	15832795	NP_311568.1	glycine betaine transporter membrane protein	37590	354	0.9922	0	4	1	0.045	0.9951	0	2	1	0.045	2											0
ECs3546	15832800	NP_311573.1	transcriptional repressor MprA	20563	176											0	1	0	3	2	0.449						1
ECs3547	15832801	NP_311574.1	multidrug resistance secretion protein	42737	390	0.9996	0	2	2	0.149	1	0	4	3	0.149	2											0
ECs3554	15832808	NP_311581.1	alanyl-tRNA synthetase	96032	876	1	0	19	2	0.051						1	1	0	59	8	0.171	1	0	47	6	0.139	2
ECs3556	15832810	NP_311583.1	recombinase A	37973	353	0.9286	0	1	1	0.057						1	1	0	3	3	0.161	1	0	2	2	0.17	2
ECs3589	15832843	NP_311616.1	DNA mismatch repair protein MutS	95291	853											0	1	0	2	2	0.152	0.9991	0	1	1	0.062	2
ECs3599	15832853	NP_311626.1	tRNA pseudouridine synthase D	39105	349											0	1	0	2	1	0.063	1	0	4	1	0.169	2
ECs3618	15832872	NP_311645.1	sulfite reductase subunit beta	63960	570											0	1	0	10	5	0.193	1	0	9	3	0.146	2
ECs3619	15832873	NP_311646.1	sulfite reductase subunit alpha	66382	599											0	1	0	2	2	0.073	1	0	2	2	0.109	2
ECs3633	15832887	NP_311660.1	hypothetical protein ECs3633	25030	223											0	1	0	3	3	0.305	0.9854	0	1	1	0.121	2
ECs3639	15832893	NP_311666.1	phosphopyruvate hydratase	45655	432	0.9993	0	3	1	0.218	0.9946	0	1	1	0.037	2	1	0	46	13	0.565	1	0	33	14	0.521	2
ECs3640	15832894	NP_311667.1	CTP synthetase	60374	545	0.9997	0	2	1	0.099	0.9973	0	1	1	0.127	2	1	0	16	6	0.325	1	0	10	5	0.257	2
ECs3657	15832911	NP_311684.1	L-serine dehydratase	48670	455											0	1	0	2	2	0.136						1
ECs3666	15832920	NP_311693.1	putative RNA 2'-O-ribose methyltransferase	41905	366											0	0.9909	0	1	1	0.046	0.993	0	1	1	0.046	2
ECs3671	15832925	NP_311698.1	hypothetical protein ECs3671	15940	147											0	0.9909	0	2	1	0.088	0.993	0	1	1	0.293	2
ECs3685	15832939	NP_311712.1	prolipoprotein diacylglyceryl transferase	33108	291	0.9918	0	1	1	0.072	0.9746	0	1	1	0.072	2											0
ECs3762	15833016	NP_311789.1	lysyl-tRNA synthetase	57631	505	0.9993	0	1	1	0.107						1	1	0	10	6	0.269	1	0	8	6	0.299	2
ECs3769	15833023	NP_311796.1	hypothetical protein ECs3769	10547	88											0	0.9997	0	3	1	0.261	0.9983	0	2	2	0.591	2
ECs3770	15833024	NP_311797.1	putative global regulator	36058	326											0	0.9774	0	2	1	0.071	0.9909	0	1	1	0.071	2
ECs3785	15833039	NP_311812.1	ribose-5-phosphate isomerase A	22860	219											0	1	0	9	4	0.356	1	0	6	3	0.251	2
ECs3796	15833050	NP_311823.1	fructose-bisphosphate aldolase	39147	359	1	0	13	2	0.184	1	0	2	2	0.184	2	1	0	9	6	0.362						1
ECs3797	15833051	NP_311824.1	phosphoglycerate kinase	41130	387	0.9995	0	1	1	0.116						1	1	0	35	10	0.351	1	0	13	6	0.3	2
ECs3810	15833064	NP_311837.1	transketolase	72226	663											0	1	0	6	3	0.143	0.9983	0	4	1	0.133	2
ECs3814	15833068	NP_311841.1	arginine decarboxylase	73886	658	0.9964	0	1	1	0.027						1	1	0	10	6	0.193	0.9999	0	2	1	0.082	2
ECs3818	15833072	NP_311845.1	S-adenosylmethionine synthetase	41952	384	1	0	1	1	0.234						1	1	0	10	7	0.513	1	0	6	3	0.185	2
ECs3823	15833077	NP_311850.1	glutathione synthetase	35433	315											0	1	0	12	4	0.244	1	0	6	3	0.162	2
ECs3835	38704131	NP_311862.2	hypothetical protein ECs3835	12866	108											0	0.9792	0	1	1	0.241	0.9923	0	1	1	0.241	2
ECs3836	15833090	NP_311863.1	tRNA (guanine-N(7)-)-methyltransferase	27307	239											0	1	0	4	2	0.146						1
ECs3838	15833092	NP_311865.1	hypothetical protein ECs3838	10953	91											0	0.9891	0	2	2	0.253						1
ECs3890	15833144	NP_311917.1	biopolymer transport protein ExbB	26287	244	0.9702	0	1	1	0.09	1	0	5	3	0.27	2											0
ECs3894	15833149	NP_311922.1	putative oxidoreductase	42083	387											0	0.9999	0	6	2	0.103	1	0	4	2	0.103	2
ECs3903	15833157	NP_311930.1	DNA topoisomerase IV subunit A	83831	752											0	0.9872	0	1	1	0.032	0.9971	0	1	1	0.108	2
ECs3918	15833172	NP_311945.1	DNA topoisomerase IV subunit B	70257	630											0	0.9998	0	2	2	0.102	0.9615	0	1	1	0.108	2
ECs3923	162139759	NP_311950.2	outer membrane channel protein	53727	493	1	0	8	6	0.221	1	0	25	12	0.465	2											0
ECs3935	15833189	NP_311962.1	bifunctional heptose 7-phosphate kinase/heptose 1-phosphate adenyltransferase	51065	477											0	0.9993	0	2	2	0.078						1
ECs3938	15833192	NP_311965.1	putative signal transduction protein	23076	206	0.999	0	1	1	0.18	0.9995	0	2	2	0.238	2											0
ECs3950	15833204	NP_311977.1	RNA polymerase sigma factor RpoD	70207	613						0.9774	0	1	1	0.028	1	1	0	11	5	0.241	1	0	10	4	0.212	2
ECs3954	15833208	NP_311981.1	aerotaxis sensor receptor	55057	506						1	0	3	2	0.148	1											0
ECs3966	38704140	NP_311993.2	hypothetical protein ECs3966	42324	378											0	1	0	3	2	0.185	0.9972	0	2	1	0.108	2
ECs3980	15833234	NP_312007.1	hypothetical protein ECs3980	11051	101						0.9951	0	1	1	0.297	1	0.9909	0	1	1	0.297	0.993	0	1	1	0.297	2
ECs4027	15833281	NP_312054.1	hypothetical protein ECs4027	31348	286											0	1	0	5	3	0.171	1	0	3	2	0.199	2
ECs4028	15833282	NP_312055.1	putative glycosylase	72811	678											0	1	0	4	2	0.181	1	0	2	2	0.097	2
ECs4038	15833292	NP_312065.1	hypothetical protein ECs4038	19672	174											0	0.9991	0	2	1	0.207	0.9902	0	1	1	0.086	2
ECs4043	38704144	NP_312070.2	ATP-dependent RNA helicase DeaD	70576	629	0.9963	0	1	1	0.092	0.9946	0	1	1	0.045	2	1	0	26	10	0.264	1	0	18	7	0.275	2
ECs4045	15833299	NP_312072.1	polynucleotide phosphorylase/polyadenylase	79847	734											0	1	0	12	7	0.251	1	0	9	6	0.219	2
ECs4046	15833300	NP_312073.1	30S ribosomal protein S15	10297	89	0.999	0	1	1	0.348						1	1	0	7	1	0.449						1
ECs4049	15833303	NP_312076.1	translation initiation factor IF-2	97350	890	1	0	4	2	0.117	1	0	3	3	0.119	2	1	0	42	17	0.394	1	0	26	10	0.224	2
ECs4050	15833304	NP_312077.1	transcription elongation factor NusA	54871	495											0	1	0	17	9	0.309	1	0	11	7	0.242	2
ECs4051	162139721	NP_312078.3	hypothetical protein ECs4051	16651	150	0.9869	0	2	1	0.153	0.9612	0	1	1	0.153	2	1	0	7	1	0.153	1	0	9	1	0.153	2
ECs4055	15833309	NP_312082.1	phosphoglucosamine mutase	47547	445											0	0.9997	0	4	2	0.097	0.9923	0	2	1	0.049	2
ECs4056	38704146	NP_312083.2	dihydropteroate synthase	30615	282											0	1	0	2	2	0.213						1
ECs4057	15833311	NP_312084.1	cell division protein HflB/FtsH protease	70692	644	1	0	38	12	0.376	1	0	83	23	0.509	2	1	0	9	3	0.219	1	0	8	3	0.106	2
ECs4058	15833312	NP_312085.1	23S rRNA methyltransferase J	23335	209	0.9573	0	1	1	0.215						1	0.9998	0	4	2	0.201	0.9812	0	1	1	0.062	2
ECs4059	15833313	NP_312086.1	RNA-binding protein YhbY	10784	97	0.9957	0	1	1	0.371	0.9951	0	3	1	0.371	2	0.9909	0	3	1	0.371	0.993	0	3	1	0.371	2
ECs4061	15833315	NP_312088.1	D-alanyl-D-alanine carboxypeptidase/endopeptidase	51826	477											0	1	0	2	2	0.088	0.9893	0	1	1	0.145	2
ECs4062	15833316	NP_312089.1	GTPase ObgE	43256	390											0	1	0	3	2	0.121	1	0	2	2	0.072	2
ECs4064	15833318	NP_312091.1	50S ribosomal protein L27	9124	85						1	0	2	2	0.176	1	0.9999	0	2	1	0.176	0.9101	0.01	1	1	0.165	2
ECs4065	15833319	NP_312092.1	50S ribosomal protein L21	11564	103	1	0	6	2	0.262	1	0	2	2	0.262	2	1	0	19	5	0.485	1	0	6	2	0.35	2
ECs4066	15833320	NP_312093.1	octaprenyl diphosphate synthase	35216	323											0	0.9909	0	1	1	0.062	0.993	0	1	1	0.074	2
ECs4068	15833322	NP_312095.1	UDP-N-acetylglucosamine 1-carboxyvinyltransferase	44848	419											0	1	0	7	2	0.086	1	0	3	1	0.057	2
ECs4070	38704148	NP_312097.2	hypothetical protein ECs4070	10680	97						0.9913	0	1	1	0.206	1						0.9704	0	1	1	0.175	1
ECs4072	15833326	NP_312099.1	hypothetical protein ECs4072	19576	183						1	0	7	4	0.508	1											0
ECs4073	15833327	NP_312100.1	hypothetical protein ECs4073	27863	260	0.9999	0	2	2	0.123	1	0	3	2	0.123	2											0
ECs4074	15833328	NP_312101.1	putative ABC transporter ATP-binding protein YrbF	29097	269	0.9723	0	1	1	0.093	1	0	2	2	0.138	2											0
ECs4076	15833330	NP_312103.1	D-arabinose 5-phosphate isomerase	35210	328											0	1	0	3	2	0.14	0.9923	0	2	1	0.088	2
ECs4080	15833334	NP_312107.1	lipopolysaccharide export system ATP-binding protein lptB	26801	241	1	0	3	3	0.224	1	0	10	5	0.427	2	1	0	3	2	0.087	0.9799	0	1	1	0.087	2
ECs4083	15833337	NP_312110.1	PTS IIA-like nitrogen-regulatory protein PtsN	17959	163											0	1	0	4	1	0.098	0.993	0	2	1	0.098	2
ECs4084	15833338	NP_312111.1	hypothetical protein ECs4084	32492	284											0	1	0	4	2	0.151						1
ECs4101	15833355	NP_312128.1	ClpXP protease specificity-enhancing factor	18262	165											0	0.9909	0	2	1	0.091	0.9519	0	1	1	0.091	2
ECs4102	15833356	NP_312129.1	stringent starvation protein A	24305	212											0	1	0	4	3	0.429	0.9988	0	2	1	0.085	2
ECs4103	15833357	NP_312130.1	30S ribosomal protein S9	14856	130	1	0	26	3	0.269	1	0	24	3	0.377	2	1	0	38	5	0.446	1	0	30	2	0.238	2
ECs4104	15833358	NP_312131.1	50S ribosomal protein L13	16019	142											0	1	0	10	7	0.627	1	0	3	3	0.261	2
ECs4106	15833360	NP_312133.1	cytochrome d ubiquinol oxidase subunit III	15239	134	1	0	14	2	0.299	1	0	35	2	0.366	2											0
ECs4109	15833363	NP_312136.1	malate dehydrogenase	32337	312											0	1	0	9	4	0.311	1	0	3	2	0.131	2
ECs4122	15833376	NP_312149.1	rod shape-determining protein MreC	39576	367	0.9998	0	3	1	0.046	0.9999	0	5	2	0.147	2											0
ECs4123	38704153	NP_312150.2	rod shape-determining protein MreB	36952	347						1	0	7	3	0.366	1	1	0	4	4	0.147	1	0	2	2	0.11	2
ECs4128	15833382	NP_312155.1	acetyl-CoA carboxylase biotin carboxylase subunit	49337	449											0	0.9999	0	4	2	0.089	0.9929	0	2	1	0.08	2
ECs4133	15833387	NP_312160.1	DNA-binding protein Fis	11240	98											0	0.99	0	1	1	0.408	0.993	0	1	1	0.357	2
ECs4147	15833401	NP_312174.1	shikimate 5-dehydrogenase	29294	272											0	1	0	5	2	0.143	0.993	0	1	1	0.077	2
ECs4153	15833407	NP_312180.1	methionyl-tRNA formyltransferase	34140	315											0	1	0	6	4	0.368						1
ECs4154	15833408	NP_312181.1	16S rRNA methyltransferase B	48337	429											0	1	0	3	2	0.198	0.9945	0	2	1	0.117	2
ECs4159	15833413	NP_312186.1	50S ribosomal protein L17	14365	127	0.9747	0	1	1	0.134						1	1	0	2	2	0.189	1	0	3	3	0.189	2
ECs4160	15833414	NP_312187.1	DNA-directed RNA polymerase subunit alpha	36512	329	1	0	8	3	0.097	1	0	7	2	0.152	2	1	0	74	14	0.669	1	0	49	9	0.602	2
ECs4161	15833415	NP_312188.1	30S ribosomal protein S4	23469	206	1	0	21	2	0.248	1	0	8	2	0.199	2	1	0	26	7	0.374	1	0	16	5	0.374	2
ECs4162	15833416	NP_312189.1	30S ribosomal protein S11	13845	129	1	0	4	2	0.186						1	1	0	8	2	0.457	1	0	5	1	0.124	2
ECs4163	15833417	NP_312190.1	30S ribosomal protein S13	13099	118	1	0	25	2	0.381	1	0	7	2	0.381	2	1	0	31	7	0.585	1	0	18	4	0.398	2
ECs4166	15833420	NP_312193.1	50S ribosomal protein L15	14966	144	0.9876	0	1	1	0.09	1	0	3	2	0.174	2	1	0	27	4	0.354	1	0	19	3	0.264	2
ECs4167	15833421	NP_312194.1	50S ribosomal protein L30	6542	59	0.9146	0.01	1	1	0.186	0.9746	0	2	1	0.237	2	1	0	4	2	0.373	0.993	0	5	1	0.186	2
ECs4168	15833422	NP_312195.1	30S ribosomal protein S5	17603	167						1	0	4	3	0.353	1	1	0	88	5	0.557	1	0	78	6	0.485	2
ECs4170	15833424	NP_312197.1	50S ribosomal protein L6	18904	177	0.9341	0	1	1	0.096	0.9557	0	1	1	0.096	2	1	0	45	5	0.401	1	0	30	3	0.181	2
ECs4171	15833425	NP_312198.1	30S ribosomal protein S8	14127	130	1	0	9	3	0.408	1	0	7	3	0.5	2	1	0	85	4	0.554	1	0	65	4	0.554	2
ECs4172	15833426	NP_312199.1	30S ribosomal protein S14	11580	101	0.9957	0	1	1	0.248						1	1	0	2	1	0.188	0.9983	0	2	2	0.287	2
ECs4173	15833427	NP_312200.1	50S ribosomal protein L5	20302	179	1	0	3	2	0.067	0.9999	0	1	1	0.285	2	1	0	88	9	0.48	1	0	68	8	0.48	2
ECs4174	15833428	NP_312201.1	50S ribosomal protein L24	11316	104	1	0	2	1	0.346	0.9917	0	1	1	0.529	2	1	0	6	2	0.433	0.9923	0	2	1	0.269	2
ECs4175	15833429	NP_312202.1	50S ribosomal protein L14	13541	123	1	0	3	1	0.146	1	0	8	3	0.293	2	0.9999	0	2	2	0.317	0.9974	0	1	1	0.301	2
ECs4177	15833431	NP_312204.1	50S ribosomal protein L29	7273	63	1	0	3	2	0.397	1	0	6	4	0.397	2	1	0	26	2	0.254	1	0	23	2	0.254	2
ECs4178	15833432	NP_312205.1	50S ribosomal protein L16	15281	136	1	0	5	3	0.287	0.9951	0	1	1	0.118	2	1	0	49	5	0.449	1	0	29	4	0.419	2
ECs4179	15833433	NP_312206.1	30S ribosomal protein S3	25983	233	1	0	17	2	0.361	1	0	7	4	0.562	2	1	0	51	10	0.464	1	0	25	7	0.403	2
ECs4180	15833434	NP_312207.1	50S ribosomal protein L22	12226	110											0	1	0	4	2	0.345	1	0	3	2	0.345	2
ECs4181	15833435	NP_312208.1	30S ribosomal protein S19	10430	92	0.9999	0	6	1	0.359	1	0	2	1	0.359	2	1	0	15	6	0.533	1	0	4	3	0.478	2
ECs4182	15833436	NP_312209.1	50S ribosomal protein L2	29860	273											0	1	0	8	3	0.187	1	0	4	2	0.179	2
ECs4183	15833437	NP_312210.1	50S ribosomal protein L23	11199	100	0.9964	0	101	1	0.15	0.9951	0	88	1	0.15	2	0.9996	0	27	1	0.27	0.993	0	32	1	0.15	2
ECs4184	15833438	NP_312211.1	50S ribosomal protein L4	22087	201	1	0	15	3	0.443	1	0	17	4	0.502	2	1	0	48	13	0.542	1	0	32	10	0.502	2
ECs4185	15833439	NP_312212.1	50S ribosomal protein L3	22244	209	1	0	36	3	0.263	1	0	26	3	0.225	2	1	0	26	2	0.344	1	0	18	2	0.201	2
ECs4186	15833440	NP_312213.1	30S ribosomal protein S10	11736	103						1	0	8	6	0.612	1	1	0	4	3	0.505	1	0	4	3	0.379	2
ECs4190	15833444	NP_312217.1	elongation factor Tu	43284	394	1	0	23	10	0.462	1	0	15	6	0.345	2	1	0	240	23	0.66	1	0	160	13	0.51	2
ECs4191	15833445	NP_312218.1	elongation factor G	77581	704	1	0	28	3	0.151	1	0	18	2	0.074	2	1	0	135	16	0.466	1	0	102	16	0.47	2
ECs4192	15833446	NP_312219.1	30S ribosomal protein S7	17604	156						1	0	4	3	0.263	1	1	0	85	7	0.372	1	0	50	5	0.327	2
ECs4193	15833447	NP_312220.1	30S ribosomal protein S12	13737	124	1	0	29	2	0.234	0.9942	0	8	1	0.218	2	0.989	0	6	1	0.218	1	0	14	1	0.234	2
ECs4200	15833454	NP_312227.1	FKBP-type peptidyl-prolyl cis-trans isomerase	20853	196											0	1	0	5	2	0.316	0.9976	0	2	1	0.128	2
ECs4226	15833480	NP_312253.1	tryptophanyl-tRNA synthetase	37424	334											0	1	0	9	3	0.18	1	0	5	3	0.18	2
ECs4232	162139753	NP_312259.2	shikimate kinase I	19538	173											0	1	0	8	3	0.277						1
ECs4238	229544779	NP_312265.2	peptidoglycan synthetase	94491	858	1	0	1	1	0.101	1	0	3	3	0.082	2											0
ECs4243	162139723	NP_312270.3	Hsp33-like chaperonin	32534	292											0	1	0	7	4	0.39	1	0	6	3	0.281	2
ECs4245	15833499	NP_312272.1	phosphoenolpyruvate carboxykinase	59645	540											0	1	0	6	4	0.172	0.9992	0	1	1	0.104	2
ECs4249	15833503	NP_312276.1	hypothetical protein ECs4249	81429	740											0	1	0	2	1	0.139	1	0	2	1	0.057	2
ECs4255	15833508	NP_312281.1	carboxylesterase BioH	28609	256											0	0.9909	0	3	1	0.172	0.993	0	1	1	0.063	2
ECs4280	15833534	NP_312307.1	putative DNA processing chain A	43811	400											0	0.9909	0	1	1	0.128	0.993	0	1	1	0.068	2
ECs4287	15833541	NP_312314.1	regulator of gluconate operon	36422	331											0	1	0	3	1	0.094	1	0	2	1	0.057	2
ECs4313	15833567	NP_312340.1	cell division protein FtsY	54731	498											0	1	0	8	6	0.215	1	0	5	3	0.151	2
ECs4321	162139724	NP_312348.3	hypothetical protein ECs4321	19787	185	0.9957	0	1	1	0.103	0.9927	0	1	1	0.103	2	0.9909	0	2	1	0.103	0.9909	0	1	1	0.103	2
ECs4324	15833578	NP_312351.1	lipoprotein	13764	125	0.9939	0	1	1	0.128	0.9974	0	2	1	0.224	2											0
ECs4325	15833579	NP_312352.1	putative O-methyltransferase	39326	353						0.9946	0	1	1	0.074	1	0.9909	0	1	1	0.042	0.993	0	1	1	0.042	2
ECs4365	15833619	NP_312392.1	low-affinity phosphate transport	53389	499	1	0	2	2	0.08	1	0	3	3	0.148	2											0
ECs4370	15833624	NP_312397.1	oligopeptidase A	77195	680											0	1	0	4	3	0.096	1	0	5	3	0.15	2
ECs4379	15833633	NP_312406.1	hypothetical protein ECs4379	38701	342											0	0.9999	0	2	2	0.117	0.993	0	2	1	0.079	2
ECs4437	15833691	NP_312464.1	putative outer membrane lipoprotein	22197	219						0.9999	0	2	2	0.283	1											0
ECs4439	15833693	NP_312466.1	hypothetical protein ECs4439	30159	276											0	0.9909	0	1	1	0.138	0.9961	0	1	1	0.225	2
ECs4441	15833695	NP_312468.1	cold shock protein CspA	7403	70											0	1	0	5	3	0.471	1	0	5	2	0.386	2
ECs4442	15833696	NP_312469.1	glycyl-tRNA synthetase subunit beta	76813	689	1	0	8	4	0.322	0.9992	0	1	1	0.123	2	1	0	21	9	0.273	1	0	25	11	0.306	2
ECs4443	15833697	NP_312470.1	glycyl-tRNA synthetase subunit alpha	34716	303											0	1	0	7	2	0.238	1	0	3	2	0.125	2
ECs4486	15833740	NP_312513.1	NAD(P)H-dependent glycerol-3-phosphate dehydrogenase	36362	339											0	1	0	3	3	0.292	0.9923	0	1	1	0.056	2
ECs4487	15833741	NP_312514.1	preprotein translocase subunit SecB	17277	155											0	1	0	10	3	0.387	1	0	10	2	0.355	2
ECs4489	15833743	NP_312516.1	hypothetical protein ECs4489	15596	143						1	0	11	3	0.329	1	0.9937	0	1	1	0.175						1
ECs4494	15833748	NP_312521.1	L-threonine 3-dehydrogenase	37215	341											0	0.99	0	2	1	0.076	1	0	4	1	0.053	2
ECs4495	15833749	NP_312522.1	2-amino-3-ketobutyrate coenzyme A ligase	43117	398											0	1	0	5	2	0.216	1	0	3	3	0.201	2
ECs4497	15833751	NP_312524.1	ADP-L-glycero-D-mannoheptose-6-epimerase	34893	310											0	0.9854	0	2	1	0.045	0.9077	0.01	1	1	0.045	2
ECs4500	15833754	NP_312527.1	lipid A-core:surface polymer ligase	46099	402	0.9992	0	1	1	0.087	0.998	0	2	1	0.087	2											0
ECs4512	15833766	NP_312539.1	50S ribosomal protein L28	9006	78						0.94	0.01	1	1	0.128	1	0.9885	0	7	1	0.244	0.9909	0	20	1	0.128	2
ECs4514	162139747	NP_312541.2	bifunctional phosphopantothenoylcysteine decarboxylase/phosphopantothenate synthase	43438	406											0	1	0	3	2	0.096						1
ECs4518	15833772	NP_312545.1	ribonuclease PH	25312	238											0	1	0	3	2	0.176	1	0	3	2	0.176	2
ECs4525	15833779	NP_312552.1	bifunctional (p)ppGpp synthetase II/ guanosine-3',5'-bis pyrophosphate 3'-pyrophosphohydrolase	79342	702											0	0.9986	0	1	1	0.13	0.9923	0	1	1	0.033	2
ECs4627	15833881	NP_312654.1	heat shock protein IbpA	15774	137						0.9947	0	2	2	0.234	1											0
ECs4634	15833888	NP_312661.1	DNA gyrase subunit B	89950	804											0	1	0	17	9	0.22	1	0	10	4	0.111	2
ECs4637	15833891	NP_312664.1	chromosomal replication initiation protein	52541	467											0	0.9909	0	1	1	0.135	0.993	0	1	1	0.071	2
ECs4639	15833893	NP_312666.1	ribonuclease P	13788	119											0	0.9997	0	4	1	0.134	0.9909	0	2	1	0.134	2
ECs4640	15833894	NP_312667.1	putative inner membrane protein translocase component YidC	61540	548	1	0	3	2	0.146	1	0	2	2	0.137	2											0
ECs4641	15833895	NP_312668.1	tRNA modification GTPase TrmE	49203	454											0	0.9909	0	2	1	0.037	0.993	0	2	1	0.037	2
ECs4671	15833925	NP_312698.1	glucosamine--fructose-6-phosphate aminotransferase	66885	609	0.9904	0	1	1	0.036						1	1	0	8	6	0.213	1	0	4	3	0.077	2
ECs4674	15833928	NP_312701.1	membrane-bound ATP synthase beta-subunit AtpD	50325	460	1	0	8	4	0.261	1	0	21	13	0.646	2	1	0	18	8	0.389	1	0	13	4	0.354	2
ECs4676	15833930	NP_312703.1	membrane-bound ATP synthase alpha-subunit AtpA	55222	513	1	0	2	1	0.078	1	0	11	8	0.386	2	1	0	5	3	0.138	1	0	5	3	0.181	2
ECs4677	15833931	NP_312704.1	membrane-bound ATP synthase delta-subunit AtpH	19332	177	0.995	0	1	1	0.085						1	0.99	0	3	1	0.085						1
ECs4678	15833932	NP_312705.1	membrane-bound ATP synthase subunit b AtpF	17264	156	1	0	21	8	0.628	1	0	48	13	0.769	2											0
ECs4683	15833937	NP_312710.1	tRNA uridine 5-carboxymethylaminomethyl modification enzyme GidA	69565	629											0	1	0	5	4	0.229	1	0	2	2	0.1	2
ECs4684	15833938	NP_312711.1	MioC protein	15812	147											0	0.9783	0	1	1	0.17	0.9923	0	1	1	0.442	2
ECs4713	15833967	NP_312740.1	ATP-dependent RNA helicase RhlB	47093	421											0	1	0	2	2	0.1						1
ECs4714	15833968	NP_312741.1	thioredoxin	14035	127											0	0.9999	0	2	2	0.331						1
ECs4716	15833970	NP_312743.1	transcription termination factor Rho	47004	419	0.9949	0	1	1	0.165	1	0	2	2	0.217	2	1	0	25	10	0.406	1	0	16	8	0.391	2
ECs4718	15833972	NP_312745.1	lipopolysaccharide biosynthesis protein WzzE	39620	349	1	0	3	2	0.206	1	0	4	3	0.344	2											0
ECs4722	15833976	NP_312749.1	glucose-1-phosphate thymidylyltransferase	32776	293											0	0.9576	0	1	1	0.041	0.9958	0	1	1	0.041	2
ECs4732	15833986	NP_312759.1	putative protoheme IX biogenesis protein	45245	398	0.9964	0	3	1	0.04	1	0	5	3	0.09	2											0
ECs4733	15833987	NP_312760.1	putative uroporphyrinogen III C-methyltransferase	43481	399	0.9754	0	1	1	0.033	0.9968	0	3	1	0.088	2											0
ECs4742	15833996	NP_312769.1	flavin mononucleotide phosphatase	27094	238											0	1	0	2	2	0.223	0.9664	0	1	1	0.101	2
ECs4763	15834017	NP_312790.1	ubiquinone/menaquinone biosynthesis methyltransferase	28073	251											0	0.9942	0	2	1	0.064	0.9909	0	2	1	0.064	2
ECs4764	15834018	NP_312791.1	hypothetical protein ECs4764	22077	201											0	1	0	3	1	0.1	0.9353	0	1	1	0.1	2
ECs4770	15834024	NP_312797.1	transcriptional activator RfaH	18340	162											0	0.9998	0	2	2	0.198						1
ECs4771	15834025	NP_312798.1	3-octaprenyl-4-hydroxybenzoate decarboxylase	55648	497											0	0.9998	0	2	2	0.121						1
ECs4781	15834035	NP_312808.1	hypothetical protein ECs4781	10273	89											0	1	0	2	2	0.528	0.9826	0	1	1	0.236	2
ECs4786	15834040	NP_312813.1	DNA polymerase I	103146	928											0	1	0	12	7	0.209	1	0	7	4	0.141	2
ECs4792	15834046	NP_312819.1	glutamine synthetase	51904	469	0.9956	0	1	1	0.111						1	1	0	17	8	0.416	1	0	18	8	0.35	2
ECs4793	15834047	NP_312820.1	GTP-binding protein	67355	607	1	0	3	2	0.058	1	0	2	2	0.079	2	1	0	19	5	0.185	1	0	13	4	0.168	2
ECs4819	15834073	NP_312846.1	formate dehydrogenase-O iron-sulfur subunit	33081	300	1	0	2	1	0.063	1	0	3	1	0.063	2											0
ECs4820	15834074	NP_312847.1	formate dehydrogenase-O major subunit	112500	1016	1	0	3	3	0.105	1	0	7	6	0.191	2	1	0	4	3	0.116	1	0	6	3	0.063	2
ECs4834	38704210	NP_312861.2	superoxide dismutase	23324	208											0	1	0	12	8	0.745	1	0	10	4	0.51	2
ECs4841	15834095	NP_312868.1	6-phosphofructokinase	34842	320											0	1	0	8	2	0.25	0.993	0	3	1	0.05	2
ECs4853	38704212	NP_312880.2	hypothetical protein ECs4853	9403	79											0	0.9989	0	3	1	0.266	0.9961	0	1	1	0.266	2
ECs4858	15834112	NP_312885.1	ATP-dependent protease ATP-binding subunit HslU	49594	443						0.9603	0	1	1	0.061	1						1	0	4	4	0.144	1
ECs4859	15834113	NP_312886.1	ATP-dependent protease peptidase subunit	19093	176											0	0.9997	0	2	1	0.119	1	0	5	1	0.119	2
ECs4867	15834121	NP_312894.1	transcriptional repressor protein MetJ	12141	105											0	0.9988	0	1	1	0.276	1	0	2	1	0.276	2
ECs4871	15834125	NP_312898.1	hydroperoxidase HPI(I)	80040	726											0	1	0	6	4	0.134						1
ECs4884	15834138	NP_312911.1	hypothetical protein ECs4884	66667	577						1	0	6	2	0.061	1											0
ECs4885	15834139	NP_312912.1	phosphoenolpyruvate carboxylase	99107	883											0	1	0	5	4	0.205	1	0	2	2	0.039	2
ECs4896	15834150	NP_312923.1	tRNA (uracil-5-)-methyltransferase	41909	366	0.9788	0	1	1	0.068						1	0.989	0	4	1	0.046						1
ECs4897	15834151	NP_312924.1	vitamin B12/cobalamin outer membrane transporter	68357	614	1	0	3	2	0.111	1	0	15	7	0.235	2											0
ECs4903	15834157	NP_312930.1	elongation factor Tu	43314	394	1	0	23	10	0.462	1	0	15	6	0.345	2	1	0	240	23	0.66	1	0	160	13	0.51	2
ECs4905	15834159	NP_312932.1	transcription antitermination protein NusG	20532	181	1	0	2	2	0.122	0.9378	0.01	1	1	0.122	2	1	0	9	4	0.431	1	0	6	3	0.431	2
ECs4906	15834160	NP_312933.1	50S ribosomal protein L11	14875	142						0.9942	0	1	1	0.099	1	1	0	43	4	0.465	1	0	31	2	0.197	2
ECs4907	15834161	NP_312934.1	50S ribosomal protein L1	24730	234	1	0	25	5	0.637	1	0	23	5	0.487	2	1	0	89	12	0.547	1	0	47	11	0.577	2
ECs4908	15834162	NP_312935.1	50S ribosomal protein L10	17712	165	0.9964	0	1	1	0.2						1	1	0	17	7	0.352	1	0	6	5	0.352	2
ECs4909	15834163	NP_312936.1	50S ribosomal protein L7/L12	12295	121	1	0	61	4	0.496	1	0	88	3	0.488	2	1	0	61	9	0.876	1	0	66	6	0.876	2
ECs4910	15834164	NP_312937.1	DNA-directed RNA polymerase subunit beta	150632	1342	1	0	10	6	0.168	1	0	4	3	0.107	2	1	0	111	28	0.433	1	0	65	20	0.339	2
ECs4911	15834165	NP_312938.1	DNA-directed RNA polymerase subunit beta'	155160	1407	1	0	15	5	0.135	1	0	9	4	0.096	2	1	0	62	30	0.365	1	0	34	23	0.27	2
ECs4923	15834177	NP_312950.1	transcriptional regulator HU subunit alpha	9535	90	1	0	11	2	0.4	1	0	6	2	0.567	2	1	0	24	7	0.711	1	0	14	2	0.322	2
ECs4941	15834195	NP_312968.1	putative L-sorbose 1-phosphate dehydrogenase	44729	409											0	1	0	2	1	0.12	0.993	0	1	1	0.051	2
ECs5008	15834262	NP_313035.1	glucose-6-phosphate isomerase	61530	549											0	1	0	11	4	0.148	1	0	11	4	0.111	2
ECs5024	162139732	NP_313051.2	glycerol-3-phosphate acyltransferase	91409	807	0.9964	0	1	1	0.026	0.9951	0	1	1	0.026	2	1	0	16	8	0.233	1	0	10	8	0.238	2
ECs5029	38704227	NP_313056.2	zinc uptake transcriptional repressor	19240	171											0	0.99	0	1	1	0.111	0.9867	0	1	1	0.111	2
ECs5034	15834288	NP_313061.1	replicative DNA helicase	52406	471											0	0.9948	0	2	2	0.085						1
ECs5047	15834301	NP_313074.1	hypothetical protein ECs5047	60524	549						0.9334	0.01	2	2	0.053	1											0
ECs5120	38704234	NP_313147.2	aspartate ammonia-lyase	52356	478											0	0.9948	0	1	1	0.096	1	0	2	1	0.048	2
ECs5123	15834377	NP_313150.1	co-chaperonin GroES	10387	97											0	0.9909	0	3	1	0.144	0.993	0	2	1	0.144	2
ECs5124	15834378	NP_313151.1	chaperonin GroEL	57329	548	1	0	18	5	0.161	1	0	19	5	0.257	2	1	0	85	20	0.56	1	0	57	17	0.527	2
ECs5128	15834382	NP_313155.1	elongation factor P	20591	188											0	1	0	8	2	0.282	1	0	4	2	0.282	2
ECs5139	15834393	NP_313166.1	phosphatidylserine decarboxylase	35934	322	0.9315	0	1	1	0.081						1	0.9819	0	1	1	0.081	1	0	2	2	0.146	2
ECs5140	38704237	NP_313167.2	ribosome-associated GTPase	39179	350											0	0.9909	0	3	1	0.034	0.9923	0	2	1	0.034	2
ECs5144	15834398	NP_313171.1	putative ATPase	16853	153											0	0.9919	0	1	1	0.261	0.9984	0	1	1	0.261	2
ECs5147	15834401	NP_313174.1	tRNA delta(2)-isopentenylpyrophosphate transferase	35007	316											0	0.9992	0	3	1	0.092	0.9284	0	1	1	0.041	2
ECs5149	15834403	NP_313176.1	putative GTPase HflX	48326	426											0	1	0	6	4	0.221	1	0	3	3	0.16	2
ECs5150	15834404	NP_313177.1	FtsH protease regulator HflK	45545	419	1	0	2	2	0.198	1	0	7	6	0.313	2											0
ECs5151	15834405	NP_313178.1	FtsH protease regulator HflC	37650	334	1	0	12	10	0.479	1	0	29	17	0.587	2											0
ECs5153	15834407	NP_313180.1	adenylosuccinate synthetase	47345	432											0	1	0	20	4	0.227	1	0	11	5	0.273	2
ECs5156	15834410	NP_313183.1	23S rRNA (guanosine-2'-O-)-methyltransferase	26557	243											0	1	0	4	2	0.152	1	0	2	2	0.148	2
ECs5176	15834430	NP_313203.1	30S ribosomal protein S6	15187	131	1	0	3	2	0.229	0.9946	0	1	1	0.229	2	1	0	31	6	0.435	1	0	20	3	0.397	2
ECs5178	15834432	NP_313205.1	30S ribosomal protein S18	8986	75						0.9607	0	1	1	0.24	1	1	0	4	2	0.4	1	0	2	2	0.4	2
ECs5179	15834433	NP_313206.1	50S ribosomal protein L9	15769	149	1	0	4	1	0.148	0.9869	0	1	1	0.148	2	1	0	21	5	0.477	1	0	14	5	0.477	2
ECs5210	15834464	NP_313237.1	UDP-N-acetylmuramate:L-alanyl-gamma-D-glutamyl-meso-diaminopimelat e ligase	49860	457											0	1	0	2	2	0.182	1	0	2	2	0.228	2
ECs5212	15834466	NP_313239.1	peptidase PmbA	48370	450	0.9939	0	1	1	0.062	0.9831	0	1	1	0.1	2	1	0	3	3	0.229	1	0	2	2	0.104	2
ECs5219	15834473	NP_313246.1	magnesium-transporting ATPase MgtA	99466	898						1	0	2	2	0.127	1											0
ECs5232	15834486	NP_313259.1	hypothetical protein ECs5232	15603	138											0	1	0	1	1	0.326	0.993	0	1	1	0.239	2
ECs5235	15834489	NP_313262.1	valyl-tRNA synthetase	108178	951											0	1	0	17	9	0.137	1	0	7	5	0.103	2
ECs5237	15834491	NP_313264.1	leucyl aminopeptidase	54880	503	0.9964	0	1	1	0.074						1	1	0	9	7	0.314	1	0	4	2	0.199	2
ECs5262	15834516	NP_313289.1	hypothetical protein ECs5262	189011	1644											0	1	0	3	3	0.052	0.9909	0	1	1	0.018	2
ECs5307	15834561	NP_313334.1	type I restriction modification enzyme M subunit	55693	493											0	1	0	4	2	0.118	1	0	5	2	0.077	2
ECs5315	15834569	NP_313342.1	methyl-accepting chemotaxis protein I	59810	554	1	0	4	3	0.244	1	0	19	9	0.339	2	1	0	5	4	0.152	1	0	2	2	0.105	2
ECs5329	15834583	NP_313356.1	16S ribosomal RNA m2G1207 methyltransferase	37602	343	0.9957	0	1	1	0.085						1	0.9942	0	1	1	0.166	0.9917	0	1	1	0.169	2
ECs5333	15834587	NP_313360.1	peptide chain release factor 3	59574	529											0	1	0	10	5	0.299	1	0	6	5	0.25	2
ECs5341	15834595	NP_313368.1	thymidine phosphorylase	42310	397											0	0.9983	0	2	2	0.186						1
ECs5342	15834596	NP_313369.1	phosphopentomutase	44370	407	1	0	2	1	0.091	0.9903	0	1	1	0.091	2	1	0	4	2	0.157	1	0	4	3	0.165	2
ECs5347	15834601	NP_313374.1	DNA repair protein RadA	49442	460											0	1	0	6	3	0.133						1
ECs5349	15834603	NP_313376.1	putative ABC transporter ATP-binding protein	62443	555											0	1	0	10	4	0.11	1	0	2	2	0.049	2
ECs5359	15834613	NP_313386.1	two-component response regulator	27292	238											0	1	0	4	2	0.168						1

## Sheet: Table S5
	TABLE S5. Protein identifications with high confidence in membrane and soluble fractions of Eschrechia coli O157:H7 Sakai at 250 min after shifts
ECsNumber	GI number	RefSeq	Description	Mass	Length	Membrane fraction: Replicate1					Membrane fraction: Replicate2					Number of Hits (membrane)	Soluble fraction: Replicate1					Soluble fraction: Replicate2					Number of Hits (soluble)
						ProteinProphet		SpectralCount	UniquePeptides	%AACoverage	ProteinProphet		SpectralCount	UniquePeptides	%AACoverage		ProteinProphet		SpectralCount	UniquePeptides	%AACoverage	ProteinProphet		SpectralCount	UniquePeptides	%AACoverage
						Probability	ErrorRate				Probability	ErrorRate					Probability	ErrorRate				Probability	ErrorRate
ECs0014	15829268	NP_308041.1	molecular chaperone DnaK	69115	638											0	1	0	5	4	0.216	1	0	4	2	0.141	2
ECs0026	15829280	NP_308053.1	30S ribosomal protein S20	9684	87						1	0	8	3	0.494	1	0.9945	0	1	1	0.172						1
ECs0029	15829283	NP_308056.1	isoleucyl-tRNA synthetase	104325	938											0	1	0	3	2	0.061	0.933	0	1	1	0.043	2
ECs0056	15829310	NP_308083.1	dimethyladenosine transferase	30454	273											0	0.9945	0	1	1	0.084	0.9888	0	1	1	0.084	2
ECs0059	15829313	NP_308086.1	organic solvent tolerance protein	89660	784						1	0	2	2	0.05	1											0
ECs0063	15829317	NP_308090.1	ATP-dependent helicase HepA	109769	968											0	1	0	7	4	0.114	1	0	6	4	0.139	2
ECs0089	15829343	NP_308116.1	UDP-N-acetylmuramoylalanyl-D-glutamate--2,6-diaminopimelate ligase	53390	495	0.9141	0.01	1	1	0.048						1						1	0	3	2	0.097	1
ECs0095	15829349	NP_308122.1	UDP-N-acetylmuramate--L-alanine ligase	53598	491											0	0.9999	0	2	1	0.202	0.9999	0	1	1	0.077	2
ECs0102	15829356	NP_308129.1	preprotein translocase subunit SecA	101965	901											0	1	0	6	3	0.138	1	0	6	5	0.15	2
ECs0118	15829372	NP_308145.1	pyruvate dehydrogenase subunit E1	99668	887	0.9952	0	3	1	0.023						1	1	0	53	22	0.49	1	0	36	18	0.352	2
ECs0119	15829373	NP_308146.1	dihydrolipoamide acetyltransferase	66184	630											0	1	0	24	11	0.421	1	0	9	7	0.202	2
ECs0120	15829374	NP_308147.1	dihydrolipoamide dehydrogenase	50688	474	0.9959	0	1	1	0.198						1	1	0	11	6	0.399	1	0	7	3	0.291	2
ECs0122	15829376	NP_308149.1	bifunctional aconitate hydratase 2/2-methylisocitrate dehydratase	93484	865											0	1	0	3	3	0.139	0.9999	0	1	1	0.125	2
ECs0124	15829378	NP_308151.1	S-adenosylmethionine decarboxylase	30385	264											0	0.9999	0	1	1	0.152	0.9952	0	1	1	0.072	2
ECs0128	15829382	NP_308155.1	glucose dehydrogenase	86777	796	1	0	1	1	0.092	1	0	3	2	0.18	2											0
ECs0154	15829408	NP_308181.1	ferrichrome outer membrane transporter	82183	747						1	0	3	3	0.175	1											0
ECs0158	15829412	NP_308185.1	glutamate-1-semialdehyde aminotransferase	45356	426											0	1	0	4	2	0.237	0.9952	0	1	1	0.117	2
ECs0163	15829417	NP_308190.1	5'-methylthioadenosine/S-adenosylhomocysteine nucleosidase	24354	232	0.9952	0	1	1	0.142						1	0.994	0	8	1	0.065	0.9931	0	3	1	0.065	2
ECs0171	15829425	NP_308198.1	30S ribosomal protein S2	26744	241	0.9993	0	2	2	0.158	1	0	6	5	0.485	2	1	0	15	8	0.548	1	0	13	7	0.643	2
ECs0172	15829426	NP_308199.1	elongation factor Ts	30423	283											0	1	0	7	4	0.293	1	0	8	4	0.42	2
ECs0173	15829427	NP_308200.1	uridylate kinase	25970	241											0	1	0	2	2	0.166	0.9989	0	1	1	0.166	2
ECs0179	15829433	NP_308206.1	outer membrane protein assembly factor YaeT	90553	810						1	0	3	2	0.06	1											0
ECs0180	15829434	NP_308207.1	periplasmic chaperone	17688	161											0	0.9935	0	7	1	0.205	0.9939	0	1	1	0.205	2
ECs0196	15829450	NP_308223.1	prolyl-tRNA synthetase	63652	572											0	1	0	14	4	0.231	1	0	13	3	0.119	2
ECs0249	15829503	NP_308276.1	phosphoheptose isomerase	20815	192											0	0.994	0	2	1	0.057	0.9702	0	2	1	0.057	2
ECs0264	15829518	NP_308291.1	aminoacyl-histidine dipeptidase PepD	52917	485											0	0.9993	0	1	1	0.093	1	0	2	2	0.177	2
ECs0265	15829519	NP_308292.1	xanthine-guanine phosphoribosyltransferase	16971	152											0	0.9945	0	1	1	0.243	0.9982	0	1	1	0.382	2
ECs0285	15829539	NP_308312.1	hypothetical protein ECs0285	29050	257											0	0.9945	0	1	1	0.078	0.9999	0	2	1	0.078	2
ECs0423	38703862	NP_308450.2	delta-aminolevulinic acid dehydratase	35625	324											0	1	0	4	3	0.238	0.9999	0	2	2	0.201	2
ECs0456	15829710	NP_308483.1	S-adenosylmethionine:tRNA ribosyltransferase-isomerase	39431	356											0	0.9999	0	1	1	0.16	0.9956	0	2	1	0.146	2
ECs0457	15829711	NP_308484.1	queuine tRNA-ribosyltransferase	42594	375											0	0.9945	0	1	1	0.099	1	0	2	1	0.056	2
ECs0458	15829712	NP_308485.1	preprotein translocase subunit YajC	11887	110	0.9947	0	1	1	0.373	1	0	6	3	0.409	2											0
ECs0459	15829713	NP_308486.1	preprotein translocase subunit SecD	66632	615	1	0	4	3	0.106	1	0	7	6	0.247	2											0
ECs0468	15829722	NP_308495.1	6,7-dimethyl-8-ribityllumazine synthase	16157	156											0	1	0	13	4	0.808	1	0	6	3	0.692	2
ECs0486	15829740	NP_308513.1	cytochrome o ubiquinol oxidase subunit II	34930	315	1	0	7	5	0.321	1	0	9	7	0.416	2											0
ECs0488	38703867	NP_308515.2	hypothetical protein ECs0488	20978	192											0	0.9999	0	2	2	0.37	0.9956	0	1	1	0.146	2
ECs0490	15829744	NP_308517.1	trigger factor	48193	432											0	1	0	41	9	0.347	1	0	21	9	0.389	2
ECs0492	15829746	NP_308519.1	ATP-dependent protease ATP-binding subunit ClpX	46356	424											0	1	0	2	2	0.116	0.9794	0	1	1	0.054	2
ECs0493	15829747	NP_308520.1	DNA-binding ATP-dependent protease La	87437	784											0	1	0	5	2	0.051	1	0	5	2	0.051	2
ECs0494	15829748	NP_308521.1	transcriptional regulator HU subunit beta	9226	90	1	0	4	1	0.333	0.9999	0	5	1	0.478	2	0.9998	0	4	1	0.5	0.9956	0	4	1	0.333	2
ECs0495	15829749	NP_308522.1	peptidyl-prolyl cis-trans isomerase (rotamase D)	68150	623	1	0	1	1	0.152	1	0	8	5	0.244	2	0.9209	0.01	1	1	0.053						1
ECs0515	15829769	NP_308542.1	acridine efflux pump	113615	1049	1	0	6	6	0.114	1	0	13	8	0.14	2											0
ECs0516	15829770	NP_308543.1	acridine efflux pump	42197	397	1	0	6	4	0.355	1	0	11	6	0.254	2	0.9918	0	1	1	0.053						1
ECs0522	15829776	NP_308549.1	adenine phosphoribosyltransferase	19872	183											0	1	0	3	2	0.257	0.99	0	1	1	0.12	2
ECs0524	15829778	NP_308551.1	hypothetical protein ECs0524	12015	109											0	1	0	2	2	0.404	0.9773	0	1	1	0.239	2
ECs0526	15829780	NP_308553.1	heat shock protein 90	71423	624											0	1	0	5	3	0.135	0.9999	0	2	2	0.042	2
ECs0527	15829781	NP_308554.1	adenylate kinase	23586	214											0	1	0	2	2	0.192	0.9956	0	1	1	0.103	2
ECs0531	15829785	NP_308558.1	putative cation:proton antiport protein	59438	558	0.9952	0	1	1	0.023	0.9359	0	1	1	0.041	2											0
ECs0542	15829796	NP_308569.1	hypothetical protein ECs0542	525825	5291	0.9951	0	1	1	0.018						1	0.9946	0	1	1	0.025	1	0	2	2	0.05	2
ECs0588	15829842	NP_308615.1	cysteinyl-tRNA synthetase	52212	461											0	0.9945	0	1	1	0.05	1	0	2	1	0.082	2
ECs0623	15829877	NP_308650.1	outer membrane receptor FepA	82093	746						1	0	3	2	0.106	1											0
ECs0632	15829886	NP_308659.1	isochorismate synthase	42932	391											0	0.994	0	1	1	0.079	0.9952	0	1	1	0.079	2
ECs0644	15829898	NP_308671.1	alkyl hydroperoxide reductase subunit C	20761	187											0	1	0	16	5	0.636	1	0	24	4	0.535	2
ECs0645	15829899	NP_308672.1	alkyl hydroperoxide reductase F52a subunit	57402	531											0	0.9546	0	1	1	0.041	1	0	2	2	0.235	2
ECs0649	15829903	NP_308676.1	nucleoside diphosphate kinase regulator	14927	136											0	0.9945	0	1	1	0.25	0.9956	0	1	1	0.25	2
ECs0662	15829916	NP_308689.1	cold shock protein CspE	7463	69											0	1	0	8	2	0.391	1	0	11	2	0.391	2
ECs0675	38703886	NP_308702.2	hypothetical protein ECs0675	11582	105											0	0.9945	0	2	1	0.248	0.9948	0	1	1	0.248	2
ECs0680	15829934	NP_308707.1	leucyl-tRNA synthetase	97234	860											0	1	0	3	2	0.136	1	0	2	2	0.137	2
ECs0699	15829953	NP_308726.1	hypothetical protein ECs0699	53663	474											0	1	0	2	2	0.116	1	0	2	2	0.116	2
ECs0709	15829963	NP_308736.1	N-acetyl glucosamine specific PTS system components IIABC	68332	648	0.9937	0	2	1	0.076	0.9762	0	1	1	0.039	2											0
ECs0710	15829964	NP_308737.1	glutaminyl-tRNA synthetase	63510	554											0	0.9935	0	1	1	0.029	0.9956	0	1	1	0.06	2
ECs0718	15829972	NP_308745.1	replication initiation regulator SeqA	20329	181											0	1	0	8	3	0.26	1	0	7	3	0.26	2
ECs0719	15829973	NP_308746.1	phosphoglucomutase	58335	546											0	1	0	2	2	0.115	1	0	3	2	0.079	2
ECs0745	15829999	NP_308772.1	type II citrate synthase	47982	427											0	0.9945	0	2	1	0.105	0.9956	0	1	1	0.08	2
ECs0768	15830022	NP_308795.1	cytochrome d terminal oxidase polypeptide subunit I	58336	523	1	0	5	4	0.084	1	0	5	3	0.134	2											0
ECs0783	15830037	NP_308810.1	phosphoglyceromutase	28556	250	0.9987	0	2	1	0.16						1	1	0	2	2	0.156	1	0	2	1	0.084	2
ECs0784	15830038	NP_308811.1	galactose-1-epimerase	38186	346											0	0.9935	0	1	1	0.058	0.9582	0	1	1	0.087	2
ECs0878	15830132	NP_308905.1	glycosyl transferase family protein	35185	320											0	1	0	2	2	0.15						1
ECs0892	15830146	NP_308919.1	outer membrane protein X	18603	171	1	0	9	4	0.351	1	0	4	2	0.222	2	0.9979	0	1	1	0.263						1
ECs0978	15830232	NP_309005.1	seryl-tRNA synthetase	48414	430											0	0.9975	0	2	1	0.165	0.9853	0	1	1	0.088	2
ECs0986	15830240	NP_309013.1	formate acetyltransferase 1	85350	760											0	1	0	3	3	0.138	1	0	2	2	0.112	2
ECs0988	38703903	NP_309015.2	hypothetical protein ECs0988	65666	586											0	1	0	3	3	0.152	1	0	3	3	0.13	2
ECs0994	15830248	NP_309021.1	30S ribosomal protein S1	61158	557	1	0	5	3	0.144	1	0	19	10	0.46	2	1	0	81	19	0.618	1	0	76	20	0.618	2
ECs0995	15830249	NP_309022.1	integration host factor subunit beta	10651	94											0	0.9945	0	1	1	0.234	0.9995	0	1	1	0.34	2
ECs1007	15830261	NP_309034.1	cell division protein MukB	170201	1486											0	1	0	2	1	0.037	0.9987	0	1	1	0.036	2
ECs1032	15830286	NP_309059.1	23S rRNA m(2)G2445 methyltransferase	78896	702											0	0.9908	0	1	1	0.091	1	0	2	2	0.085	2
ECs1033	15830287	NP_309060.1	ABC transporter ATPase component	72133	635											0	1	0	2	2	0.079	1	0	2	2	0.079	2
ECs1038	15830292	NP_309065.1	3-hydroxydecanoyl-(acyl carrier protein) dehydratase	18969	172											0	0.994	0	3	1	0.081	0.9992	0	2	1	0.256	2
ECs1041	15830295	NP_309068.1	outer membrane protein A	37201	346	1	0	19	11	0.509	1	0	28	16	0.526	2	1	0	21	5	0.647	1	0	4	2	0.176	2
ECs1137	15830391	NP_309164.1	cryptic autophosphorylating protein tyrosine kinase Etk	81260	726	0.9799	0	2	1	0.028	1	0	7	5	0.152	2											0
ECs1139	15830393	NP_309166.1	hypothetical protein ECs1139	41741	379	0.9854	0	1	1	0.201	1	0	2	2	0.251	2											0
ECs1145	15830399	NP_309172.1	cold shock protein CspG	7781	70											0	1	0	1	1		1	0	1	1		2
ECs1217	15830471	NP_309244.1	Bor precursor	10477	97						1	0	5	2	0.598	1											0
ECs1465	162139801	NP_309492.2	Maf-like protein	21600	194											0	0.9991	0	2	1	0.134	0.9269	0	1	1	0.284	2
ECs1467	15830721	NP_309494.1	50S ribosomal protein L32	6446	57											0	1	0	2	2	0.526						1
ECs1469	15830723	NP_309496.1	3-oxoacyl-(acyl carrier protein) synthase III	33515	317											0	0.9985	0	1	1	0.148	1	0	2	2	0.243	2
ECs1470	15830724	NP_309497.1	acyl carrier protein S-malonyltransferase	32412	309											0	1	0	2	2	0.291	0.9956	0	1	1	0.136	2
ECs1471	15830725	NP_309498.1	3-ketoacyl-(acyl-carrier-protein) reductase	25588	244											0	1	0	8	2	0.299	1	0	7	2	0.152	2
ECs1473	15830727	NP_309500.1	3-oxoacyl-(acyl carrier protein) synthase II	43046	413											0	1	0	4	4	0.223	1	0	4	2	0.131	2
ECs1479	15830733	NP_309506.1	glucose-specific PTS system IIBC components	50677	477	1	0	4	3	0.109	1	0	6	5	0.143	2											0
ECs1603	15830857	NP_309630.1	adenylosuccinate lyase	51570	456											0	0.9997	0	1	1	0.123	0.9722	0	1	1	0.072	2
ECs1608	15830862	NP_309635.1	isocitrate dehydrogenase	45771	416											0	1	0	15	5	0.168	1	0	7	3	0.099	2
ECs1653	15830907	NP_309680.1	hypothetical protein ECs1653	19064	168											0	1	0	4	1	0.143	1	0	6	1	0.143	2
ECs1654	15830908	NP_309681.1	hypothetical protein ECs1654	18473	166	0.9957	0	2	1	0.199						1	0.9886	0	1	1	0.41	1	0	3	2	0.271	2
ECs1708	15830962	NP_309735.1	GTP-dependent nucleic acid-binding protein EngD	39667	363											0	1	0	3	2	0.226	0.9996	0	1	1	0.226	2
ECs1712	15830966	NP_309739.1	ribose-phosphate pyrophosphokinase	34218	315											0	1	0	3	3	0.292	0.997	0	1	1	0.14	2
ECs1720	15830974	NP_309747.1	2-dehydro-3-deoxyphosphooctonate aldolase	30861	284											0	0.9945	0	1	1	0.102	0.999	0	1	1	0.176	2
ECs1738	15830992	NP_309765.1	UTP--glucose-1-phosphate uridylyltransferase subunit GalU	32942	302	1	0	2	2	0.179						1											0
ECs1739	15830993	NP_309766.1	global DNA-binding transcriptional dual regulator H-NS	15540	137						1	0	3	2	0.234	1	1	0	9	7	0.489	1	0	9	5	0.409	2
ECs1741	15830995	NP_309768.1	bifunctional acetaldehyde-CoA/alcohol dehydrogenase	96127	891											0	0.9945	0	1	1	0.018	0.9956	0	1	1	0.018	2
ECs1829	15831083	NP_309856.1	hypothetical protein ECs1829	18997	168											0	1	0	4	1	0.143	1	0	6	1	0.143	2
ECs1830	15831084	NP_309857.1	putative structural proteins	18597	166	1	0	2	2	0.301						1	1	0	4	3	0.277	1	0	5	2	0.133	2
ECs1859	15831113	NP_309886.1	exoribonuclease II	72490	644											0	1	0	2	2	0.082	1	0	3	2	0.082	2
ECs1861	15831115	NP_309888.1	enoyl-(acyl carrier protein) reductase	27864	262											0	1	0	6	3	0.221	1	0	2	2	0.122	2
ECs1902	15831156	NP_309929.1	DNA-binding transcriptional regulator TyrR	57686	513											0	1	0	2	2	0.136						1
ECs2000	15831254	NP_310027.1	putative oxidoreductase	128807	1174											0	1	0	2	2	0.04	1	0	2	2	0.103	2
ECs2083	229544782	NP_310110.2	malate dehydrogenase	64207	574											0	1	0	2	2	0.152	0.9828	0	1	1	0.037	2
ECs2309	15831563	NP_310336.1	NAD(P) transhydrogenase subunit alpha	54545	510	0.9799	0	1	1	0.055	0.9919	0	1	1	0.055	2											0
ECs2320	15831574	NP_310347.1	hypothetical protein ECs2320	54723	502	0.9935	0	1	1	0.044	0.9876	0	2	1	0.044	2											0
ECs2331	15831585	NP_310358.1	adenosine deaminase	36401	333											0	1	0	3	3	0.267	0.9997	0	1	1	0.255	2
ECs2346	15831600	NP_310373.1	tyrosyl-tRNA synthetase	47527	424											0	1	0	4	4	0.264	1	0	3	3	0.184	2
ECs2350	15831604	NP_310377.1	putative outer membrane protein	15602	155						1	0	2	2	0.213	1											0
ECs2351	162139788	NP_310378.2	transcriptional regulator SlyA	16353	144											0	1	0	3	1	0.146	0.9956	0	1	1	0.146	2
ECs2367	15831621	NP_310394.1	DNA-binding transcriptional repressor PurR	38175	341											0	1	0	2	2	0.17						1
ECs2383	15831637	NP_310410.1	pyruvate kinase	50729	470											0	1	0	10	6	0.328	1	0	9	5	0.223	2
ECs2384	15831638	NP_310411.1	murein lipoprotein	8323	78	1	0	4	3	0.449	1	0	8	5	0.449	2											0
ECs2420	15831674	NP_310447.1	phenylalanyl-tRNA synthetase subunit beta	87432	795											0	1	0	10	6	0.189	1	0	5	4	0.087	2
ECs2421	15831675	NP_310448.1	phenylalanyl-tRNA synthetase subunit alpha	36802	327											0	1	0	3	2	0.116	1	0	2	2	0.11	2
ECs2423	15831677	NP_310450.1	50S ribosomal protein L20	13497	118						1	0	2	2	0.331	1	1	0	7	1	0.161	1	0	9	1	0.161	2
ECs2424	162139715	NP_310451.3	50S ribosomal protein L35	7289	65	0.9948	0	1	1	0.277	0.9927	0	2	1	0.277	2											0
ECs2425	15831679	NP_310452.1	translation initiation factor IF-3	20564	180											0	1	0	2	1	0.117	0.9952	0	1	1	0.117	2
ECs2426	15831680	NP_310453.1	threonyl-tRNA synthetase	74028	642											0	1	0	7	4	0.184	1	0	6	3	0.171	2
ECs2435	15831689	NP_310462.1	part of a kinase	48691	463	0.9993	0	1	1	0.086	0.9898	0	1	1	0.043	2											0
ECs2438	15831692	NP_310465.1	hydroperoxidase II	84130	753	1	0	2	1	0.031						1	0.9945	0	1	1	0.086						1
ECs2445	15831699	NP_310472.1	DNA-binding transcriptional activator OsmE	12021	112	0.9957	0	3	1	0.179	0.9919	0	1	1	0.179	2											0
ECs2446	15831700	NP_310473.1	NAD synthetase	30684	275											0	0.9945	0	1	1	0.105	0.9952	0	1	1	0.105	2
ECs2488	15831742	NP_310515.1	glyceraldehyde-3-phosphate dehydrogenase	35532	331	1	0	13	5	0.178						1	1	0	41	9	0.486	1	0	41	9	0.396	2
ECs2491	15831745	NP_310518.1	putative scaffolding protein in the formation of a murein-synthesizing holoenzyme	27803	248											0	1	0	2	2	0.214						1
ECs2545	15831799	NP_310572.1	rRNA (cytosine-C(5)-)-methyltransferase RsmF	53475	481											0	0.9999	0	2	2	0.085						1
ECs2571	15831825	NP_310598.1	Holliday junction DNA helicase RuvA	22086	203											0	1	0	2	2	0.365	1	0	2	2	0.473	2
ECs2580	15831834	NP_310607.1	hypothetical protein ECs2580	27791	247											0	0.969	0	2	1	0.073	0.9393	0	2	1	0.073	2
ECs2586	15831840	NP_310613.1	arginyl-tRNA synthetase	64664	577											0	0.9992	0	1	1	0.088	0.9939	0	1	1	0.106	2
ECs2591	15831845	NP_310618.1	chemotaxis regulator CheZ	23976	214											0	1	0	5	1	0.084	0.9999	0	2	1	0.29	2
ECs2596	15831850	NP_310623.1	methyl-accepting chemotaxis protein II	59926	553	1	0	1	1		1	0	3	2	0.087	2											0
ECs2653	15831907	NP_310680.1	hypothetical protein ECs2653	8239	74											0	0.9945	0	8	1	0.23	0.9956	0	4	1	0.23	2
ECs2662	15831916	NP_310689.1	flagellin	59954	585	1	0	6	5	0.35	1	0	17	13	0.602	2	1	0	5	4	0.137						1
ECs2683	15831937	NP_310710.1	flagellar basal body-associated protein FliL	17221	154	0.9682	0	1	1	0.175	0.9999	0	1	1	0.325	2											0
ECs2809	38704040	NP_310836.2	hypothetical protein ECs2809	12778	109											0	1	0	3	2	0.523	1	0	3	2	0.376	2
ECs2816	15832070	NP_310843.1	putative amino acid/amine transport protein	49770	454	0.9956	0	1	1	0.048	1	0	2	2	0.048	2											0
ECs2828	38704043	NP_310855.2	regulator of length of O-antigen component of lipopolysaccharide chains	36423	326	0.9999	0	1	1	0.15	1	0	2	2	0.15	2											0
ECs2829	15832083	NP_310856.1	UDP-glucose 6-dehydrogenase	43713	388											0	1	0	4	2	0.17	0.9722	0	1	1	0.098	2
ECs2830	15832084	NP_310857.1	6-phosphogluconate dehydrogenase	51477	468											0	1	0	13	9	0.487	1	0	10	5	0.359	2
ECs2838	15832092	NP_310865.1	fucose synthetase	36269	321											0	1	0	4	2	0.143	0.999	0	1	1	0.078	2
ECs2839	15832093	NP_310866.1	GDP-D-mannose dehydratase	41674	372											0	1	0	5	4	0.277	0.9956	0	1	1	0.07	2
ECs2847	15832101	NP_310874.1	putative UDP-galactose 4-epimerase	37142	331											0	1	0	3	2	0.166	1	0	5	3	0.236	2
ECs2889	15832143	NP_310916.1	hypothetical protein ECs2889	51179	453											0	0.9945	0	2	1	0.055	0.9956	0	2	1	0.055	2
ECs2900	38704050	NP_310927.2	fructose-bisphosphate aldolase	38109	350											0	0.9924	0	1	1	0.077	0.9905	0	1	1	0.077	2
ECs2920	15832174	NP_310947.1	methionyl-tRNA synthetase	76255	677											0	1	0	4	4	0.108	1	0	3	2	0.078	2
ECs2992	15832246	NP_311019.1	hypothetical protein ECs2992	19741	183	0.9866	0	1	1	0.077	0.9919	0	1	1	0.066	2											0
ECs3047	15832301	NP_311074.1	colicin I receptor	73383	659						0.9797	0	1	1	0.07	1	0.9546	0	1	1	0.056						1
ECs3059	15832313	NP_311086.1	fructose-specific PTS system IIBC component	57461	563						1	0	3	3	0.195	1	0.9996	0	1	1	0.103	1	0	2	2	0.071	2
ECs3077	15832331	NP_311104.1	50S ribosomal protein L25	10675	94						1	0	4	3	0.649	1	1	0	35	4	0.5	1	0	26	3	0.564	2
ECs3078	15832332	NP_311105.1	nucleoid-associated protein NdpA	37823	335											0	0.9945	0	1	1	0.101	0.9956	0	1	1	0.057	2
ECs3079	15832333	NP_311106.1	hypothetical protein ECs3079	8288	75											0	0.9998	0	2	1	0.613	0.9948	0	1	1	0.253	2
ECs3114	15832368	NP_311141.1	DNA gyrase subunit A	96978	875											0	0.9201	0.01	1	1	0.03	0.9952	0	1	1	0.055	2
ECs3117	15832371	NP_311144.1	ribonucleotide-diphosphate reductase subunit alpha	85718	761											0	1	0	4	3	0.137	1	0	3	2	0.085	2
ECs3118	15832372	NP_311145.1	ribonucleotide-diphosphate reductase subunit beta	43517	376											0						0.9999	0	2	2	0.165	1
ECs3154	15832408	NP_311181.1	protein elaB	11306	101	1	0	3	2	0.535						1	1	0	2	1	0.604	1	0	3	2	0.545	2
ECs3165	15832419	NP_311192.1	NADH dehydrogenase subunit I	20538	180	0.9884	0	1	1	0.133	1	0	3	2	0.217	2											0
ECs3167	38704071	NP_311194.2	NADH dehydrogenase subunit G	100303	908	0.9992	0	1	1	0.041	1	0	5	4	0.088	2											0
ECs3168	15832422	NP_311195.1	NADH dehydrogenase I subunit F	49321	445											0	0.9897	0	3	1	0.045	0.9952	0	1	1	0.045	2
ECs3170	15832424	NP_311197.1	bifunctional NADH:ubiquinone oxidoreductase subunit C/D	68681	600	0.9952	0	1	1	0.043	1	0	3	3	0.162	2											0
ECs3171	15832425	NP_311198.1	NADH dehydrogenase subunit B	25056	220	1	0	2	1	0.064	0.9152	0.01	1	1	0.132	2	0.9411	0	1	1	0.132						1
ECs3180	15832434	NP_311207.1	acetate kinase	43290	400	0.9922	0	1	1	0.063						1	1	0	23	6	0.395	1	0	18	5	0.438	2
ECs3181	15832435	NP_311208.1	phosphate acetyltransferase	77158	714											0	1	0	20	9	0.286	1	0	18	11	0.346	2
ECs3202	15832456	NP_311229.1	tRNA pseudouridine synthase A	30385	270											0	1	0	2	2	0.204						1
ECs3278	15832532	NP_311305.1	glutamyl-tRNA synthetase	53756	471											0	1	0	2	2	0.066	0.9956	0	1	1	0.034	2
ECs3287	15832541	NP_311314.1	phosphohistidinoprotein-hexose phosphotransferase component of PTS system (Hpr)	9119	85	1	0	2	1	0.353						1						1	0	2	2	0.635	1
ECs3288	15832542	NP_311315.1	phosphoenolpyruvate-protein phosphotransferase	63534	575											0	1	0	8	7	0.303	1	0	3	2	0.254	2
ECs3289	15832543	NP_311316.1	glucose-specific PTS system component	18266	169											0	1	0	4	2	0.331	0.9956	0	1	1	0.219	2
ECs3292	15832546	NP_311319.1	cysteine synthase B	32602	303											0	0.9945	0	1	1	0.079	0.9956	0	1	1	0.079	2
ECs3302	38704083	NP_311329.2	hypothetical protein ECs3302	33096	299											0	0.9177	0.01	1	1	0.06	0.9948	0	1	1	0.06	2
ECs3333	15832587	NP_311360.1	hypothetical protein ECs3333	13500	118											0	1	0	4	2	0.314						1
ECs3342	15832596	NP_311369.1	thioredoxin-dependent thiol peroxidase	17634	156											0	0.9935	0	4	1	0.122	0.9909	0	1	1	0.122	2
ECs3360	38704095	NP_311387.2	uracil phosphoribosyltransferase	22533	208											0	1	0	3	1	0.207	1	0	2	2	0.192	2
ECs3369	15832623	NP_311396.1	GMP synthase	58665	525											0	1	0	7	4	0.171	1	0	6	3	0.149	2
ECs3373	162139766	NP_311400.2	GTP-binding protein EngA	55036	490											0	1	0	1	1	0.106	0.9233	0.01	1	1	0.045	2
ECs3375	15832629	NP_311402.1	hypothetical protein ECs3375	22190	206	0.9778	0	1	1	0.107	0.9656	0	1	1	0.107	2											0
ECs3377	15832631	NP_311404.1	4-hydroxy-3-methylbut-2-en-1-yl diphosphate synthase	40684	372											0	0.9945	0	2	1	0.097	0.9981	0	1	1	0.126	2
ECs3378	15832632	NP_311405.1	hypothetical protein ECs3378	36201	337	1	0	4	3	0.169	1	0	4	2	0.104	2											0
ECs3380	15832634	NP_311407.1	nucleoside diphosphate kinase	15463	143											0	1	0	2	2	0.343	0.999	0	1	1	0.343	2
ECs3392	15832646	NP_311419.1	chaperone protein HscA	65652	616											0	0.994	0	5	1	0.047	0.9939	0	3	1	0.047	2
ECs3396	38704100	NP_311423.2	cysteine desulfurase	45089	404											0	1	0	3	2	0.087	1	0	3	2	0.099	2
ECs3397	15832651	NP_311424.1	DNA-binding transcriptional regulator IscR	17337	162											0	1	0	6	3	0.34	1	0	7	3	0.407	2
ECs3399	15832653	NP_311426.1	inositol monophosphatase	29172	267											0	1	0	3	3	0.213	1	0	2	2	0.172	2
ECs3417	15832671	NP_311444.1	serine hydroxymethyltransferase	45345	417											0	1	0	2	1	0.053	0.9999	0	2	1	0.053	2
ECs3433	15832687	NP_311460.1	ribonuclease III	25550	226											0	0.9633	0	1	1	0.088	0.9722	0	1	1	0.088	2
ECs3434	15832688	NP_311461.1	signal peptidase I	35946	324						1	0	4	2	0.198	1											0
ECs3435	15832689	NP_311462.1	GTP-binding protein LepA	66570	599											0	1	0	2	2	0.09	0.9999	0	1	1	0.038	2
ECs3442	15832696	NP_311469.1	ATP-dependent RNA helicase SrmB	49898	444											0	1	0	2	2	0.079	0.9866	0	1	1	0.038	2
ECs3469	15832723	NP_311496.1	50S ribosomal protein L19	13133	115						1	0	2	2	0.435	1	0.9935	0	3	1	0.104	0.9957	0	2	1	0.183	2
ECs3472	15832726	NP_311499.1	30S ribosomal protein S16	9191	82	0.9846	0	1	1	0.256	1	0	2	1	0.415	2	1	0	5	3	0.585	1	0	4	2	0.427	2
ECs3473	15832727	NP_311500.1	signal recognition particle protein	49787	453											0	1	0	2	2	0.205						1
ECs3540	15832794	NP_311567.1	glycine betaine transporter ATP-binding subunit	44162	400											0	1	0	4	2	0.155						1
ECs3546	15832800	NP_311573.1	transcriptional repressor MprA	20563	176											0	1	0	2	2	0.29	0.9956	0	1	1	0.205	2
ECs3554	15832808	NP_311581.1	alanyl-tRNA synthetase	96032	876											0	1	0	12	7	0.114	1	0	15	5	0.174	2
ECs3556	15832810	NP_311583.1	recombinase A	37973	353											0	1	0	3	2	0.19						1
ECs3639	15832893	NP_311666.1	phosphopyruvate hydratase	45655	432											0	1	0	23	13	0.616	1	0	22	9	0.373	2
ECs3640	15832894	NP_311667.1	CTP synthetase	60374	545											0	1	0	12	4	0.187	1	0	8	3	0.194	2
ECs3738	38704123	NP_311765.2	putative lipoprotein	26538	251	0.9077	0.01	2	1	0.068						1	0.9935	0	17	1	0.068	0.9888	0	19	1	0.068	2
ECs3762	15833016	NP_311789.1	lysyl-tRNA synthetase	57631	505											0	1	0	5	3	0.184	1	0	4	2	0.117	2
ECs3769	15833023	NP_311796.1	hypothetical protein ECs3769	10547	88											0	1	0	2	2	0.591	0.9952	0	1	1	0.33	2
ECs3785	15833039	NP_311812.1	ribose-5-phosphate isomerase A	22860	219											0	0.9998	0	1	1	0.164	1	0	2	1	0.16	2
ECs3796	15833050	NP_311823.1	fructose-bisphosphate aldolase	39147	359	1	0	8	1	0.075						1	1	0	3	3	0.228	1	0	4	2	0.203	2
ECs3797	15833051	NP_311824.1	phosphoglycerate kinase	41130	387											0	1	0	6	4	0.217	1	0	3	3	0.15	2
ECs3810	15833064	NP_311837.1	transketolase	72226	663											0	1	0	5	4	0.139	1	0	3	3	0.207	2
ECs3814	15833068	NP_311841.1	arginine decarboxylase	73886	658											0	0.9945	0	3	1	0.024	0.9998	0	2	1	0.046	2
ECs3818	15833072	NP_311845.1	S-adenosylmethionine synthetase	41952	384											0	1	0	2	2	0.219	1	0	2	2	0.102	2
ECs3823	15833077	NP_311850.1	glutathione synthetase	35433	315											0	0.9897	0	1	1	0.067	0.9956	0	1	1	0.067	2
ECs3836	15833090	NP_311863.1	tRNA (guanine-N(7)-)-methyltransferase	27307	239											0	1	0	2	2	0.176	0.9956	0	2	1	0.126	2
ECs3923	162139759	NP_311950.2	outer membrane channel protein	53727	493	0.9939	0	1	1	0.037	1	0	7	6	0.385	2											0
ECs3938	15833192	NP_311965.1	putative signal transduction protein	23076	206	1	0	2	2	0.228	1	0	3	3	0.267	2											0
ECs3980	15833234	NP_312007.1	hypothetical protein ECs3980	11051	101	1	0	7	3	0.347	1	0	4	2	0.347	2	0.9994	0	2	1	0.436	0.9995	0	2	1	0.436	2
ECs4043	38704144	NP_312070.2	ATP-dependent RNA helicase DeaD	70576	629						0.9919	0	2	1	0.035	1	1	0	2	2	0.116	1	0	2	2	0.087	2
ECs4045	15833299	NP_312072.1	polynucleotide phosphorylase/polyadenylase	79847	734											0	1	0	17	7	0.245	1	0	15	4	0.138	2
ECs4049	15833303	NP_312076.1	translation initiation factor IF-2	97350	890	0.9703	0	1	1	0.028	0.9553	0	1	1	0.018	2	1	0	15	7	0.288	1	0	10	6	0.226	2
ECs4050	15833304	NP_312077.1	transcription elongation factor NusA	54871	495											0	1	0	6	3	0.135	1	0	7	2	0.131	2
ECs4051	162139721	NP_312078.3	hypothetical protein ECs4051	16651	150											0	0.9779	0	1	1	0.153	1	0	2	1	0.153	2
ECs4055	15833309	NP_312082.1	phosphoglucosamine mutase	47547	445											0	1	0	3	2	0.101	0.9995	0	1	1	0.144	2
ECs4057	15833311	NP_312084.1	cell division protein HflB/FtsH protease	70692	644	1	0	13	8	0.314	1	0	23	12	0.391	2	1	0	10	4	0.146	1	0	2	2	0.132	2
ECs4064	15833318	NP_312091.1	50S ribosomal protein L27	9124	85						1	0	2	2	0.176	1											0
ECs4065	15833319	NP_312092.1	50S ribosomal protein L21	11564	103											0	1	0	5	1	0.233	1	0	7	2	0.427	2
ECs4068	15833322	NP_312095.1	UDP-N-acetylglucosamine 1-carboxyvinyltransferase	44848	419											0	0.9993	0	1	1	0.146	0.9956	0	1	1	0.131	2
ECs4080	15833334	NP_312107.1	lipopolysaccharide export system ATP-binding protein lptB	26801	241						1	0	2	2	0.17	1						0.9918	0	1	1	0.087	1
ECs4102	15833356	NP_312129.1	stringent starvation protein A	24305	212											0	1	0	3	2	0.151	0.9999	0	2	2	0.151	2
ECs4103	15833357	NP_312130.1	30S ribosomal protein S9	14856	130	1	0	2	1	0.377	1	0	2	2	0.331	2	1	0	10	4	0.354	1	0	14	2	0.323	2
ECs4104	15833358	NP_312131.1	50S ribosomal protein L13	16019	142						1	0	3	3	0.31	1	1	0	7	5	0.486	1	0	2	2	0.359	2
ECs4106	15833360	NP_312133.1	cytochrome d ubiquinol oxidase subunit III	15239	134	0.9944	0	1	1	0.127	0.9967	0	1	1	0.142	2											0
ECs4109	15833363	NP_312136.1	malate dehydrogenase	32337	312											0	1	0	3	3	0.205	1	0	3	3	0.285	2
ECs4122	15833376	NP_312149.1	rod shape-determining protein MreC	39576	367						1	0	2	2	0.093	1											0
ECs4123	38704153	NP_312150.2	rod shape-determining protein MreB	36952	347						0.9919	0	1	1	0.101	1	0.999	0	1	1	0.078	0.998	0	1	1	0.098	2
ECs4128	15833382	NP_312155.1	acetyl-CoA carboxylase biotin carboxylase subunit	49337	449											0	0.9999	0	2	2	0.067						1
ECs4154	15833408	NP_312181.1	16S rRNA methyltransferase B	48337	429											0	0.9945	0	1	1	0.054	0.9956	0	1	1	0.054	2
ECs4159	15833413	NP_312186.1	50S ribosomal protein L17	14365	127	0.96	0.01	1	1	0.134	1	0	6	4	0.583	2	1	0	3	3	0.291						1
ECs4160	15833414	NP_312187.1	DNA-directed RNA polymerase subunit alpha	36512	329						0.989	0	1	1	0.176	1	1	0	56	8	0.553	1	0	24	7	0.508	2
ECs4161	15833415	NP_312188.1	30S ribosomal protein S4	23469	206	1	0	4	3	0.286	1	0	17	7	0.413	2	1	0	21	6	0.398	1	0	7	4	0.277	2
ECs4162	15833416	NP_312189.1	30S ribosomal protein S11	13845	129											0	1	0	9	2	0.225	1	0	14	4	0.558	2
ECs4163	15833417	NP_312190.1	30S ribosomal protein S13	13099	118	1	0	2	2	0.398						1	1	0	26	4	0.475	1	0	18	5	0.542	2
ECs4166	15833420	NP_312193.1	50S ribosomal protein L15	14966	144	1	0	2	2	0.215	1	0	3	2	0.361	2	1	0	8	2	0.174	1	0	6	2	0.174	2
ECs4167	15833421	NP_312194.1	50S ribosomal protein L30	6542	59											0	0.9945	0	5	1	0.186	0.9996	0	4	1	0.424	2
ECs4168	15833422	NP_312195.1	30S ribosomal protein S5	17603	167	0.9897	0	1	1	0.084	1	0	5	5	0.389	2	1	0	8	5	0.413	1	0	3	3	0.359	2
ECs4169	15833423	NP_312196.1	50S ribosomal protein L18	12770	117						0.9998	0	1	1	0.179	1	1	0	2	1	0.197	0.9457	0	2	1	0.197	2
ECs4170	15833424	NP_312197.1	50S ribosomal protein L6	18904	177	0.9931	0	1	1	0.113	1	0	2	2	0.424	2	1	0	11	6	0.576	1	0	8	5	0.429	2
ECs4171	15833425	NP_312198.1	30S ribosomal protein S8	14127	130	1	0	6	1	0.238						1	1	0	10	2	0.462	0.9999	0	5	2	0.462	2
ECs4172	15833426	NP_312199.1	30S ribosomal protein S14	11580	101						1	0	8	5	0.535	1	0.9924	0	2	1	0.099	0.9998	0	3	2	0.287	2
ECs4173	15833427	NP_312200.1	50S ribosomal protein L5	20302	179	1	0	3	2	0.218	1	0	6	4	0.48	2	1	0	23	8	0.553	1	0	16	4	0.352	2
ECs4174	15833428	NP_312201.1	50S ribosomal protein L24	11316	104						1	0	3	2	0.337	1	1	0	3	2	0.404	1	0	3	2	0.404	2
ECs4175	15833429	NP_312202.1	50S ribosomal protein L14	13541	123	1	0	3	2	0.293	1	0	6	3	0.293	2											0
ECs4177	15833431	NP_312204.1	50S ribosomal protein L29	7273	63	0.9979	0	3	1	0.317	1	0	6	2	0.762	2	1	0	5	2	0.349	0.9956	0	2	1	0.254	2
ECs4178	15833432	NP_312205.1	50S ribosomal protein L16	15281	136	1	0	5	4	0.162	1	0	8	6	0.412	2	1	0	6	3	0.221	1	0	6	4	0.434	2
ECs4179	15833433	NP_312206.1	30S ribosomal protein S3	25983	233	1	0	8	4	0.283	1	0	10	6	0.519	2	1	0	10	5	0.339	1	0	8	5	0.369	2
ECs4180	15833434	NP_312207.1	50S ribosomal protein L22	12226	110	1	0	2	2	0.345	1	0	10	5	0.482	2	1	0	6	4	0.455	1	0	3	3	0.455	2
ECs4181	15833435	NP_312208.1	30S ribosomal protein S19	10430	92	0.9999	0	3	2	0.37	1	0	3	3	0.37	2	1	0	18	4	0.478	1	0	19	5	0.489	2
ECs4182	15833436	NP_312209.1	50S ribosomal protein L2	29860	273	1	0	2	2	0.077	1	0	14	6	0.377	2	1	0	5	4	0.282	1	0	1	1	0.179	2
ECs4183	15833437	NP_312210.1	50S ribosomal protein L23	11199	100						0.9629	0	1	1	0.2	1	0.9966	0	24	1	0.27	0.9956	0	36	1	0.15	2
ECs4184	15833438	NP_312211.1	50S ribosomal protein L4	22087	201	0.9997	0	2	1	0.323	1	0	7	4	0.308	2	1	0	16	5	0.358	1	0	16	8	0.468	2
ECs4185	15833439	NP_312212.1	50S ribosomal protein L3	22244	209	0.999	0	1	1	0.211	1	0	4	3	0.411	2	1	0	18	3	0.292	1	0	21	2	0.201	2
ECs4186	15833440	NP_312213.1	30S ribosomal protein S10	11736	103	0.9847	0	1	1	0.311	0.9998	0	1	1	0.194	2	1	0	7	2	0.34	1	0	7	3	0.466	2
ECs4190	15833444	NP_312217.1	elongation factor Tu	43284	394	1	0	13	4	0.335	1	0	7	4	0.201	2	1	0	116	20	0.726	1	0	58	15	0.635	2
ECs4191	15833445	NP_312218.1	elongation factor G	77581	704	0.9863	0	2	1	0.037	0.9912	0	1	1	0.099	2	1	0	81	23	0.577	1	0	63	14	0.445	2
ECs4192	15833446	NP_312219.1	30S ribosomal protein S7	17604	156	1	0	5	4	0.455	1	0	15	7	0.615	2	1	0	30	5	0.436	1	0	18	6	0.436	2
ECs4193	15833447	NP_312220.1	30S ribosomal protein S12	13737	124						0.9876	0	2	1	0.105	1	1	0	5	2	0.234	0.9998	0	6	1	0.218	2
ECs4200	15833454	NP_312227.1	FKBP-type peptidyl-prolyl cis-trans isomerase	20853	196											0	1	0	2	2	0.255	0.9956	0	1	1	0.071	2
ECs4226	15833480	NP_312253.1	tryptophanyl-tRNA synthetase	37424	334											0	1	0	4	2	0.123	1	0	4	2	0.123	2
ECs4232	162139753	NP_312259.2	shikimate kinase I	19538	173											0	0.9999	0	6	2	0.145	0.998	0	3	2	0.145	2
ECs4238	229544779	NP_312265.2	peptidoglycan synthetase	94491	858						1	0	3	3	0.108	1											0
ECs4245	15833499	NP_312272.1	phosphoenolpyruvate carboxykinase	59645	540											0	1	0	3	2	0.183	0.9299	0	1	1	0.081	2
ECs4249	15833503	NP_312276.1	hypothetical protein ECs4249	81429	740											0	0.9998	0	2	1	0.12	0.9934	0	1	1	0.115	2
ECs4255	15833508	NP_312281.1	carboxylesterase BioH	28609	256											0	0.9945	0	2	1	0.063	0.9926	0	2	1	0.063	2
ECs4278	15833532	NP_312305.1	aspartate-semialdehyde dehydrogenase	40018	367											0	0.9935	0	1	1	0.106	1	0	2	2	0.18	2
ECs4313	15833567	NP_312340.1	cell division protein FtsY	54731	498											0	1	0	3	2	0.163	1	0	2	2	0.088	2
ECs4324	15833578	NP_312351.1	lipoprotein	13764	125						1	0	2	2	0.352	1											0
ECs4370	15833624	NP_312397.1	oligopeptidase A	77195	680											0	1	0	5	2	0.085						1
ECs4379	15833633	NP_312406.1	hypothetical protein ECs4379	38701	342											0	0.9945	0	1	1	0.079	0.9943	0	1	1	0.178	2
ECs4439	15833693	NP_312466.1	hypothetical protein ECs4439	30159	276						1	0	5	1	0.094	1	1	0	2	1	0.138						1
ECs4441	15833695	NP_312468.1	cold shock protein CspA	7403	70	0.9931	0	1	1	0.471						1	1	0	3	2	0.471	1	0	5	3	0.471	2
ECs4442	15833696	NP_312469.1	glycyl-tRNA synthetase subunit beta	76813	689											0	1	0	10	6	0.19	1	0	7	5	0.247	2
ECs4443	15833697	NP_312470.1	glycyl-tRNA synthetase subunit alpha	34716	303											0	0.9945	0	10	1	0.05	0.9956	0	9	1	0.05	2
ECs4486	15833740	NP_312513.1	NAD(P)H-dependent glycerol-3-phosphate dehydrogenase	36362	339											0	1	0	2	2	0.139	1	0	2	2	0.139	2
ECs4487	15833741	NP_312514.1	preprotein translocase subunit SecB	17277	155											0						1	0	2	2	0.265	1
ECs4489	15833743	NP_312516.1	hypothetical protein ECs4489	15596	143	1	0	8	3	0.266	1	0	8	2	0.28	2	0.9795	0	1	1	0.175						1
ECs4494	15833748	NP_312521.1	L-threonine 3-dehydrogenase	37215	341											0	0.9945	0	1	1	0.076	0.9905	0	1	1	0.076	2
ECs4495	15833749	NP_312522.1	2-amino-3-ketobutyrate coenzyme A ligase	43117	398											0	1	0	2	2	0.359						1
ECs4512	15833766	NP_312539.1	50S ribosomal protein L28	9006	78						1	0	3	1	0.192	1	0.9995	0	1	1	0.218	0.9465	0	1	1	0.103	2
ECs4524	15833778	NP_312551.1	DNA-directed RNA polymerase subunit omega	10237	91											0	1	0	3	2	0.593						1
ECs4525	15833779	NP_312552.1	bifunctional (p)ppGpp synthetase II/ guanosine-3',5'-bis pyrophosphate 3'-pyrophosphohydrolase	79342	702											0	0.9952	0	1	1	0.068	0.9922	0	1	1	0.09	2
ECs4634	15833888	NP_312661.1	DNA gyrase subunit B	89950	804											0	1	0	4	3	0.077	1	0	2	2	0.057	2
ECs4637	15833891	NP_312664.1	chromosomal replication initiation protein	52541	467											0	0.9993	0	1	1	0.191	0.9956	0	1	1	0.071	2
ECs4640	15833894	NP_312667.1	putative inner membrane protein translocase component YidC	61540	548	0.9858	0	1	1	0.053	0.9869	0	2	1	0.04	2											0
ECs4671	15833925	NP_312698.1	glucosamine--fructose-6-phosphate aminotransferase	66885	609											0	1	0	4	3	0.167	1	0	5	3	0.172	2
ECs4674	15833928	NP_312701.1	membrane-bound ATP synthase beta-subunit AtpD	50325	460	1	0	2	1	0.039	1	0	8	8	0.435	2	1	0	14	9	0.42	1	0	8	5	0.278	2
ECs4676	15833930	NP_312703.1	membrane-bound ATP synthase alpha-subunit AtpA	55222	513						1	0	4	3	0.105	1	1	0	6	4	0.195	1	0	3	3	0.136	2
ECs4677	15833931	NP_312704.1	membrane-bound ATP synthase delta-subunit AtpH	19332	177						1	0	2	2	0.153	1											0
ECs4678	15833932	NP_312705.1	membrane-bound ATP synthase subunit b AtpF	17264	156	1	0	18	8	0.577	1	0	30	16	0.769	2											0
ECs4683	15833937	NP_312710.1	tRNA uridine 5-carboxymethylaminomethyl modification enzyme GidA	69565	629											0	1	0	4	3	0.145	1	0	3	3	0.161	2
ECs4684	15833938	NP_312711.1	MioC protein	15812	147											0	0.9945	0	1	1	0.17	0.9533	0	1	1	0.17	2
ECs4686	15833940	NP_312713.1	asparagine synthetase AsnA	36650	330											0	1	0	2	2	0.197	1	0	2	2	0.164	2
ECs4714	15833968	NP_312741.1	thioredoxin	14035	127											0	1	0	7	3	0.409	0.9952	0	1	1	0.142	2
ECs4716	15833970	NP_312743.1	transcription termination factor Rho	47004	419						0.9999	0	1	1	0.143	1	1	0	15	6	0.325	1	0	14	6	0.305	2
ECs4718	15833972	NP_312745.1	lipopolysaccharide biosynthesis protein WzzE	39620	349	1	0	2	1	0.12	1	0	4	3	0.178	2											0
ECs4781	15834035	NP_312808.1	hypothetical protein ECs4781	10273	89											0	1	0	4	2	0.528	0.9956	0	1	1	0.292	2
ECs4786	15834040	NP_312813.1	DNA polymerase I	103146	928											0	1	0	3	1	0.071	0.9926	0	1	1	0.051	2
ECs4792	15834046	NP_312819.1	glutamine synthetase	51904	469											0	1	0	13	3	0.239	1	0	10	5	0.239	2
ECs4793	15834047	NP_312820.1	GTP-binding protein	67355	607	0.9952	0	1	1	0.036						1	1	0	13	5	0.222	1	0	9	4	0.148	2
ECs4820	15834074	NP_312847.1	formate dehydrogenase-O major subunit	112500	1016	0.9899	0	1	1	0.045	1	0	4	3	0.093	2	1	0	3	2	0.093						1
ECs4834	38704210	NP_312861.2	superoxide dismutase	23324	208											0	1	0	10	4	0.322	1	0	5	3	0.255	2
ECs4853	38704212	NP_312880.2	hypothetical protein ECs4853	9403	79											0	0.9962	0	5	1	0.266	0.9999	0	6	1	0.266	2
ECs4859	15834113	NP_312886.1	ATP-dependent protease peptidase subunit	19093	176											0	0.9993	0	1	1	0.119	0.9956	0	1	1	0.119	2
ECs4863	15834117	NP_312890.1	50S ribosomal protein L31	7871	70											0	1	0	4	2	0.314	1	0	2	2	0.314	2
ECs4897	15834151	NP_312924.1	vitamin B12/cobalamin outer membrane transporter	68357	614	1	0	2	1	0.067	1	0	8	3	0.121	2	0.9945	0	1	1	0.036						1
ECs4903	15834157	NP_312930.1	elongation factor Tu	43314	394	1	0	13	4	0.335	1	0	7	4	0.201	2	1	0	116	20	0.726	1	0	58	15	0.635	2
ECs4905	15834159	NP_312932.1	transcription antitermination protein NusG	20532	181											0	1	0	4	1	0.122	1	0	4	2	0.243	2
ECs4906	15834160	NP_312933.1	50S ribosomal protein L11	14875	142						1	0	2	2	0.218	1	1	0	4	2	0.465						1
ECs4907	15834161	NP_312934.1	50S ribosomal protein L1	24730	234						1	0	5	3	0.175	1	1	0	50	9	0.675	1	0	27	8	0.624	2
ECs4908	15834162	NP_312935.1	50S ribosomal protein L10	17712	165	0.994	0	1	1	0.182	1	0	5	3	0.376	2	1	0	11	7	0.315	1	0	9	6	0.412	2
ECs4909	15834163	NP_312936.1	50S ribosomal protein L7/L12	12295	121	1	0	57	3	0.686	1	0	34	5	0.876	2	1	0	37	3	0.653	1	0	41	5	0.884	2
ECs4910	15834164	NP_312937.1	DNA-directed RNA polymerase subunit beta	150632	1342											0	1	0	34	13	0.27	1	0	21	11	0.276	2
ECs4911	15834165	NP_312938.1	DNA-directed RNA polymerase subunit beta'	155160	1407	0.9971	0	5	1	0.046	1	0	4	3	0.059	2	1	0	24	18	0.265	1	0	14	10	0.158	2
ECs4923	15834177	NP_312950.1	transcriptional regulator HU subunit alpha	9535	90	0.9998	0	2	1	0.322	1	0	4	2	0.567	2	1	0	7	2	0.633	1	0	6	3	0.633	2
ECs4928	15834182	NP_312955.1	phosphoribosylglycinamide synthetase	46035	429											0	0.9945	0	1	1	0.07	0.9956	0	1	1	0.07	2
ECs5008	15834262	NP_313035.1	glucose-6-phosphate isomerase	61530	549											0	1	0	3	3	0.06						1
ECs5024	162139732	NP_313051.2	glycerol-3-phosphate acyltransferase	91409	807											0	0.9966	0	1	1	0.064	0.9993	0	2	1	0.053	2
ECs5120	38704234	NP_313147.2	aspartate ammonia-lyase	52356	478											0	0.9881	0	1	1	0.048	0.9962	0	1	1	0.121	2
ECs5124	15834378	NP_313151.1	chaperonin GroEL	57329	548	1	0	9	2	0.146	1	0	5	1	0.047	2	1	0	31	13	0.551	1	0	20	11	0.412	2
ECs5128	15834382	NP_313155.1	elongation factor P	20591	188											0	1	0	7	2	0.59	1	0	8	3	0.59	2
ECs5149	15834403	NP_313176.1	putative GTPase HflX	48326	426											0	1	0	2	2	0.113						1
ECs5150	15834404	NP_313177.1	FtsH protease regulator HflK	45545	419	1	0	3	2	0.072	1	0	9	6	0.317	2											0
ECs5151	15834405	NP_313178.1	FtsH protease regulator HflC	37650	334	1	0	8	6	0.219	1	0	16	10	0.497	2											0
ECs5176	15834430	NP_313203.1	30S ribosomal protein S6	15187	131	0.9927	0	2	1	0.176	1	0	5	2	0.382	2	1	0	11	5	0.42	1	0	9	3	0.344	2
ECs5178	15834432	NP_313205.1	30S ribosomal protein S18	8986	75	0.9298	0.01	1	1	0.16	1	0	6	4	0.6	2	1	0	3	2	0.16	0.9991	0	1	1	0.373	2
ECs5179	15834433	NP_313206.1	50S ribosomal protein L9	15769	149	1	0	2	2	0.463	1	0	5	4	0.544	2	1	0	5	4	0.443	1	0	4	3	0.416	2
ECs5204	15834458	NP_313231.1	inorganic pyrophosphatase	19704	176											0	0.9966	0	1	1	0.438	0.9948	0	1	1	0.193	2
ECs5209	15834463	NP_313236.1	fructose-1,6-bisphosphatase	36767	332											0	0.9998	0	1	1	0.09	0.9702	0	1	1	0.057	2
ECs5210	15834464	NP_313237.1	UDP-N-acetylmuramate:L-alanyl-gamma-D-glutamyl-meso-diaminopimelat e ligase	49860	457											0	1	0	2	1	0.164	0.9971	0	1	1	0.096	2
ECs5219	15834473	NP_313246.1	magnesium-transporting ATPase MgtA	99466	898	1	0	3	2	0.056	1	0	2	2	0.036	2											0
ECs5235	15834489	NP_313262.1	valyl-tRNA synthetase	108178	951											0	1	0	5	5	0.161	1	0	6	3	0.073	2
ECs5315	15834569	NP_313342.1	methyl-accepting chemotaxis protein I	59810	554	1	0	4	2	0.139	1	0	6	3	0.15	2	0.994	0	1	1	0.06	0.9849	0	1	1	0.036	2
ECs5333	15834587	NP_313360.1	peptide chain release factor 3	59574	529											0	1	0	3	2	0.117						1
ECs5342	15834596	NP_313369.1	phosphopentomutase	44370	407	0.9901	0	1	1	0.057						1	0.9945	0	1	1	0.101	0.9683	0	1	1	0.069	2
ECs5346	15834600	NP_313373.1	phosphoserine phosphatase	35043	322											0	0.9945	0	1	1	0.112	0.9956	0	1	1	0.152	2
ECs5349	15834603	NP_313376.1	putative ABC transporter ATP-binding protein	62443	555											0	1	0	5	5	0.137	0.9983	0	2	1	0.067	2

## Sheet: Table S6
	TABLE S6. Protein identifications with high confidence in membrane and soluble fractions of Eschrechia coli O157:H7 Sakai at 1605 min after shifts
ECsNumber	GI number	RefSeq	Description	Mass	Length	Membrane fraction: Replicate1					Membrane fraction: Replicate2					Number of Hits (membrane)	Soluble fraction: Replicate1					Soluble fraction: Replicate2					Number of Hits (soluble)
						ProteinProphet		SpectralCount	UniquePeptides	%AACoverage	ProteinProphet		SpectralCount	UniquePeptides	%AACoverage		ProteinProphet		SpectralCount	UniquePeptides	%AACoverage	ProteinProphet		SpectralCount	UniquePeptides	%AACoverage
						Probability	ErrorRate				Probability	ErrorRate					Probability	ErrorRate				Probability	ErrorRate
ECs0008	15829262	NP_308035.1	transaldolase B	35219	317											0	0.979	0	1	1	0.18	1	0	4	3	0.167	2
ECs0014	15829268	NP_308041.1	molecular chaperone DnaK	69115	638											0	1	0	7	6	0.216	1	0	16	12	0.492	2
ECs0015	15829269	NP_308042.1	chaperone protein DnaJ	41044	376	1	0	6	6	0.293	1	0	9	6	0.277	2						1	0	2	1	0.125	1
ECs0026	15829280	NP_308053.1	30S ribosomal protein S20	9684	87						1	0	2	2	0.494	1	0.9399	0	1	1	0.126	0.9858	0	1	1	0.299	2
ECs0029	15829283	NP_308056.1	isoleucyl-tRNA synthetase	104325	938											0	0.9999	0	2	2	0.039	1	0	8	5	0.099	2
ECs0059	15829313	NP_308086.1	organic solvent tolerance protein	89660	784	1	0	5	4	0.12	1	0	6	5	0.122	2											0
ECs0063	15829317	NP_308090.1	ATP-dependent helicase HepA	109769	968											0	1	0	5	4	0.092	1	0	8	4	0.103	2
ECs0095	15829349	NP_308122.1	UDP-N-acetylmuramate--L-alanine ligase	53598	491											0	0.9949	0	1	1	0.077	1	0	4	2	0.11	2
ECs0098	15829352	NP_308125.1	cell division protein FtsA	45330	420											0						1	0	4	2	0.138	1
ECs0102	15829356	NP_308129.1	preprotein translocase subunit SecA	101965	901						1	0	2	2	0.104	1	1	0	11	9	0.221	1	0	31	13	0.32	2
ECs0118	15829372	NP_308145.1	pyruvate dehydrogenase subunit E1	99668	887	1	0	21	11	0.352	1	0	12	6	0.177	2	1	0	27	15	0.444	1	0	78	27	0.499	2
ECs0119	15829373	NP_308146.1	dihydrolipoamide acetyltransferase	66184	630	1	0	20	16	0.454	1	0	17	11	0.371	2	1	0	6	3	0.19	1	0	21	9	0.368	2
ECs0120	15829374	NP_308147.1	dihydrolipoamide dehydrogenase	50688	474	1	0	9	6	0.283	1	0	12	7	0.295	2	1	0	7	4	0.222	1	0	65	7	0.245	2
ECs0122	15829376	NP_308149.1	bifunctional aconitate hydratase 2/2-methylisocitrate dehydratase	93484	865											0						1	0	4	3	0.126	1
ECs0124	15829378	NP_308151.1	S-adenosylmethionine decarboxylase	30385	264											0	0.9974	0	1	1	0.152	1	0	3	2	0.152	2
ECs0128	15829382	NP_308155.1	glucose dehydrogenase	86777	796	1	0	2	2	0.111	1	0	6	4	0.165	2											0
ECs0149	15829403	NP_308176.1	DnaK transcriptional regulator DksA	17528	151											0	0.9997	0	1	1	0.318	1	0	7	3	0.325	2
ECs0154	15829408	NP_308181.1	ferrichrome outer membrane transporter	82183	747	0.9985	0	2	1	0.072	1	0	5	4	0.134	2						0.9283	0.01	1	1	0.075	1
ECs0155	15829409	NP_308182.1	iron-hydroxamate transporter ATP-binding subunit	28870	265						1	0	2	2	0.325	1											0
ECs0158	15829412	NP_308185.1	glutamate-1-semialdehyde aminotransferase	45356	426											0	0.9923	0	1	1	0.052	1	0	6	3	0.164	2
ECs0165	15829419	NP_308192.1	serine endoprotease	49354	474						0.9987	0	1	1	0.129	1						0.9999	0	4	1	0.158	1
ECs0171	15829425	NP_308198.1	30S ribosomal protein S2	26744	241	1	0	19	13	0.639	1	0	4	3	0.373	2	1	0	6	5	0.444	1	0	38	11	0.398	2
ECs0172	15829426	NP_308199.1	elongation factor Ts	30423	283	0.992	0	1	1	0.064						1	1	0	6	4	0.35	1	0	18	8	0.643	2
ECs0179	15829433	NP_308206.1	outer membrane protein assembly factor YaeT	90553	810	1	0	2	2	0.062	1	0	6	4	0.144	2						0.9252	0.01	1	1	0.027	1
ECs0181	15829435	NP_308208.1	UDP-3-O-[3-hydroxymyristoyl] glucosamine N-acyltransferase	36024	341											0						1	0	2	2	0.158	1
ECs0182	15829436	NP_308209.1	(3R)-hydroxymyristoyl-ACP dehydratase	16999	151	0.9933	0	1	1	0.126	0.9902	0	1	1	0.126	2						0.9989	0	1	1	0.252	1
ECs0187	15829441	NP_308214.1	acetyl-CoA carboxylase carboxyltransferase subunit alpha	35242	319	0.9993	0	1	1	0.157						1	0.9999	0	1	1	0.241	1	0	5	2	0.32	2
ECs0196	15829450	NP_308223.1	prolyl-tRNA synthetase	63652	572											0	1	0	4	3	0.208	1	0	15	5	0.208	2
ECs0199	15829453	NP_308226.1	DL-methionine transporter substrate-binding subunit	29417	271						0.9957	0	2	2	0.089	1											0
ECs0202	15829456	NP_308229.1	D,D-heptose 1,7-bisphosphate phosphatase	21294	191											0						1	0	3	2	0.152	1
ECs0249	15829503	NP_308276.1	phosphoheptose isomerase	20815	192											0						1	0	5	3	0.344	1
ECs0264	15829518	NP_308291.1	aminoacyl-histidine dipeptidase PepD	52917	485											0	1	0	2	2	0.091	1	0	19	6	0.348	2
ECs0269	15829523	NP_308296.1	gamma-glutamyl kinase	39057	367											0						0.9993	0	3	2	0.191	1
ECs0285	15829539	NP_308312.1	hypothetical protein ECs0285	29050	257											0	0.9341	0	1	1	0.047	0.9888	0	2	1	0.047	2
ECs0411	15829665	NP_308438.1	alcohol dehydrogenase class III	39333	369											0						1	0	3	3	0.339	1
ECs0423	38703862	NP_308450.2	delta-aminolevulinic acid dehydratase	35625	324											0	0.9463	0	1	1	0.071	1	0	4	2	0.154	2
ECs0437	15829690	NP_308463.1	pyrroline-5-carboxylate reductase	28145	269											0						1	0	3	2	0.383	1
ECs0445	15829698	NP_308471.1	recombination associated protein	33935	303											0						1	0	5	4	0.234	1
ECs0456	15829710	NP_308483.1	S-adenosylmethionine:tRNA ribosyltransferase-isomerase	39431	356											0						1	0	3	2	0.177	1
ECs0457	15829711	NP_308484.1	queuine tRNA-ribosyltransferase	42594	375											0						1	0	5	3	0.163	1
ECs0458	15829712	NP_308485.1	preprotein translocase subunit YajC	11887	110	0.9933	0	2	1	0.318	1	0	12	6	0.809	2	0.9929	0	2	1	0.318						1
ECs0459	15829713	NP_308486.1	preprotein translocase subunit SecD	66632	615	1	0	2	2	0.156	1	0	13	10	0.402	2											0
ECs0460	15829714	NP_308487.1	preprotein translocase subunit SecF	35382	323	0.9991	0	2	2	0.093	1	0	3	3	0.217	2											0
ECs0464	15829718	NP_308491.1	nucleoside-specific channel-forming protein Tsx	33589	294	1	0	8	2	0.143	1	0	9	3	0.248	2						0.9981	0	1	1	0.088	1
ECs0468	15829722	NP_308495.1	6,7-dimethyl-8-ribityllumazine synthase	16157	156											0	1	0	6	4	0.718	1	0	13	4	0.718	2
ECs0477	15829731	NP_308504.1	thiamine biosynthesis protein ThiI	55003	482											0	0.9716	0	1	1	0.149	1	0	9	6	0.438	2
ECs0485	15829739	NP_308512.1	cytochrome o ubiquinol oxidase subunit I	74368	663	0.9088	0.01	1	1	0.053	0.9759	0	1	1	0.036	2						0.9992	0	2	1	0.036	1
ECs0486	15829740	NP_308513.1	cytochrome o ubiquinol oxidase subunit II	34930	315	1	0	9	4	0.34	1	0	18	8	0.39	2											0
ECs0490	15829744	NP_308517.1	trigger factor	48193	432						0.9879	0	1	1	0.042	1	1	0	10	4	0.234	1	0	27	10	0.363	2
ECs0491	15829745	NP_308518.1	ATP-dependent Clp protease proteolytic subunit	23187	207											0	0.9936	0	1	1	0.106	1	0	7	2	0.386	2
ECs0492	15829746	NP_308519.1	ATP-dependent protease ATP-binding subunit ClpX	46356	424											0						0.9998	0	3	2	0.233	1
ECs0493	15829747	NP_308520.1	DNA-binding ATP-dependent protease La	87437	784						0.9985	0	1	1	0.096	1	1	0	4	3	0.103	1	0	11	6	0.212	2
ECs0494	15829748	NP_308521.1	transcriptional regulator HU subunit beta	9226	90	0.9999	0	5	1	0.478	1	0	4	2	0.689	2	1	0	10	1	0.478	0.9992	0	12	1	0.333	2
ECs0495	15829749	NP_308522.1	peptidyl-prolyl cis-trans isomerase (rotamase D)	68150	623	1	0	10	8	0.266	1	0	21	14	0.443	2						1	0	4	3	0.116	1
ECs0511	38703871	NP_308538.2	hypothetical protein ECs0511	18267	156	0.9999	0	6	1	0.09	0.9995	0	1	1	0.09	2											0
ECs0515	15829769	NP_308542.1	acridine efflux pump	113615	1049	1	0	9	6	0.142	1	0	18	11	0.258	2											0
ECs0516	15829770	NP_308543.1	acridine efflux pump	42197	397	1	0	8	5	0.3	1	0	17	10	0.433	2	1	0	4	3	0.171	1	0	3	2	0.134	2
ECs0526	15829780	NP_308553.1	heat shock protein 90	71423	624											0	1	0	7	5	0.173	1	0	15	7	0.245	2
ECs0527	15829781	NP_308554.1	adenylate kinase	23586	214											0	0.9866	0	1	1	0.056	1	0	2	2	0.215	2
ECs0531	15829785	NP_308558.1	putative cation:proton antiport protein	59438	558						1	0	2	2	0.072	1											0
ECs0534	15829788	NP_308561.1	hypothetical protein ECs0534	17067	159											0						1	0	2	2	0.283	1
ECs0588	15829842	NP_308615.1	cysteinyl-tRNA synthetase	52212	461											0	0.9878	0	1	1	0.076	1	0	8	3	0.269	2
ECs0616	15829870	NP_308643.1	dihydropteridine reductase	23859	217											0						1	0	2	2	0.175	1
ECs0623	15829877	NP_308650.1	outer membrane receptor FepA	82093	746	1	0	2	2	0.106	1	0	5	3	0.11	2											0
ECs0644	15829898	NP_308671.1	alkyl hydroperoxide reductase subunit C	20761	187	1	0	4	2	0.257						1	1	0	2	1	0.091	1	0	7	2	0.31	2
ECs0645	15829899	NP_308672.1	alkyl hydroperoxide reductase F52a subunit	57402	531											0						1	0	3	2	0.139	1
ECs0662	15829916	NP_308689.1	cold shock protein CspE	7463	69											0	0.9797	0	2	1	0.391	0.9981	0	5	1	0.493	2
ECs0666	15829920	NP_308693.1	lipoyl synthase	36072	321											0						1	0	3	2	0.19	1
ECs0673	15829927	NP_308700.1	penicillin-binding protein 2	70857	633						1	0	2	2	0.188	1											0
ECs0675	38703886	NP_308702.2	hypothetical protein ECs0675	11582	105											0	0.9977	0	1	1	0.381	0.9888	0	1	1	0.248	2
ECs0679	15829933	NP_308706.1	LPS-assembly lipoprotein RlpB	21318	193						1	0	4	3	0.446	1											0
ECs0680	15829934	NP_308707.1	leucyl-tRNA synthetase	97234	860											0	1	0	4	2	0.078	1	0	14	4	0.13	2
ECs0699	15829953	NP_308726.1	hypothetical protein ECs0699	53663	474											0						1	0	5	2	0.086	1
ECs0709	15829963	NP_308736.1	N-acetyl glucosamine specific PTS system components IIABC	68332	648	0.988	0	1	1	0.039	0.9875	0	1	1	0.031	2											0
ECs0710	15829964	NP_308737.1	glutaminyl-tRNA synthetase	63510	554											0						1	0	11	7	0.265	1
ECs0714	15829968	NP_308741.1	ferric uptake regulator	16795	148	0.9834	0	1	1	0.142						1	0.9917	0	1	1	0.135	1	0	5	4	0.358	2
ECs0715	15829969	NP_308742.1	flavodoxin FldA	19737	176											0	0.9955	0	1	1	0.165	1	0	2	2	0.267	2
ECs0718	15829972	NP_308745.1	replication initiation regulator SeqA	20329	181	0.9873	0	1	1	0.105	0.9973	0	2	2	0.199	2						0.9979	0	2	1	0.215	1
ECs0719	15829973	NP_308746.1	phosphoglucomutase	58335	546											0	1	0	2	2	0.099	1	0	4	2	0.165	2
ECs0745	15829999	NP_308772.1	type II citrate synthase	47982	427											0	1	0	3	2	0.185	1	0	5	3	0.187	2
ECs0748	15830002	NP_308775.1	succinate dehydrogenase flavoprotein subunit	64422	588						0.9995	0	3	2	0.073	1											0
ECs0751	15830005	NP_308778.1	2-oxoglutarate dehydrogenase E1 component	105062	933											0						1	0	3	2	0.056	1
ECs0768	15830022	NP_308795.1	cytochrome d terminal oxidase polypeptide subunit I	58336	523	1	0	4	4	0.117	1	0	5	5	0.117	2											0
ECs0772	15830026	NP_308799.1	colicin uptake protein TolQ	25598	230	1	0	7	3	0.317	1	0	4	2	0.213	2											0
ECs0782	15830036	NP_308809.1	phospho-2-dehydro-3-deoxyheptonate aldolase	38010	350											0						0.9999	0	2	2	0.134	1
ECs0783	15830037	NP_308810.1	phosphoglyceromutase	28556	250											0	1	0	5	4	0.4	1	0	26	6	0.612	2
ECs0787	38703888	NP_308814.2	UDP-galactose-4-epimerase	37768	342											0						0.9992	0	3	2	0.155	1
ECs0878	15830132	NP_308905.1	glycosyl transferase family protein	35185	320											0						1	0	3	2	0.247	1
ECs0883	15830137	NP_308910.1	catecholate siderophore receptor Fiu	81956	760	0.9978	0	1	1	0.063	1	0	4	3	0.138	2											0
ECs0890	15830144	NP_308917.1	DNA starvation/stationary phase protection protein Dps	18695	167											0						1	0	5	3	0.204	1
ECs0892	15830146	NP_308919.1	outer membrane protein X	18603	171	1	0	3	2	0.099	1	0	5	3	0.234	2	0.9822	0	1	1	0.088	0.9818	0	1	1	0.088	2
ECs0915	15830169	NP_308942.1	hypothetical protein ECs0915	49582	441	0.9788	0	1	1	0.036	0.9987	0	2	1	0.077	2	1	0	3	3	0.084	1	0	3	2	0.084	2
ECs0957	15830211	NP_308984.1	pyruvate dehydrogenase	62009	572											0						1	0	2	2	0.163	1
ECs0973	15830227	NP_309000.1	thioredoxin reductase	34623	321											0	1	0	7	2	0.181	1	0	13	3	0.28	2
ECs0976	15830230	NP_309003.1	outer-membrane lipoprotein carrier protein	22628	204											0						0.9997	0	2	2	0.392	1
ECs0978	15830232	NP_309005.1	seryl-tRNA synthetase	48414	430											0	1	0	5	2	0.153	1	0	14	5	0.342	2
ECs0986	15830240	NP_309013.1	formate acetyltransferase 1	85350	760											0						1	0	8	5	0.209	1
ECs0987	15830241	NP_309014.1	formate transporter	30991	285	0.9309	0	1	1	0.06	0.9875	0	2	1	0.06	2											0
ECs0988	38703903	NP_309015.2	hypothetical protein ECs0988	65666	586											0						1	0	7	2	0.121	1
ECs0990	15830244	NP_309017.1	phosphoserine aminotransferase	39854	362											0						1	0	2	2	0.282	1
ECs0994	15830248	NP_309021.1	30S ribosomal protein S1	61158	557	1	0	20	8	0.431	1	0	5	3	0.153	2	1	0	68	19	0.522	1	0	181	29	0.583	2
ECs0995	15830249	NP_309022.1	integration host factor subunit beta	10651	94											0	0.9929	0	3	1	0.234	0.9898	0	8	1	0.234	2
ECs0997	15830251	NP_309024.1	lipid transporter ATP-binding/permease protein	64461	582	1	0	3	3	0.18	1	0	5	5	0.11	2											0
ECs1013	15830267	NP_309040.1	asparaginyl-tRNA synthetase	52614	466											0	0.9834	0	1	1	0.039	1	0	4	3	0.105	2
ECs1015	15830269	NP_309042.1	aminopeptidase N	98872	870											0						1	0	3	2	0.102	1
ECs1032	15830286	NP_309059.1	23S rRNA m(2)G2445 methyltransferase	78896	702											0						1	0	3	3	0.197	1
ECs1033	15830287	NP_309060.1	ABC transporter ATPase component	72133	635											0						1	0	2	2	0.098	1
ECs1035	15830289	NP_309062.1	paraquat-inducible protein B	60479	546						1	0	2	2	0.108	1											0
ECs1039	15830293	NP_309066.1	putative ATP-dependent protease	65805	586	1	0	2	2	0.092						1											0
ECs1041	15830295	NP_309068.1	outer membrane protein A	37201	346	1	0	47	24	0.699	1	0	74	30	0.645	2	1	0	6	4	0.399	1	0	5	3	0.171	2
ECs1044	15830298	NP_309071.1	hypothetical protein ECs1044	82018	720	0.9958	0	2	2	0.075						1											0
ECs1137	15830391	NP_309164.1	cryptic autophosphorylating protein tyrosine kinase Etk	81260	726	0.9968	0	1	1	0.088	1	0	4	3	0.087	2						0.9858	0	1	1	0.067	1
ECs1139	15830393	NP_309166.1	hypothetical protein ECs1139	41741	379	1	0	6	4	0.211	1	0	8	5	0.343	2											0
ECs1184	15830438	NP_309211.1	hypothetical protein ECs1184	19254	173											0	0.9985	0	1	1	0.139	1	0	4	2	0.341	2
ECs1217	15830471	NP_309244.1	Bor precursor	10477	97	0.9926	0	3	1	0.371	1	0	6	3	0.608	2											0
ECs1462	15830716	NP_309489.1	ribonuclease E	118273	1061											0	0.9977	0	1	1	0.12	1	0	15	8	0.249	2
ECs1467	15830721	NP_309494.1	50S ribosomal protein L32	6446	57											0	1	0	5	3	0.368	1	0	4	2	0.368	2
ECs1470	15830724	NP_309497.1	acyl carrier protein S-malonyltransferase	32412	309											0	0.9999	0	3	1	0.094	1	0	5	2	0.184	2
ECs1473	15830727	NP_309500.1	3-oxoacyl-(acyl carrier protein) synthase II	43046	413											0	1	0	5	2	0.131	1	0	10	4	0.266	2
ECs1479	15830733	NP_309506.1	glucose-specific PTS system IIBC components	50677	477	1	0	10	6	0.153	1	0	17	8	0.218	2											0
ECs1481	38703933	NP_309508.2	purine nucleoside phosphoramidase	13939	125											0	1	0	3	2	0.56						1
ECs1487	15830741	NP_309514.1	NADH dehydrogenase	47377	434											0						1	0	4	3	0.221	1
ECs1602	15830856	NP_309629.1	DNA-binding transcriptional regulator PhoP	25482	223											0						1	0	4	2	0.35	1
ECs1604	15830858	NP_309631.1	hypothetical protein ECs1604	22947	213	0.9998	0	2	1	0.089	1	0	3	1	0.089	2											0
ECs1605	38703944	NP_309632.2	tRNA-specific 2-thiouridylase MnmA	40987	368											0	0.9904	0	1	1	0.098	1	0	5	2	0.163	2
ECs1608	15830862	NP_309635.1	isocitrate dehydrogenase	45771	416											0	1	0	5	4	0.175	1	0	7	4	0.214	2
ECs1654	15830908	NP_309681.1	hypothetical protein ECs1654	18473	166	0.9995	0	2	2	0.271						1	0.9841	0	1	1	0.199	1	0	4	3	0.217	2
ECs1712	15830966	NP_309739.1	ribose-phosphate pyrophosphokinase	34218	315											0	1	0	5	2	0.168	1	0	5	2	0.229	2
ECs1720	15830974	NP_309747.1	2-dehydro-3-deoxyphosphooctonate aldolase	30861	284											0						1	0	6	4	0.208	1
ECs1734	15830988	NP_309761.1	formyltetrahydrofolate deformylase	31937	280											0						1	0	4	3	0.261	1
ECs1738	15830992	NP_309765.1	UTP--glucose-1-phosphate uridylyltransferase subunit GalU	32942	302	0.9724	0	3	1	0.272						1	1	0	5	3	0.321	1	0	19	5	0.623	2
ECs1739	15830993	NP_309766.1	global DNA-binding transcriptional dual regulator H-NS	15540	137											0	1	0	3	2	0.161	1	0	8	5	0.226	2
ECs1741	15830995	NP_309768.1	bifunctional acetaldehyde-CoA/alcohol dehydrogenase	96127	891	0.9999	0	1	1	0.116						1	0.9886	0	1	1	0.075	1	0	10	7	0.263	2
ECs1830	15831084	NP_309857.1	putative structural proteins	18597	166	1	0	7	2	0.331	0.9396	0	1	1	0.133	2	1	0	3	1	0.283	1	0	11	6	0.572	2
ECs1846	15831100	NP_309873.1	DNA topoisomerase I	97351	865											0						1	0	7	4	0.092	1
ECs1849	15831103	NP_309876.1	aconitate hydratase	97659	891											0						1	0	4	3	0.158	1
ECs1859	15831113	NP_309886.1	exoribonuclease II	72490	644											0						1	0	4	4	0.141	1
ECs1861	15831115	NP_309888.1	enoyl-(acyl carrier protein) reductase	27864	262											0	1	0	5	1	0.206	1	0	7	2	0.302	2
ECs1881	15831135	NP_309908.1	phage shock protein PspA	25493	222											0						1	0	3	2	0.095	1
ECs1882	15831136	NP_309909.1	phage shock protein B	8763	74	0.9873	0	2	1	0.243	0.9911	0	1	1	0.243	2											0
ECs1903	15831157	NP_309930.1	thiol peroxidase	17835	168											0	0.9929	0	8	1	0.161	1	0	12	4	0.613	2
ECs2000	15831254	NP_310027.1	putative oxidoreductase	128807	1174											0	0.991	0	1	1	0.08	0.9998	0	1	1	0.141	2
ECs2002	15831256	NP_310029.1	D-lactate dehydrogenase	36521	329											0						1	0	6	3	0.261	1
ECs2078	15831332	NP_310105.1	nitrate-inducible formate dehydrogenase-N alpha subunit	112773	1015	1	0	1	1		1	0	1	1		2											0
ECs2083	229544782	NP_310110.2	malate dehydrogenase	64207	574											0						1	0	4	3	0.094	1
ECs2308	15831562	NP_310335.1	pyridine nucleotide transhydrogenase	48723	462	0.9849	0	1	1	0.087	0.9394	0	2	1	0.058	2											0
ECs2320	15831574	NP_310347.1	hypothetical protein ECs2320	54723	502						1	0	2	2	0.149	1						0.9997	0	4	1	0.058	1
ECs2331	15831585	NP_310358.1	adenosine deaminase	36401	333											0	0.9753	0	1	1	0.078	1	0	7	2	0.15	2
ECs2340	15831594	NP_310367.1	electron transport complex protein RnfG	21969	206						1	0	2	2	0.141	1											0
ECs2346	15831600	NP_310373.1	tyrosyl-tRNA synthetase	47527	424											0	1	0	6	4	0.288	1	0	10	6	0.344	2
ECs2350	15831604	NP_310377.1	putative outer membrane protein	15602	155	0.9906	0	1	1	0.155	1	0	8	5	0.323	2											0
ECs2361	15831615	NP_310388.1	ribonuclease T	23533	215											0						1	0	3	2	0.219	1
ECs2383	15831637	NP_310410.1	pyruvate kinase	50729	470											0	1	0	4	3	0.121	1	0	12	5	0.298	2
ECs2384	15831638	NP_310411.1	murein lipoprotein	8323	78	1	0	10	6	0.449	1	0	19	11	0.628	2											0
ECs2419	15831673	NP_310446.1	integration host factor subunit alpha	11354	99											0						1	0	3	3	0.354	1
ECs2420	15831674	NP_310447.1	phenylalanyl-tRNA synthetase subunit beta	87432	795											0	1	0	5	3	0.121	1	0	14	7	0.284	2
ECs2423	15831677	NP_310450.1	50S ribosomal protein L20	13497	118	1	0	3	3	0.356	1	0	5	4	0.356	2	1	0	2	1	0.161	1	0	9	3	0.169	2
ECs2424	162139715	NP_310451.3	50S ribosomal protein L35	7289	65	0.9926	0	2	1	0.277	0.9893	0	1	1	0.277	2											0
ECs2425	15831679	NP_310452.1	translation initiation factor IF-3	20564	180	1	0	4	2	0.344	1	0	2	2	0.344	2	1	0	3	1	0.117	1	0	7	2	0.2	2
ECs2426	15831680	NP_310453.1	threonyl-tRNA synthetase	74028	642											0	1	0	3	2	0.185	1	0	19	5	0.196	2
ECs2435	15831689	NP_310462.1	part of a kinase	48691	463						0.9992	0	2	2	0.114	1											0
ECs2445	15831699	NP_310472.1	DNA-binding transcriptional activator OsmE	12021	112	0.9933	0	1	1	0.179	1	0	2	2	0.5	2											0
ECs2446	15831700	NP_310473.1	NAD synthetase	30684	275											0						1	0	2	2	0.047	1
ECs2488	15831742	NP_310515.1	glyceraldehyde-3-phosphate dehydrogenase	35532	331	1	0	6	3	0.106						1	1	0	17	6	0.299	1	0	31	11	0.408	2
ECs2489	38704017	NP_310516.2	hypothetical protein ECs2489	32772	294											0						1	0	4	3	0.248	1
ECs2523	15831777	NP_310550.1	L-serine deaminase	48937	454											0						1	0	2	2	0.088	1
ECs2539	15831793	NP_310566.1	heat shock protein HtpX	31957	293	0.9886	0	1	1	0.123	0.9893	0	1	1	0.089	2						0.9898	0	1	1	0.051	1
ECs2570	15831824	NP_310597.1	Holliday junction DNA helicase RuvB	37174	336											0						1	0	2	2	0.179	1
ECs2576	15831830	NP_310603.1	aspartyl-tRNA synthetase	65814	590											0	0.9917	0	1	1	0.032	1	0	3	3	0.078	2
ECs2586	15831840	NP_310613.1	arginyl-tRNA synthetase	64664	577											0						1	0	6	4	0.107	1
ECs2596	15831850	NP_310623.1	methyl-accepting chemotaxis protein II	59926	553						0.9964	0	2	2	0.09	1											0
ECs2662	15831916	NP_310689.1	flagellin	59954	585	1	0	2	2	0.185	1	0	11	9	0.417	2						1	0	5	2	0.149	1
ECs2696	15831950	NP_310723.1	hypothetical protein ECs2696	32161	305	0.9743	0	1	1	0.092	0.984	0	1	1	0.092	2											0
ECs2828	38704043	NP_310855.2	regulator of length of O-antigen component of lipopolysaccharide chains	36423	326	1	0	2	2	0.126	1	0	14	6	0.301	2											0
ECs2830	15832084	NP_310857.1	6-phosphogluconate dehydrogenase	51477	468											0	1	0	7	5	0.265	1	0	19	7	0.353	2
ECs2836	15832090	NP_310863.1	mannose-1-P guanosyltransferase	54270	482											0						1	0	3	2	0.108	1
ECs2837	15832091	NP_310864.1	putative GDP-L-fucose pathway enzyme	19568	169	0.9801	0	1	1	0.136						1						0.9471	0	1	1	0.089	1
ECs2838	15832092	NP_310865.1	fucose synthetase	36269	321											0	1	0	4	4	0.33	1	0	12	6	0.449	2
ECs2839	15832093	NP_310866.1	GDP-D-mannose dehydratase	41674	372											0	1	0	5	4	0.288	1	0	19	7	0.296	2
ECs2841	15832095	NP_310868.1	perosamine synthetase	41814	366											0	1	0	2	2	0.167	1	0	8	2	0.115	2
ECs2843	15832097	NP_310870.1	putative glycosyl transferase	28359	248						1	0	2	2	0.19	1						0.9878	0	1	1	0.125	1
ECs2847	15832101	NP_310874.1	putative UDP-galactose 4-epimerase	37142	331											0	0.9999	0	2	2	0.23	1	0	8	5	0.36	2
ECs2858	15832112	NP_310885.1	GDP-D-mannose dehydratase	42047	373											0						1	0	3	3	0.249	1
ECs2868	38704046	NP_310895.2	putative transport protein	59436	527	0.9653	0	1	1	0.044	1	0	4	2	0.108	2											0
ECs2873	162139779	NP_310900.2	uridine kinase	24353	213											0	0.9999	0	2	2	0.178	1	0	5	4	0.286	2
ECs2889	15832143	NP_310916.1	hypothetical protein ECs2889	51179	453											0						1	0	7	3	0.108	1
ECs3045	15832299	NP_311072.1	GTP cyclohydrolase I	24831	222											0						1	0	3	2	0.212	1
ECs3047	15832301	NP_311074.1	colicin I receptor	73383	659	1	0	4	3	0.161	1	0	4	4	0.158	2											0
ECs3059	15832313	NP_311086.1	fructose-specific PTS system IIBC component	57461	563	1	0	6	4	0.137	1	0	5	3	0.242	2						0.9878	0	1	1	0.08	1
ECs3077	15832331	NP_311104.1	50S ribosomal protein L25	10675	94	1	0	4	4	0.628	1	0	4	4	0.628	2	1	0	3	2	0.436	1	0	2	1	0.436	2
ECs3078	15832332	NP_311105.1	nucleoid-associated protein NdpA	37823	335											0						1	0	2	2	0.149	1
ECs3106	15832360	NP_311133.1	transcriptional regulator RcsB	23671	216											0						1	0	4	2	0.241	1
ECs3114	15832368	NP_311141.1	DNA gyrase subunit A	96978	875											0	0.9717	0	1	1	0.048	0.9998	0	1	1	0.117	2
ECs3115	15832369	NP_311142.1	3-demethylubiquinone-9 3-methyltransferase	26585	240											0						1	0	2	2	0.233	1
ECs3117	15832371	NP_311144.1	ribonucleotide-diphosphate reductase subunit alpha	85718	761											0	0.9999	0	2	2	0.059	1	0	6	5	0.1	2
ECs3150	15832404	NP_311177.1	naphthoate synthase	31619	285											0	0.9735	0	1	1	0.088	1	0	2	2	0.084	2
ECs3154	15832408	NP_311181.1	protein elaB	11306	101						1	0	2	2	0.386	1											0
ECs3165	15832419	NP_311192.1	NADH dehydrogenase subunit I	20538	180	1	0	4	3	0.361	1	0	7	3	0.283	2											0
ECs3167	38704071	NP_311194.2	NADH dehydrogenase subunit G	100303	908	1	0	8	6	0.221	1	0	14	9	0.292	2											0
ECs3168	15832422	NP_311195.1	NADH dehydrogenase I subunit F	49321	445						1	0	8	5	0.231	1											0
ECs3170	15832424	NP_311197.1	bifunctional NADH:ubiquinone oxidoreductase subunit C/D	68681	600	1	0	3	3	0.122	1	0	8	6	0.22	2						0.9362	0	1	1	0.07	1
ECs3180	15832434	NP_311207.1	acetate kinase	43290	400	1	0	5	4	0.343	0.9858	0	1	1	0.063	2	1	0	21	7	0.518	1	0	77	10	0.563	2
ECs3181	15832435	NP_311208.1	phosphate acetyltransferase	77158	714											0	1	0	10	3	0.162	1	0	28	8	0.318	2
ECs3199	15832453	NP_311226.1	bifunctional folylpolyglutamate synthase/ dihydrofolate synthase	45398	422											0						1	0	4	3	0.173	1
ECs3202	15832456	NP_311229.1	tRNA pseudouridine synthase A	30385	270											0	0.9897	0	1	1	0.096	0.9898	0	1	1	0.096	2
ECs3203	15832457	NP_311230.1	putative semialdehyde dehydrogenase	36394	337											0						1	0	2	2	0.273	1
ECs3207	15832461	NP_311234.1	3-oxoacyl-(acyl carrier protein) synthase I	42613	406											0						1	0	5	3	0.204	1
ECs3209	15832463	NP_311236.1	hypothetical protein ECs3209	10000	92											0						0.9378	0	2	2	0.587	1
ECs3213	15832467	NP_311240.1	chorismate synthase	39151	361											0						1	0	4	2	0.191	1
ECs3215	38704076	NP_311241.2	N5-glutamine S-adenosyl-L-methionine-dependent methyltransferase	34958	310											0	0.9405	0	1	1	0.068	0.9594	0	1	1	0.068	2
ECs3278	15832532	NP_311305.1	glutamyl-tRNA synthetase	53756	471											0						1	0	6	3	0.153	1
ECs3287	15832541	NP_311314.1	phosphohistidinoprotein-hexose phosphotransferase component of PTS system (Hpr)	9119	85	1	0	2	1	0.353	0.9316	0	1	1	0.353	2	1	0	9	2	0.635	1	0	13	2	0.635	2
ECs3288	15832542	NP_311315.1	phosphoenolpyruvate-protein phosphotransferase	63534	575											0	1	0	3	2	0.158	1	0	17	7	0.43	2
ECs3289	15832543	NP_311316.1	glucose-specific PTS system component	18266	169											0	1	0	6	2	0.343	1	0	9	2	0.574	2
ECs3327	15832581	NP_311354.1	transketolase	73029	667											0						1	0	4	3	0.168	1
ECs3339	38704090	NP_311366.2	lipoprotein	36824	344	0.988	0	1	1	0.052	0.9999	0	1	1	0.163	2											0
ECs3341	38704091	NP_311368.2	glycine cleavage system transcriptional repressor	20769	190											0						1	0	2	2	0.353	1
ECs3342	15832596	NP_311369.1	thioredoxin-dependent thiol peroxidase	17634	156											0						1	0	4	2	0.205	1
ECs3360	38704095	NP_311387.2	uracil phosphoribosyltransferase	22533	208											0	1	0	4	1	0.375	1	0	13	4	0.37	2
ECs3369	15832623	NP_311396.1	GMP synthase	58665	525											0	1	0	5	5	0.215	1	0	46	13	0.389	2
ECs3370	15832624	NP_311397.1	inosine 5'-monophosphate dehydrogenase	52022	488											0						1	0	7	5	0.373	1
ECs3373	162139766	NP_311400.2	GTP-binding protein EngA	55036	490											0						1	0	4	3	0.261	1
ECs3376	15832630	NP_311403.1	histidyl-tRNA synthetase	47029	424											0						1	0	4	3	0.182	1
ECs3378	15832632	NP_311405.1	hypothetical protein ECs3378	36201	337	0.9698	0	1	1	0.045	0.9911	0	1	1	0.065	2						0.9933	0	1	1	0.148	1
ECs3380	15832634	NP_311407.1	nucleoside diphosphate kinase	15463	143											0	0.9995	0	2	1	0.224	1	0	5	2	0.371	2
ECs3389	38704099	NP_311416.2	aminopeptidase B	46256	427											0						0.9991	0	4	2	0.183	1
ECs3392	15832646	NP_311419.1	chaperone protein HscA	65652	616											0	0.9977	0	2	1	0.081	1	0	3	2	0.144	2
ECs3393	15832647	NP_311420.1	co-chaperone HscB	20138	171											0						1	0	2	2	0.269	1
ECs3396	38704100	NP_311423.2	cysteine desulfurase	45089	404											0	1	0	3	2	0.087	1	0	9	2	0.166	2
ECs3399	15832653	NP_311426.1	inositol monophosphatase	29172	267											0	1	0	4	1	0.086	1	0	4	2	0.285	2
ECs3417	15832671	NP_311444.1	serine hydroxymethyltransferase	45345	417											0	0.9976	0	1	1	0.11	1	0	4	2	0.201	2
ECs3418	15832672	NP_311445.1	nitric oxide dioxygenase	43838	396											0						1	0	2	2	0.129	1
ECs3432	15832686	NP_311459.1	GTP-binding protein Era	33766	301											0						1	0	5	3	0.199	1
ECs3433	15832687	NP_311460.1	ribonuclease III	25550	226											0						1	0	2	2	0.265	1
ECs3435	15832689	NP_311462.1	GTP-binding protein LepA	66570	599											0						1	0	3	3	0.167	1
ECs3442	15832696	NP_311469.1	ATP-dependent RNA helicase SrmB	49898	444											0						1	0	2	2	0.079	1
ECs3452	38704108	NP_311479.2	phosphatidylserine synthase	52802	451											0						0.9998	0	2	2	0.124	1
ECs3455	15832709	NP_311482.1	protein disaggregation chaperone	95585	857	1	0	2	1	0.069						1						1	0	5	3	0.07	1
ECs3457	15832711	NP_311484.1	23S rRNA pseudouridine synthase D	37122	326											0						1	0	3	2	0.233	1
ECs3460	15832714	NP_311487.1	translation inhibitor protein RaiA	12785	113											0						1	0	6	3	0.504	1
ECs3469	15832723	NP_311496.1	50S ribosomal protein L19	13133	115	0.9926	0	3	1	0.104	0.9997	0	3	1	0.243	2	1	0	2	1	0.33	1	0	7	3	0.313	2
ECs3472	15832726	NP_311499.1	30S ribosomal protein S16	9191	82	0.986	0	2	1	0.256						1	1	0	19	2	0.585	1	0	25	4	0.415	2
ECs3473	15832727	NP_311500.1	signal recognition particle protein	49787	453											0						1	0	4	3	0.21	1
ECs3529	15832783	NP_311556.1	hypothetical protein ECs3529	18431	172	0.9622	0	1	1	0.198	0.9924	0	2	1	0.308	2						0.9898	0	1	1	0.169	1
ECs3533	38704114	NP_311560.2	hypothetical protein ECs3533	11847	109	0.9867	0	2	1	0.22	1	0	6	2	0.523	2	1	0	3	2	0.523	1	0	4	1	0.523	2
ECs3540	15832794	NP_311567.1	glycine betaine transporter ATP-binding subunit	44162	400	1	0	7	5	0.373	1	0	19	10	0.513	2											0
ECs3541	15832795	NP_311568.1	glycine betaine transporter membrane protein	37590	354	1	0	4	1	0.153	1	0	8	1	0.045	2											0
ECs3542	15832796	NP_311569.1	glycine betaine transporter periplasmic subunit	36023	330											0						1	0	5	3	0.567	1
ECs3546	15832800	NP_311573.1	transcriptional repressor MprA	20563	176											0	0.9936	0	1	1	0.091	1	0	5	2	0.261	2
ECs3547	15832801	NP_311574.1	multidrug resistance secretion protein	42737	390	0.9343	0	1	1	0.244	1	0	2	2	0.195	2											0
ECs3554	15832808	NP_311581.1	alanyl-tRNA synthetase	96032	876											0	1	0	8	2	0.068	1	0	13	4	0.122	2
ECs3556	15832810	NP_311583.1	recombinase A	37973	353											0	0.9999	0	3	2	0.057						1
ECs3595	15832849	NP_311622.1	RNA polymerase sigma factor RpoS	37973	330											0						1	0	4	3	0.224	1
ECs3633	15832887	NP_311660.1	hypothetical protein ECs3633	25030	223											0						1	0	4	2	0.184	1
ECs3639	15832893	NP_311666.1	phosphopyruvate hydratase	45655	432	0.998	0	2	1	0.037						1	1	0	15	3	0.157	1	0	21	4	0.183	2
ECs3640	15832894	NP_311667.1	CTP synthetase	60374	545											0	1	0	8	4	0.217	1	0	27	8	0.338	2
ECs3657	15832911	NP_311684.1	L-serine dehydratase	48670	455											0	0.9081	0.01	1	1	0.077	1	0	3	2	0.138	2
ECs3738	38704123	NP_311765.2	putative lipoprotein	26538	251											0	0.9439	0	7	2	0.183						1
ECs3762	15833016	NP_311789.1	lysyl-tRNA synthetase	57631	505											0	0.9998	0	2	1	0.091	1	0	7	3	0.111	2
ECs3796	15833050	NP_311823.1	fructose-bisphosphate aldolase	39147	359	1	0	5	2	0.184						1	1	0	9	5	0.515	1	0	137	6	0.457	2
ECs3797	15833051	NP_311824.1	phosphoglycerate kinase	41130	387											0	1	0	6	3	0.359	1	0	18	8	0.517	2
ECs3810	15833064	NP_311837.1	transketolase	72226	663											0	1	0	6	3	0.113	1	0	10	3	0.113	2
ECs3814	15833068	NP_311841.1	arginine decarboxylase	73886	658											0	1	0	2	1	0.067	1	0	11	6	0.204	2
ECs3818	15833072	NP_311845.1	S-adenosylmethionine synthetase	41952	384											0						1	0	16	6	0.349	1
ECs3823	15833077	NP_311850.1	glutathione synthetase	35433	315											0						1	0	6	2	0.127	1
ECs3887	15833141	NP_311914.1	oxidoreductase	31488	294											0						1	0	5	2	0.245	1
ECs3890	15833144	NP_311917.1	biopolymer transport protein ExbB	26287	244	1	0	2	1	0.119	1	0	4	1	0.119	2											0
ECs3923	162139759	NP_311950.2	outer membrane channel protein	53727	493	1	0	4	4	0.227	1	0	14	10	0.495	2											0
ECs3929	15833183	NP_311956.1	3,4-dihydroxy-2-butanone 4-phosphate synthase	23353	217											0						1	0	3	2	0.267	1
ECs3935	15833189	NP_311962.1	bifunctional heptose 7-phosphate kinase/heptose 1-phosphate adenyltransferase	51065	477											0						1	0	2	2	0.105	1
ECs3950	15833204	NP_311977.1	RNA polymerase sigma factor RpoD	70207	613											0	1	0	3	3	0.186	1	0	10	4	0.32	2
ECs3980	15833234	NP_312007.1	hypothetical protein ECs3980	11051	101	1	0	5	3	0.545	1	0	13	4	0.594	2	0.999	0	3	1	0.297						1
ECs4034	15833288	NP_312061.1	hypothetical protein ECs4034	20324	186											0	0.9904	0	1	1	0.14	1	0	8	2	0.21	2
ECs4043	38704144	NP_312070.2	ATP-dependent RNA helicase DeaD	70576	629	1	0	3	2	0.111						1						1	0	15	6	0.223	1
ECs4045	15833299	NP_312072.1	polynucleotide phosphorylase/polyadenylase	79847	734	0.915	0.01	1	1	0.045						1	1	0	6	4	0.173	1	0	22	10	0.219	2
ECs4046	15833300	NP_312073.1	30S ribosomal protein S15	10297	89	1	0	4	1	0.438						1	1	0	6	2	0.438	1	0	17	3	0.438	2
ECs4047	15833301	NP_312074.1	tRNA pseudouridine synthase B	35087	314											0	0.9904	0	1	1	0.143	0.9907	0	1	1	0.258	2
ECs4049	15833303	NP_312076.1	translation initiation factor IF-2	97350	890	0.9933	0	1	1	0.045						1	1	0	25	12	0.298	1	0	41	14	0.366	2
ECs4050	15833304	NP_312077.1	transcription elongation factor NusA	54871	495											0	1	0	5	4	0.162	1	0	16	7	0.259	2
ECs4056	38704146	NP_312083.2	dihydropteroate synthase	30615	282											0						1	0	3	2	0.333	1
ECs4057	15833311	NP_312084.1	cell division protein HflB/FtsH protease	70692	644	1	0	32	15	0.5	1	0	47	24	0.649	2											0
ECs4064	15833318	NP_312091.1	50S ribosomal protein L27	9124	85	0.9982	0	2	2	0.176	0.997	0	1	1	0.176	2	0.9993	0	1	1	0.176	1	0	2	2	0.176	2
ECs4065	15833319	NP_312092.1	50S ribosomal protein L21	11564	103						0.9875	0	1	1	0.126	1	1	0	5	2	0.553	1	0	5	2	0.553	2
ECs4073	15833327	NP_312100.1	hypothetical protein ECs4073	27863	260	0.9873	0	1	1	0.062	0.9371	0	1	1	0.146	2											0
ECs4076	15833330	NP_312103.1	D-arabinose 5-phosphate isomerase	35210	328											0	0.9687	0	1	1	0.107	0.9992	0	1	1	0.213	2
ECs4080	15833334	NP_312107.1	lipopolysaccharide export system ATP-binding protein lptB	26801	241	1	0	2	2	0.17	1	0	2	1	0.166	2											0
ECs4089	15833343	NP_312116.1	aerobic respiration control sensor protein ArcB	88010	778						0.9902	0	2	2	0.082	1											0
ECs4102	15833356	NP_312129.1	stringent starvation protein A	24305	212											0						1	0	14	5	0.585	1
ECs4103	15833357	NP_312130.1	30S ribosomal protein S9	14856	130	1	0	4	3	0.477	1	0	3	2	0.385	2	0.9924	0	1	1	0.146	1	0	5	4	0.262	2
ECs4104	15833358	NP_312131.1	50S ribosomal protein L13	16019	142	1	0	7	6	0.528	0.9999	0	2	2	0.366	2	1	0	9	4	0.359	1	0	18	8	0.373	2
ECs4106	15833360	NP_312133.1	cytochrome d ubiquinol oxidase subunit III	15239	134	1	0	5	3	0.5	1	0	6	3	0.5	2											0
ECs4109	15833363	NP_312136.1	malate dehydrogenase	32337	312											0						1	0	4	2	0.208	1
ECs4123	38704153	NP_312150.2	rod shape-determining protein MreB	36952	347	1	0	7	5	0.337	1	0	15	8	0.395	2						0.9973	0	2	1	0.069	1
ECs4128	15833382	NP_312155.1	acetyl-CoA carboxylase biotin carboxylase subunit	49337	449											0	1	0	2	2	0.143	1	0	6	2	0.08	2
ECs4133	15833387	NP_312160.1	DNA-binding protein Fis	11240	98											0	0.9998	0	1	1	0.276	1	0	3	2	0.367	2
ECs4159	15833413	NP_312186.1	50S ribosomal protein L17	14365	127	1	0	4	2	0.22	1	0	3	2	0.362	2						1	0	3	3	0.26	1
ECs4160	15833414	NP_312187.1	DNA-directed RNA polymerase subunit alpha	36512	329											0	1	0	18	7	0.429	1	0	48	12	0.553	2
ECs4161	15833415	NP_312188.1	30S ribosomal protein S4	23469	206	1	0	31	9	0.558	1	0	19	7	0.427	2	1	0	15	3	0.199	1	0	23	5	0.379	2
ECs4162	15833416	NP_312189.1	30S ribosomal protein S11	13845	129	1	0	7	4	0.504	1	0	7	4	0.566	2	0.9936	0	1	1	0.186	1	0	9	5	0.636	2
ECs4163	15833417	NP_312190.1	30S ribosomal protein S13	13099	118	1	0	2	2	0.381	1	0	4	3	0.466	2	1	0	21	4	0.398	1	0	35	6	0.398	2
ECs4165	15833419	NP_312192.1	preprotein translocase subunit SecY	48512	443	0.9679	0	1	1	0.036	0.9601	0	1	1	0.036	2											0
ECs4166	15833420	NP_312193.1	50S ribosomal protein L15	14966	144	1	0	5	5	0.528	1	0	2	2	0.181	2	0.9996	0	2	2	0.174	1	0	3	3	0.264	2
ECs4167	15833421	NP_312194.1	50S ribosomal protein L30	6542	59	0.9938	0	2	1	0.424						1						1	0	2	2	0.373	1
ECs4168	15833422	NP_312195.1	30S ribosomal protein S5	17603	167	1	0	5	4	0.329	1	0	7	5	0.569	2	1	0	3	3	0.401	1	0	7	5	0.527	2
ECs4170	15833424	NP_312197.1	50S ribosomal protein L6	18904	177	1	0	5	5	0.458	1	0	3	2	0.147	2	1	0	14	4	0.514	1	0	36	10	0.525	2
ECs4171	15833425	NP_312198.1	30S ribosomal protein S8	14127	130	1	0	13	2	0.354	1	0	3	2	0.254	2	1	0	15	2	0.446	1	0	157	5	0.454	2
ECs4172	15833426	NP_312199.1	30S ribosomal protein S14	11580	101	1	0	2	2	0.525	1	0	5	3	0.525	2											0
ECs4173	15833427	NP_312200.1	50S ribosomal protein L5	20302	179	1	0	11	6	0.553	1	0	6	5	0.391	2	1	0	9	4	0.346	1	0	17	6	0.581	2
ECs4174	15833428	NP_312201.1	50S ribosomal protein L24	11316	104	1	0	4	3	0.49	1	0	6	3	0.529	2	0.9991	0	1	1	0.144	0.9342	0	1	1	0.096	2
ECs4175	15833429	NP_312202.1	50S ribosomal protein L14	13541	123	1	0	12	5	0.398	1	0	20	5	0.626	2	0.9929	0	1	1	0.138	0.9898	0	1	1	0.138	2
ECs4176	15833430	NP_312203.1	30S ribosomal protein S17	9704	84	0.9933	0	2	1	0.226						1	1	0	3	1	0.226	1	0	6	1	0.226	2
ECs4177	15833431	NP_312204.1	50S ribosomal protein L29	7273	63	1	0	8	3	0.349	0.9452	0	1	1	0.349	2						0.9868	0	1	1	0.254	1
ECs4178	15833432	NP_312205.1	50S ribosomal protein L16	15281	136	1	0	15	10	0.632	1	0	15	8	0.632	2	1	0	6	3	0.346	1	0	4	2	0.221	2
ECs4179	15833433	NP_312206.1	30S ribosomal protein S3	25983	233	1	0	24	8	0.528	1	0	29	12	0.528	2	1	0	13	5	0.352	1	0	56	9	0.536	2
ECs4180	15833434	NP_312207.1	50S ribosomal protein L22	12226	110	1	0	9	4	0.382	1	0	6	3	0.382	2	1	0	5	3	0.364	1	0	11	5	0.455	2
ECs4181	15833435	NP_312208.1	30S ribosomal protein S19	10430	92	0.9999	0	5	2	0.326	0.9989	0	3	1	0.37	2	1	0	5	2	0.283	1	0	36	5	0.5	2
ECs4182	15833436	NP_312209.1	50S ribosomal protein L2	29860	273	1	0	12	5	0.491	1	0	12	7	0.516	2	1	0	2	2	0.231	1	0	4	3	0.168	2
ECs4183	15833437	NP_312210.1	50S ribosomal protein L23	11199	100	1	0	30	2	0.29	0.9998	0	9	2	0.33	2	0.9923	0	13	1	0.15	1	0	67	1	0.15	2
ECs4184	15833438	NP_312211.1	50S ribosomal protein L4	22087	201	1	0	10	1	0.592	1	0	7	3	0.498	2	1	0	9	2	0.383	1	0	23	6	0.413	2
ECs4185	15833439	NP_312212.1	50S ribosomal protein L3	22244	209	0.9683	0	1	1	0.263	1	0	2	2	0.158	2	0.9878	0	3	1	0.105	1	0	25	2	0.249	2
ECs4186	15833440	NP_312213.1	30S ribosomal protein S10	11736	103	1	0	8	5	0.689	1	0	5	5	0.592	2	1	0	3	2	0.243	1	0	5	2	0.408	2
ECs4190	15833444	NP_312217.1	elongation factor Tu	43284	394	1	0	25	8	0.327	1	0	12	6	0.391	2	1	0	26	9	0.373	1	0	77	22	0.622	2
ECs4191	15833445	NP_312218.1	elongation factor G	77581	704	1	0	6	4	0.112	0.9964	0	1	1	0.097	2	1	0	32	10	0.339	1	0	81	22	0.467	2
ECs4192	15833446	NP_312219.1	30S ribosomal protein S7	17604	156	1	0	11	6	0.519	1	0	12	5	0.615	2	1	0	43	4	0.417	1	0	90	3	0.327	2
ECs4193	15833447	NP_312220.1	30S ribosomal protein S12	13737	124	0.9984	0	6	1	0.331	1	0	53	2	0.331	2	0.9816	0	5	1	0.218	1	0	121	1	0.218	2
ECs4198	15833452	NP_312225.1	FKBP-type peptidyl-prolyl cis-trans isomerase	28912	270											0	0.9885	0	1	1	0.078	1	0	2	2	0.196	2
ECs4200	15833454	NP_312227.1	FKBP-type peptidyl-prolyl cis-trans isomerase	20853	196											0	0.9936	0	4	1	0.327	1	0	12	1	0.337	2
ECs4226	15833480	NP_312253.1	tryptophanyl-tRNA synthetase	37424	334											0	0.9995	0	1	1	0.084	1	0	5	3	0.228	2
ECs4227	15833481	NP_312254.1	phosphoglycolate phosphatase	27347	252											0	0.9904	0	1	1	0.103	0.949	0	1	1	0.107	2
ECs4228	15833482	NP_312255.1	ribulose-phosphate 3-epimerase	24554	225											0						0.9999	0	2	2	0.244	1
ECs4245	15833499	NP_312272.1	phosphoenolpyruvate carboxykinase	59645	540											0						1	0	3	2	0.159	1
ECs4313	15833567	NP_312340.1	cell division protein FtsY	54731	498											0						0.9999	0	2	2	0.066	1
ECs4324	15833578	NP_312351.1	lipoprotein	13764	125	0.996	0	1	1	0.352	1	0	2	2	0.48	2											0
ECs4365	15833619	NP_312392.1	low-affinity phosphate transport	53389	499	1	0	2	2	0.08	1	0	5	4	0.198	2											0
ECs4370	15833624	NP_312397.1	oligopeptidase A	77195	680											0						1	0	5	3	0.159	1
ECs4372	15833626	NP_312399.1	glutathione reductase	48738	450											0	0.9929	0	2	1	0.051	1	0	2	2	0.256	2
ECs4437	15833691	NP_312464.1	putative outer membrane lipoprotein	22197	219	1	0	3	2	0.301	1	0	5	4	0.635	2											0
ECs4438	162139748	NP_312465.2	2-hydroxyacid dehydrogenase	35396	324											0						1	0	2	2	0.191	1
ECs4439	15833693	NP_312466.1	hypothetical protein ECs4439	30159	276	0.9936	0	1	1	0.094	0.999	0	1	1	0.094	2						0.9622	0	1	1	0.094	1
ECs4441	15833695	NP_312468.1	cold shock protein CspA	7403	70	0.9995	0	2	1	0.471						1	1	0	9	2	0.471	1	0	41	4	0.714	2
ECs4442	15833696	NP_312469.1	glycyl-tRNA synthetase subunit beta	76813	689											0	1	0	3	3	0.136	1	0	16	8	0.241	2
ECs4489	15833743	NP_312516.1	hypothetical protein ECs4489	15596	143	1	0	6	2	0.175	1	0	8	2	0.413	2											0
ECs4490	15833744	NP_312517.1	phosphoglyceromutase	56110	514											0						1	0	7	4	0.245	1
ECs4494	15833748	NP_312521.1	L-threonine 3-dehydrogenase	37215	341											0	0.9923	0	1	1	0.076	0.9818	0	2	1	0.076	2
ECs4495	15833749	NP_312522.1	2-amino-3-ketobutyrate coenzyme A ligase	43117	398											0	0.999	0	1	1	0.204	1	0	4	3	0.166	2
ECs4511	15833765	NP_312538.1	50S ribosomal protein L33	6372	55	0.9933	0	2	1	0.309						1	1	0	2	1	0.309						1
ECs4512	15833766	NP_312539.1	50S ribosomal protein L28	9006	78	1	0	3	2	0.564	1	0	4	2	0.218	2											0
ECs4517	15833771	NP_312544.1	orotate phosphoribosyltransferase	23537	213											0						1	0	3	2	0.437	1
ECs4524	15833778	NP_312551.1	DNA-directed RNA polymerase subunit omega	10237	91	0.9709	0	1	1	0.33						1						1	0	2	2	0.67	1
ECs4627	15833881	NP_312654.1	heat shock protein IbpA	15774	137	0.9907	0	2	1	0.19	0.9892	0	1	1	0.19	2											0
ECs4632	15833886	NP_312659.1	sugar phosphatase	29748	270						0.9381	0	1	1	0.152	1						0.9898	0	1	1	0.074	1
ECs4634	15833888	NP_312661.1	DNA gyrase subunit B	89950	804						1	0	2	2	0.112	1	1	0	3	2	0.119	1	0	12	7	0.158	2
ECs4640	15833894	NP_312667.1	putative inner membrane protein translocase component YidC	61540	548	1	0	2	2	0.093	1	0	2	2	0.137	2											0
ECs4641	15833895	NP_312668.1	tRNA modification GTPase TrmE	49203	454											0						0.9818	0	2	2	0.07	1
ECs4671	15833925	NP_312698.1	glucosamine--fructose-6-phosphate aminotransferase	66885	609											0	1	0	4	4	0.144	1	0	9	4	0.151	2
ECs4672	15833926	NP_312699.1	bifunctional N-acetylglucosamine-1-phosphate uridyltransferase/glucosamine-1-phosphate acetyltransferase	49190	456											0	0.9953	0	1	1	0.099	0.9993	0	2	1	0.099	2
ECs4673	15833927	NP_312700.1	membrane-bound ATP synthase epsilon-subunit AtpC	15084	139						1	0	2	1	0.209	1	1	0	5	2	0.381	1	0	5	1	0.317	2
ECs4674	15833928	NP_312701.1	membrane-bound ATP synthase beta-subunit AtpD	50325	460	1	0	13	8	0.385	1	0	10	6	0.413	2	1	0	16	5	0.296	1	0	25	8	0.317	2
ECs4676	15833930	NP_312703.1	membrane-bound ATP synthase alpha-subunit AtpA	55222	513	1	0	3	2	0.125	1	0	6	4	0.285	2	1	0	8	3	0.195	1	0	9	3	0.216	2
ECs4678	15833932	NP_312705.1	membrane-bound ATP synthase subunit b AtpF	17264	156	1	0	31	15	0.686	1	0	35	16	0.769	2											0
ECs4683	15833937	NP_312710.1	tRNA uridine 5-carboxymethylaminomethyl modification enzyme GidA	69565	629											0						0.9999	0	3	2	0.156	1
ECs4686	15833940	NP_312713.1	asparagine synthetase AsnA	36650	330											0	0.9816	0	1	1	0.073	1	0	6	3	0.255	2
ECs4699	15833953	NP_312726.1	hypothetical protein ECs4699	13134	112											0						1	0	4	3	0.25	1
ECs4709	15833963	NP_312736.1	peptidyl-prolyl cis-trans isomerase C	10232	93											0						1	0	2	2	0.398	1
ECs4713	15833967	NP_312740.1	ATP-dependent RNA helicase RhlB	47093	421											0						1	0	6	4	0.363	1
ECs4714	15833968	NP_312741.1	thioredoxin	14035	127											0						1	0	2	2	0.213	1
ECs4716	15833970	NP_312743.1	transcription termination factor Rho	47004	419											0	1	0	5	3	0.186	1	0	11	5	0.325	2
ECs4718	15833972	NP_312745.1	lipopolysaccharide biosynthesis protein WzzE	39620	349	1	0	4	3	0.178	1	0	4	3	0.181	2											0
ECs4719	15833973	NP_312746.1	UDP-N-acetylglucosamine 2-epimerase	43722	390											0						1	0	2	2	0.192	1
ECs4724	15833978	NP_312751.1	TDP-4-oxo-6-deoxy-D-glucose transaminase	41876	376											0						0.9987	0	2	2	0.109	1
ECs4732	15833986	NP_312759.1	putative protoheme IX biogenesis protein	45245	398	0.9933	0	1	1	0.03	1	0	3	3	0.173	2											0
ECs4733	15833987	NP_312760.1	putative uroporphyrinogen III C-methyltransferase	43481	399	1	0	3	2	0.128	0.9335	0	1	1	0.153	2						0.9888	0	1	1	0.048	1
ECs4786	15834040	NP_312813.1	DNA polymerase I	103146	928											0						1	0	4	3	0.139	1
ECs4792	15834046	NP_312819.1	glutamine synthetase	51904	469											0	1	0	2	2	0.151	1	0	11	5	0.343	2
ECs4793	15834047	NP_312820.1	GTP-binding protein	67355	607											0	1	0	2	2	0.053	1	0	24	8	0.275	2
ECs4817	15834071	NP_312844.1	formate dehydrogenase accessory protein FdhE	34689	309											0						1	0	3	2	0.129	1
ECs4820	15834074	NP_312847.1	formate dehydrogenase-O major subunit	112500	1016	1	0	3	3	0.069	1	0	2	2	0.041	2						0.9983	0	2	2	0.05	1
ECs4834	38704210	NP_312861.2	superoxide dismutase	23324	208	0.9867	0	1	1	0.188						1	1	0	6	4	0.582	1	0	23	6	0.716	2
ECs4841	15834095	NP_312868.1	6-phosphofructokinase	34842	320											0	0.9661	0	2	1	0.069	1	0	6	1	0.069	2
ECs4858	15834112	NP_312885.1	ATP-dependent protease ATP-binding subunit HslU	49594	443	0.9926	0	2	1	0.07						1	1	0	4	4	0.226	1	0	25	6	0.223	2
ECs4863	15834117	NP_312890.1	50S ribosomal protein L31	7871	70											0	0.9929	0	1	1	0.214	1	0	3	3	0.529	2
ECs4867	15834121	NP_312894.1	transcriptional repressor protein MetJ	12141	105											0	0.9926	0	1	1	0.438	1	0	2	1	0.276	2
ECs4896	15834150	NP_312923.1	tRNA (uracil-5-)-methyltransferase	41909	366											0						1	0	4	3	0.199	1
ECs4897	15834151	NP_312924.1	vitamin B12/cobalamin outer membrane transporter	68357	614	1	0	8	3	0.127	1	0	14	7	0.337	2											0
ECs4903	15834157	NP_312930.1	elongation factor Tu	43314	394	1	0	25	8	0.327	1	0	12	6	0.391	2	1	0	26	9	0.373	1	0	77	22	0.622	2
ECs4905	15834159	NP_312932.1	transcription antitermination protein NusG	20532	181											0	1	0	4	1	0.265	1	0	5	2	0.32	2
ECs4906	15834160	NP_312933.1	50S ribosomal protein L11	14875	142						0.9884	0	1	1	0.12	1	1	0	16	2	0.387	1	0	84	3	0.415	2
ECs4907	15834161	NP_312934.1	50S ribosomal protein L1	24730	234						1	0	4	3	0.265	1	1	0	12	4	0.415	1	0	106	14	0.491	2
ECs4908	15834162	NP_312935.1	50S ribosomal protein L10	17712	165											0	1	0	9	3	0.376	1	0	28	4	0.376	2
ECs4909	15834163	NP_312936.1	50S ribosomal protein L7/L12	12295	121	1	0	86	4	0.686	1	0	65	4	0.488	2	1	0	85	6	0.777	1	0	132	8	0.884	2
ECs4910	15834164	NP_312937.1	DNA-directed RNA polymerase subunit beta	150632	1342	1	0	2	2	0.07	1	0	3	3	0.03	2	1	0	22	11	0.145	1	0	50	17	0.291	2
ECs4911	15834165	NP_312938.1	DNA-directed RNA polymerase subunit beta'	155160	1407	1	0	11	1	0.031	1	0	4	3	0.042	2	1	0	21	10	0.22	1	0	51	19	0.317	2
ECs4923	15834177	NP_312950.1	transcriptional regulator HU subunit alpha	9535	90	0.993	0	1	1	0.522						1	1	0	10	2	0.522	1	0	8	3	0.522	2
ECs4941	15834195	NP_312968.1	putative L-sorbose 1-phosphate dehydrogenase	44729	409											0						1	0	2	2	0.122	1
ECs5008	15834262	NP_313035.1	glucose-6-phosphate isomerase	61530	549											0	0.9968	0	1	1	0.06	1	0	7	2	0.091	2
ECs5024	162139732	NP_313051.2	glycerol-3-phosphate acyltransferase	91409	807											0						1	0	8	4	0.124	1
ECs5028	15834282	NP_313055.1	putative stress-response protein	8325	69											0	1	0	7	5	0.623	1	0	11	8	0.623	2
ECs5047	15834301	NP_313074.1	hypothetical protein ECs5047	60524	549	0.9913	0	1	1	0.047	0.9962	0	4	1	0.075	2											0
ECs5111	15834365	NP_313138.1	lysyl-tRNA synthetase	57827	505											0						1	0	6	2		1
ECs5124	15834378	NP_313151.1	chaperonin GroEL	57329	548	1	0	10	3	0.166	1	0	3	1	0.047	2	1	0	49	7	0.301	1	0	134	14	0.436	2
ECs5128	15834382	NP_313155.1	elongation factor P	20591	188											0	0.9929	0	1	1	0.064	1	0	3	2	0.383	2
ECs5139	15834393	NP_313166.1	phosphatidylserine decarboxylase	35934	322											0						1	0	2	2	0.252	1
ECs5150	15834404	NP_313177.1	FtsH protease regulator HflK	45545	419	1	0	13	8	0.26	1	0	25	11	0.451	2						1	0	5	3	0.2	1
ECs5151	15834405	NP_313178.1	FtsH protease regulator HflC	37650	334	1	0	32	13	0.596	1	0	58	22	0.766	2						1	0	2	2	0.168	1
ECs5153	15834407	NP_313180.1	adenylosuccinate synthetase	47345	432											0						1	0	7	5	0.252	1
ECs5155	38704239	NP_313182.2	exoribonuclease R	92165	813	0.99	0	1	1	0.022						1						1	0	6	4	0.112	1
ECs5176	15834430	NP_313203.1	30S ribosomal protein S6	15187	131	1	0	8	2	0.55	1	0	8	3	0.382	2	1	0	18	4	0.359	1	0	69	5	0.382	2
ECs5178	15834432	NP_313205.1	30S ribosomal protein S18	8986	75	1	0	7	2	0.6	1	0	13	3	0.6	2	0.9929	0	1	1	0.24	1	0	4	3	0.373	2
ECs5179	15834433	NP_313206.1	50S ribosomal protein L9	15769	149						1	0	2	2	0.295	1	0.9171	0.01	1	1	0.081	1	0	13	5	0.523	2
ECs5209	15834463	NP_313236.1	fructose-1,6-bisphosphatase	36767	332											0	1	0	2	2	0.187	1	0	4	1	0.057	2
ECs5210	15834464	NP_313237.1	UDP-N-acetylmuramate:L-alanyl-gamma-D-glutamyl-meso-diaminopimelat e ligase	49860	457											0						1	0	4	4	0.328	1
ECs5212	15834466	NP_313239.1	peptidase PmbA	48370	450											0	0.9995	0	2	1	0.107	1	0	6	4	0.196	2
ECs5232	15834486	NP_313259.1	hypothetical protein ECs5232	15603	138											0	1	0	3	1	0.239	1	0	8	3	0.254	2
ECs5235	15834489	NP_313262.1	valyl-tRNA synthetase	108178	951											0	1	0	4	2	0.055	1	0	19	5	0.161	2
ECs5237	15834491	NP_313264.1	leucyl aminopeptidase	54880	503											0						1	0	5	2	0.163	1
ECs5239	38704251	NP_313266.2	hypothetical protein ECs5239	39619	360						1	0	2	2	0.181	1											0
ECs5307	15834561	NP_313334.1	type I restriction modification enzyme M subunit	55693	493											0	0.9936	0	2	1	0.047	1	0	4	2	0.103	2
ECs5315	15834569	NP_313342.1	methyl-accepting chemotaxis protein I	59810	554	1	0	4	2	0.065	1	0	7	5	0.255	2											0
ECs5333	15834587	NP_313360.1	peptide chain release factor 3	59574	529											0						1	0	2	2	0.104	1
ECs5334	15834588	NP_313361.1	hyperosmotically inducible periplasmic protein	21086	201											0	0.9772	0	1	1	0.075	1	0	3	3	0.313	2
ECs5342	15834596	NP_313369.1	phosphopentomutase	44370	407	0.9982	0	1	1	0.179						1	1	0	3	3	0.285	1	0	14	8	0.4	2
ECs5343	15834597	NP_313370.1	purine nucleoside phosphorylase	25950	239											0	1	0	3	1	0.13	1	0	9	2	0.201	2
ECs5349	15834603	NP_313376.1	putative ABC transporter ATP-binding protein	62443	555											0	0.9684	0	1	1	0.079	1	0	9	5	0.216	2
ECs5359	15834613	NP_313386.1	two-component response regulator	27292	238											0	1	0	2	2	0.193	1	0	5	2	0.193	2

## Sheet: Table S7
	TABLE S7. Protein identifications with high confidence in membrane and soluble fractions of Eschrechia coli O157:H7 Sakai at 4070 min after shifts
ECsNumber	GI number	RefSeq	Description	Mass	Length	Membrane fraction: Replicate1					Membrane fraction: Replicate2					Number of Hits (membrane)	Soluble fraction: Replicate1					Soluble fraction: Replicate2					Number of Hits (soluble)
						ProteinProphet		SpectralCount	UniquePeptides	%AACoverage	ProteinProphet		SpectralCount	UniquePeptides	%AACoverage		ProteinProphet		SpectralCount	UniquePeptides	%AACoverage	ProteinProphet		SpectralCount	UniquePeptides	%AACoverage
						Probability	ErrorRate				Probability	ErrorRate					Probability	ErrorRate				Probability	ErrorRate
ECs0004	15829258	NP_308031.1	threonine synthase	47084	428											0	1	0	2	2	0.096						1
ECs0008	15829262	NP_308035.1	transaldolase B	35219	317	0.9966	0	4	2	0.126						1	1	0	8	5	0.309	1	0	21	6	0.347	2
ECs0014	15829268	NP_308041.1	molecular chaperone DnaK	69115	638	1	0	2	2	0.08	0.9998	0	2	2	0.11	2	1	0	21	11	0.364	1	0	17	12	0.439	2
ECs0015	15829269	NP_308042.1	chaperone protein DnaJ	41044	376	0.9999	0	2	2	0.205	1	0	3	2	0.165	2	0.9927	0	1	1	0.048						1
ECs0029	15829283	NP_308056.1	isoleucyl-tRNA synthetase	104325	938											0	0.982	0	2	1	0.027	1	0	9	3	0.088	2
ECs0032	15829286	NP_308059.1	4-hydroxy-3-methylbut-2-enyl diphosphate reductase	34775	316											0						1	0	5	2	0.104	1
ECs0036	15829290	NP_308063.1	carbamoyl phosphate synthase large subunit	117856	1073											0						1	0	3	2	0.082	1
ECs0056	15829310	NP_308083.1	dimethyladenosine transferase	30454	273											0						1	0	3	2	0.165	1
ECs0060	15829314	NP_308087.1	Dna-J like membrane chaperone protein	30565	271	0.9511	0	1	1	0.063	0.9921	0	3	1	0.063	2											0
ECs0063	15829317	NP_308090.1	ATP-dependent helicase HepA	109769	968	0.9928	0	1	1	0.023						1						1	0	6	3	0.076	1
ECs0084	15829338	NP_308111.1	DNA-binding transcriptional regulator FruR	37999	334											0						0.9995	0	2	2	0.216	1
ECs0086	15829340	NP_308113.1	S-adenosyl-methyltransferase MraW	34878	313											0						1	0	3	2	0.115	1
ECs0089	15829343	NP_308116.1	UDP-N-acetylmuramoylalanyl-D-glutamate--2,6-diaminopimelate ligase	53390	495	0.9987	0	1	1	0.131	0.9921	0	2	1	0.034	2						1	0	4	3	0.129	1
ECs0095	15829349	NP_308122.1	UDP-N-acetylmuramate--L-alanine ligase	53598	491	0.9963	0	1	1	0.171	0.9867	0	1	1	0.179	2	0.9996	0	2	2	0.077	1	0	2	2	0.108	2
[truncated: 567 more rows]

## Sheet: Table S8
	TABLE S8. Protein identifications with high confidence in membrane and soluble fractions of Eschrechia coli O157:H7 Sakai at 5700 min after shifts
[truncated: 882 more rows]

[truncated: 2 more sheets: Table S9, Table S10]
