# Supplementary material for: Physiological Response of Escherichia coli O157:H7 Sakai to Dynamic Changes in Temperature and Water Activity as Experienced during Carcass Chilling
Source: Mol Cell Proteomics. 2016 Sep 11;15(11):3331–47. doi: 10.1074/mcp.M116.063065 (PMC5098033; doi:10.1074/mcp.M116.063065)
Supplement: Supplemental Data [file 10.1074_M116.063065_mcp.M116.063065-2.xlsx]

## Sheet: LIST OF SUPPLEMENTARY TABLES
		SUPPLEMENTARY MATERIAL 2
		Transcriptomic and proteomic analysis of the response of Escherichia coli O157:H7 Sakai during dynamic changes in growth kinetics induced by an abrupt downshift in temperature and water activity
		Thea King, Chawalit Kocharunchitt, Kari Gobius, John P. Bowman and Tom Ross
		LIST OF SUPPLEMENTARY TABLES
		TABLE S11. Comparison of differentially expressed genes and proteins in Escherichia coli O157:H7 Sakai during exposure to combined temperature and osmotic downshift
		TABLE S12. Primer pairs used for validation of microarray data by qRT-PCR
		TABLE S13. Gene expression fold changes resulting from microarray analysis and qRT-PCR for eight selected genes
		TABLE S14. T-profiler analysis of transcriptomic and proteomic responses of Escherichia coli O157:H7 Sakai to combined temperature and osmotic downshift

## Sheet: Table S11
TABLE S11. Comparison of differentially expressed genes and proteins in Escherichia coli O157:H7 Sakai during exposure to combined temperature and osmotic downshift
			K-means clustering		0 min			60 min			250 min			1605 min			4070 min			5700 min			9900 min			18565 min
					Log2 expression ratio			Log2 expression ratio			Log2 expression ratio			Log2 expression ratio			Log2 expression ratio			Log2 expression ratio			Log2 expression ratio			Log2 expression ratio			JCVI CMR role categoriesc															EcoCyc				KEGG
ECs Number	Gene names	Description	Gene cluster	Protein cluster	Genea	Proteinb		Gene	Protein		Gene	Protein		Gene	Protein		Gene	Protein		Gene	Protein		Gene	Protein		Gene	Protein		Mainrole1	Subrole1	Mainrole2	Subrole2	Mainrole3	Subrole3	Mainrole4	Subrole4	Mainrole5	Subrole5	Mainrole6	Subrole6	Mainrole7	Subrole7		Functional categoriesd				Functional categoriese
ECs0002	thrA	bifunctional aspartokinase I/homeserine dehydrogenase I		D																	3.39h								Amino acid biosynthesis	Aspartate family
ECs0006	yaaA	hypothetical protein ECs0006	III											-1.13134									-1.311			-1.42			Hypothetical proteins	Conserved
ECs0008	talB	transaldolase B		C								-6.39544									1.46489								Energy metabolism	Pentose phosphate pathway
ECs0011			II											1.04616			1.43767			1.27803			1.39198			1.123
ECs0014	dnaK	molecular chaperone DnaK		C		-3.10181			-2.51957			-3.1428			-2.40614			-1.38562											Protein fate	Protein folding and stabilization
ECs0015	dnaJ	chaperone protein DnaJ		E		2.40606			1.4348						2.47079						2.72868			2.4267			1.43623		Protein fate	Protein folding and stabilization
ECs0026	rpsT	30S ribosomal protein S20		C					-4.19112									-4.13748			-2.56057			-2.66092					Protein synthesis	Ribosomal proteins: synthesis and modification
ECs0027		hypothetical protein ECs0027	II								1.16242			1.03824			1.79695			1.55868			1.67492			2.10238			Hypothetical proteins	Conserved
ECs0029	ileS	isoleucyl-tRNA synthetase		C														-1.84431			-1.00597			-5.95954			-3.79673		Protein synthesis	tRNA aminoacylation
ECs0032	lytB	4-hydroxy-3-methylbut-2-enyl diphosphate reductase		C																	2.61105								Cellular processes	Toxin production and resistance
ECs0036	carB	carbamoyl phosphate synthase large subunit		E																	2.05767								Purines, pyrimidines, nucleosides, and nucleotides	Pyrimidine ribonucleotide biosynthesis
ECs0040		putative crotonobetaine/carnitine-CoA ligase	III														-1.31729			-1.13742			-1.33194						Unclassified	Role category not yet assigned
ECs0041		crotonobetainyl-CoA:carnitine CoA-transferase	III														-1.3854			-1.44579			-1.76861						Energy metabolism	Anaerobic
ECs0051		dihydrofolate reductase	III								-1.0545			-1.92124			-1.43421			-1.31192			-1.92177			-2.34195			Biosynthesis of cofactors, prosthetic groups, and carriers	Folic acid	Purines, pyrimidines, nucleosides, and nucleotides	Purine ribonucleotide biosynthesis
ECs0057	pdxA	4-hydroxythreonine-4-phosphate dehydrogenase		D																	3.33576								Biosynthesis of cofactors, prosthetic groups, and carriers	Pyridoxine
ECs0059	imp	organic solvent tolerance protein		E											1.35201														Cellular processes	Detoxification
ECs0060	djlA	Dna-J like membrane chaperone protein		A		3.72352			3.29572									3.7381			3.44662			4.21926			4.03907		Protein fate	Protein folding and stabilization
ECs0063	hepA	ATP-dependent helicase HepA	III	C										-1.05109						-1.3632			-1.25964				-3.74748		DNA metabolism	DNA replication, recombination, and repair
ECs0070	thiQ	thiamine transporter ATP-binding subunit		D																	3.42403								Transport and binding proteins	Amino acids, peptides and amines	Transport and binding proteins	Unknown substrate
ECs0071		thiamine transporter membrane protein	III																	-1.17887			-1.17449			-1.20545			Transport and binding proteins	Amino acids, peptides and amines	Transport and binding proteins	Cations and iron carrying compounds	Transport and binding proteins	Unknown substrate
ECs0072		thiamine transporter substrate binding subunit	III											-1.43			-1.38619			-1.60727			-1.92368			-1.6671			Transport and binding proteins	Other
ECs0079		leu operon leader peptide	II																	1.05914			1.08568			1.0375
ECs0084		DNA-binding transcriptional regulator FruR	III											-1.21193			-1.12271			-1.20718			-1.16724			-1.16576			Energy metabolism	Glycolysis/gluconeogenesis	Regulatory functions	Other
ECs0086	mraW	S-adenosyl-methyltransferase MraW		C											-5.3111														Hypothetical proteins	Conserved
ECs0088	ftsI	hypothetical protein ECs0088		D																	3.39623								Cell envelope	Biosynthesis and degradation of murein sacculus and peptidoglycan	Cellular processes	Cell division
ECs0089		UDP-N-acetylmuramoylalanyl-D-glutamate--2,6-diaminopimelate ligase	III																							-1.67568			Cell envelope	Biosynthesis and degradation of murein sacculus and peptidoglycan
ECs0094	murG	undecaprenyldiphospho-muramoylpentapeptide beta-N- acetylglucosaminyltransferase		C					1.26762															1.47565					Cell envelope	Biosynthesis and degradation of murein sacculus and peptidoglycan
ECs0098	ftsA	cell division protein FtsA		D														1.19711			2.13131								Cellular processes	Cell division
ECs0099	ftsZ	cell division protein FtsZ		C											-5.93779						1.93304								Cellular processes	Cell division
ECs0108	guaC	guanosine 5'-monophosphate oxidoreductase		C														2.43621											Purines, pyrimidines, nucleosides, and nucleotides	Nucleotide and nucleoside interconversions
ECs0115	ampE	regulatory protein AmpE	II	D													1.16683			1.00103	4.38045		1.10156						Hypothetical proteins	Conserved
ECs0125	speE	spermidine synthase		C																							-4.43107		Central intermediary metabolism	Polyamine biosynthesis
ECs0126		hypothetical protein ECs0126	II											1.3452			1.3706			1.53557			1.46177						Hypothetical proteins	Conserved
ECs0128	gcd	glucose dehydrogenase		E		1.75437			2.16889			1.90164			2.26049						3.43984			3.36805			3.26274		Energy metabolism	Pentose phosphate pathway
ECs0129	hpt	hypoxanthine-guanine phosphoribosyltransferase	III	B		-3.65406						-6.68871		-1.01196	-6.68871		-1.06523	-6.68871		-1.23498	-6.68871		-1.29192	-6.68871		-1.20617	-3.85906		Purines, pyrimidines, nucleosides, and nucleotides	Salvage of nucleosides and nucleotides
ECs0130	yadF	carbonic anhydrase		B		-6.27124			-6.27124			-6.27124			-6.27124			-6.27124			-6.27124			-6.27124			-6.27124		Unclassified	Role category not yet assigned
ECs0131	yadG	putative ATP-binding component of a transport system		D																							3.10824		Transport and binding proteins	Amino acids, peptides and amines	Transport and binding proteins	Unknown substrate
ECs0134		hypothetical protein ECs0134	II														1.01963												Hypothetical proteins	Conserved
ECs0135		aspartate alpha-decarboxylase	III											-1.58513			-1.6394			-1.50592			-1.49739			-1.01326			Biosynthesis of cofactors, prosthetic groups, and carriers	Pantothenate and coenzyme A
ECs0137	panC	pantoate--beta-alanine ligase	III	E					2.82408					-1.3347			-1.16083	2.20058		-1.31972	3.10446		-1.45739			-1.88422			Biosynthesis of cofactors, prosthetic groups, and carriers	Pantothenate and coenzyme A
ECs0138		3-methyl-2-oxobutanoate hydroxymethyltransferase	III								-1.05628			-1.67258			-1.65017			-2.11465			-2.1853			-2.10116			Biosynthesis of cofactors, prosthetic groups, and carriers	Pantothenate and coenzyme A
ECs0147	pcnB	poly(A) polymerase I	III	B										-1.18384			-1.55822			-1.83934	-4.20954		-2.01082	-4.20954		-2.00468	-4.20954		DNA metabolism	DNA replication, recombination, and repair	Transcription	DNA-dependent RNA polymerase	Transcription	Other
ECs0148		glutamyl-Q tRNA(Asp) synthetase	III																	-1.06924			-1.10761						Protein synthesis	tRNA and rRNA base modification
ECs0149	dksA	DnaK transcriptional regulator DksA		B																	-6.17176								Cellular processes	Cell division	DNA metabolism	DNA replication, recombination, and repair	Regulatory functions	Other	Viral functions	General
ECs0151		2'-5' RNA ligase	III																							-1.00495			Unclassified	Role category not yet assigned
ECs0153	mrcB	penicillin-binding protein 1b		D														1.88756			2.87994			2.508			2.97649		Cell envelope	Biosynthesis and degradation of murein sacculus and peptidoglycan
ECs0154	fhuA	ferrichrome outer membrane transporter		E		2.74916									1.44779														Cell envelope	Other
ECs0155	fhuC	iron-hydroxamate transporter ATP-binding subunit		E		3.8075			3.34469									2.48849											Transport and binding proteins	Amino acids, peptides and amines	Transport and binding proteins	Unknown substrate
ECs0156	fhuD	iron-hydroxamate transporter substrate-binding subunit		E					3.31524																				Protein synthesis	tRNA aminoacylation
ECs0158		glutamate-1-semialdehyde aminotransferase	III											-1.06562			-1.1628			-1.23649			-1.3263						Biosynthesis of cofactors, prosthetic groups, and carriers	Heme, porphyrin, and cobalamin
ECs0160		iron-sulfur cluster insertion protein ErpA	II											1.03779									1.1595			1.34257			Unclassified	Role category not yet assigned
ECs0166		carbohydrate diacid transcriptional activator CdaR	I					1.02832			2.57626			3.67517			3.37539			3.19457			3.65817			4.24393			Hypothetical proteins	Conserved
ECs0167		hypothetical protein ECs0167	II											1.28972			1.53117			1.55498			1.44162						Hypothetical proteins	Conserved
ECs0170	map	methionine aminopeptidase		C											-5.85365									-3.34121					Protein fate	Protein modification and repair
ECs0171	rpsB	30S ribosomal protein S2		C																	-1.19037								Protein synthesis	Ribosomal proteins: synthesis and modification
ECs0173		uridylate kinase	III											-1.31063			-1.24609			-1.50806			-1.48489			-1.61366			Purines, pyrimidines, nucleosides, and nucleotides	Nucleotide and nucleoside interconversions
ECs0174	frr	ribosome recycling factor		C		-6.44989									-6.44989														Protein synthesis	Translation factors
ECs0175		1-deoxy-D-xylulose 5-phosphate reductoisomerase	II																	1.2445									Biosynthesis of cofactors, prosthetic groups, and carriers	Other	Biosynthesis of cofactors, prosthetic groups, and carriers	Pyridoxine	Biosynthesis of cofactors, prosthetic groups, and carriers	Thiamine
ECs0178	yaeL	zinc metallopeptidase RseP		E		2.81839															2.97038								Protein fate	Degradation of proteins, peptides, and glycopeptides
ECs0179	yaeT	outer membrane protein assembly factor YaeT		E		1.14986			1.78607												1.53185								Amino acid biosynthesis	Serine family	Unknown function	General
ECs0180	hlpA	periplasmic chaperone		C					-4.34695						-7.48851														Cell envelope	Other
ECs0184	lpxB	lipid-A-disaccharide synthase		D																	2.47978								Cell envelope	Biosynthesis and degradation of surface polysaccharides and lipopolysaccharides
ECs0186	dnaE	DNA polymerase III subunit alpha		E		1.5632			2.53933																				DNA metabolism	DNA replication, recombination, and repair
ECs0187		acetyl-CoA carboxylase carboxyltransferase subunit alpha	III											-1.00197												-1.29551			Fatty acid and phospholipid metabolism	Biosynthesis
ECs0188	ldcC	lysine decarboxylase 2	II	D										1.12262			2.0376			1.65084	3.38701		1.4723						Energy metabolism	Amino acids and amines
ECs0189	yaeR	hypothetical protein ECs0189	I	D							1.28273			2.63558			3.53034	4.35945		3.61879	5.61193		3.20863			1.64649			Energy metabolism	Other	Energy metabolism	Pyruvate dehydrogenase
ECs0190		tRNA(Ile)-lysidine synthetase	II														1.13066			1.26996									Cellular processes	Cell division
ECs0194	cutF	lipoprotein involved with copper homeostasis and adhesion		D																	3.93474			3.60512					Transport and binding proteins	Cations and iron carrying compounds
ECs0196	proS	prolyl-tRNA synthetase		C														-2.06214											Protein synthesis	tRNA aminoacylation
ECs0197		hypothetical protein ECs0197	III																				-1.03252						Hypothetical proteins	Conserved
ECs0199		DL-methionine transporter substrate-binding subunit	III											-1.46438			-1.02488						-1.23276			-1.42787			Regulatory functions	Other	Viral functions	General
ECs0200	metI	DL-methionine transporter permease subunit		E		5.72513															3.51174								Cell envelope	Other
ECs0201	abc	DL-methionine transporter ATP-binding subunit		E		3.77053			4.00663												2.82577						4.3882		Transport and binding proteins	Unknown substrate
ECs0203		2,5-diketo-D-gluconate reductase B	II					1.57776			1.92719			1.97052			2.00492			1.71898			1.73884			2.11881			Unknown function	General
ECs0204	yafC	putative transcriptional regulator		D																	3.07521								Regulatory functions	Other
ECs0206	yafE	putative biotin synthesis protein	II	D							1.73063			1.83173			1.9972			2.11916			2.12019	3.49777		1.23962			Biosynthesis of cofactors, prosthetic groups, and carriers	Menaquinone and ubiquinone
ECs0207		membrane-bound lytic murein transglycosylase D	III								-1.15854			-1.47228			-1.02989						-1.40978			-2.58283			Cell envelope	Biosynthesis and degradation of surface polysaccharides and lipopolysaccharides
ECs0208	gloB	hydroxyacylglutathione hydrolase		D																	3.86309								Energy metabolism	Other
ECs0209		hypothetical protein ECs0209	II											1.21112			1.1615												Hypothetical proteins	Conserved
ECs0240		hypothetical protein ECs0240	II														1.41989			1.59012			1.65001						Energy metabolism	Aerobic	Energy metabolism	Electron transport
ECs0241i		H repeat-containing protein	II														1.13776			1.01626			1.13456						DNA metabolism	DNA replication, recombination, and repair
ECs0241		H repeat-containing protein	II																	1.46022			1.15371						DNA metabolism	DNA replication, recombination, and repair
ECs0245		H repeat-containing protein	II								1.00755			1.53676			1.61101			1.77481			1.77028			2.17513			DNA metabolism	DNA replication, recombination, and repair	Mobile and extrachromosomal element functions	Transposon functions	Unknown function	General
ECs0247		C-lysozyme inhibitor	II											1.47711			2.10688			2.24891			2.30619			1.41799			Unknown function	General
ECs0252		hypothetical protein ECs0252	II											1.53176			2.23789			2.32178			2.25821			1.04971			Hypothetical proteins	Conserved
ECs0253		DinJ	II														1.38297			1.96574			1.72032						DNA metabolism	DNA replication, recombination, and repair
ECs0262		hypothetical protein ECs0262	II											1.15807			1.49865			1.39465			1.77578			1.01887
ECs0264	pepD	aminoacyl-histidine dipeptidase PepD	III	C																			-1.00633	-1.56055		-1.55369			Protein fate	Degradation of proteins, peptides, and glycopeptides
ECs0265		xanthine-guanine phosphoribosyltransferase	III											-1.61869			-1.48186			-1.76298			-1.61124						Purines, pyrimidines, nucleosides, and nucleotides	Salvage of nucleosides and nucleotides
ECs0267	crl	DNA-binding transcriptional regulator Crl		C																	2.31332								Cell envelope	Surface structures	Regulatory functions	Other
ECs0269		gamma-glutamyl kinase	III											-1.51746			-1.15128			-1.34685			-1.23353			-2.22051			Amino acid biosynthesis	Glutamate family
ECs0270		gamma-glutamyl phosphate reductase	III											-1.12477			-1.03879			-1.04635			-1.00024			-1.46487			Amino acid biosynthesis	Glutamate family
ECs0273		hypothetical protein ECs0273	III											-1.21836									-1.46452			-1.51571			Hypothetical proteins	Conserved
ECs0285		hypothetical protein ECs0285	III											-1.72625			-2.36541			-2.21534			-2.36826			-1.57748			Hypothetical proteins	Conserved
ECs0289		putative integrase	III											-1.13706			-1.37649			-1.32655			-1.30632						Mobile and extrachromosomal element functions	Prophage functions
ECs0300		putative CI repressor	III											-1.04282			-1.35573			-1.14852			-1.22194						Viral functions	General
ECs0301		hypothetical protein ECs0301	III											-1.1161			-1.38629			-1.52294			-1.53997			-1.17553			No Data	No Data
ECs0302		Cnr-like protein	III											-1.46627			-1.47042			-1.65108			-1.77472			-1.35563			Hypothetical proteins	Conserved
ECs0307		hypothetical protein ECs0307	II																	1.11735									No Data	No Data
ECs0314	yagR	hypothetical protein ECs0314	II	D										1.26758			2.08235			2.02207	3.35274		1.69028	3.79834			3.88311		Energy metabolism	Fermentation	Energy metabolism	Glycolysis/gluconeogenesis	Energy metabolism	Methanogenesis	Energy metabolism	Pentose phosphate pathway	Energy metabolism	TCA cycle
ECs0315	yagS	hypothetical protein ECs0315	II	D													2.15242			2.24559	3.9177		1.69935						Biosynthesis of cofactors, prosthetic groups, and carriers	Molybdopterin
ECs0316		putative xanthine dehydrogenase iron-sulfur-binding subunit	I								1.12285			1.7098			3.58234			3.74601			3.06086			1.41801			Energy metabolism	Electron transport	Protein synthesis	Ribosomal proteins: synthesis and modification		Viral functions	General
ECs0317		hypothetical protein ECs0317	III											-1.28445			-1.47625			-1.16129									Hypothetical proteins	Conserved
ECs0326		hypothetical protein ECs0326	I								2.03411			2.8691			2.69199			2.71036			2.81412			2.22791
ECs0327	ykgM	50S ribosomal protein L31 type B		D																				4.96795					Protein synthesis	Ribosomal proteins: synthesis and modification
ECs0332		hypothetical protein ECs0332	III											-1.14269						-1.1132									Hypothetical proteins	Conserved
ECs0333		putative transcriptional regulator	III											-1.20366			-1.50015			-1.32352			-1.34888			-1.18704			Regulatory functions	Other
ECs0337		putative transcription regulator	II														1.16804			1.32297			1.15541			1.06414			Regulatory functions	Other
ECs0343		putative ARAC-type regulatory protein	III																				-1.05997						Regulatory functions	Other
ECs0346		hypothetical protein ECs0346	III														-1.1386												Energy metabolism	Electron transport
ECs0357		choline dehydrogenase	I								1.66832			3.26719			3.56823			3.25671			3.43064			1.71542			Cellular processes	Other
ECs0358	betB	betaine aldehyde dehydrogenase	II	D							1.35052			1.99739			2.62105	4.60633		2.20697	5.40799		2.49062	4.91627		1.41526			Central intermediary metabolism	Other	Energy metabolism	Electron transport	Energy metabolism	Fermentation	Energy metabolism	Glycolysis/gluconeogenesis	Energy metabolism	TCA cycle
ECs0359		transcriptional regulator BetI	I								1.82907			2.7837			3.32731			3.09133			3.16017			1.5102			Regulatory functions	Other
ECs0360		choline transport protein BetT	I								2.38412			3.46886			3.83401			3.67353			3.75761			2.90063			Transport and binding proteins	Other
ECs0374		putative sugar-binding protein	II																							1.0684			Hypothetical proteins	Conserved
ECs0379	yahK	putative oxidoreductase		D																							3.48289		Central intermediary metabolism	Other
ECs0383		hypothetical protein ECs0383	II														1.14509			1.30469			1.16598			1.33655			Hypothetical proteins	Conserved
ECs0389		cytosine permease	III											-1.54921			-1.89964			-1.8756			-2.10989			-1.13427			Transport and binding proteins	Nucleosides, purines and pyrimidines
ECs0409		nucleoprotein/polynucleotide-associated enzyme	III											-1.31625			-1.13119			-1.28351			-1.717			-1.66084			Hypothetical proteins	Conserved
ECs0410		putative esterase	III														-1.21021			-1.54238			-1.61312			-1.2552			Central intermediary metabolism	Other	Fatty acid and phospholipid metabolism	Degradation
ECs0411	adhC	alcohol dehydrogenase class III		C																				-5.39801			-2.4611		Energy metabolism	Fermentation
ECs0423	hemB	delta-aminolevulinic acid dehydratase		E					1.06384																				Biosynthesis of cofactors, prosthetic groups, and carriers	Heme, porphyrin, and cobalamin
ECs0429		hypothetical protein ECs0429	I								2.84326			4.21692			5.15646			5.74201			5.9435			4.39317			Hypothetical proteins	Conserved
ECs0431	ddlA	D-alanyl-alanine synthetase A		B		-4.80026			-4.80026									-4.80026			-4.80026			-4.80026			-4.80026		Cell envelope	Biosynthesis and degradation of murein sacculus and peptidoglycan
ECs0433		alkaline phosphatase	II											1.03992			2.2716			2.26718			2.21931			1.00111			Central intermediary metabolism	Other
ECs0434		hypothetical protein ECs0434	I								1.23434			2.38446			3.40951			3.22431			2.9458			1.74775			Central intermediary metabolism	Phosphorus compounds
ECs0437		pyrroline-5-carboxylate reductase	III																				-1.05263						Amino acid biosynthesis	Glutamate family
ECs0438	aroL	shikimate kinase II		D																	4.36095								Amino acid biosynthesis	Aromatic amino acid family
ECs0440		hypothetical protein ECs0440	II											1.1916			1.55208			1.42625			1.59175			1.18454			Unknown function	General
ECs0445	rdgC	recombination associated protein	III	D														2.74249			2.48739					-1.43662	2.03185		Hypothetical proteins	Conserved
ECs0448		exonuclease subunit SbcD	III											-1.20248			-1.02822			-1.19677			-1.28295			-1.07556			DNA metabolism	DNA replication, recombination, and repair	Viral functions	General
ECs0449		transcriptional regulator PhoB	II														2.60583			2.40876			2.17245						Regulatory functions	Other
ECs0450	phoR	phosphate regulon sensor protein	II	D													1.81304			1.75593			1.61665				2.67196		Regulatory functions	Other
ECs0453		maltodextrin glucosidase	II														1.60953			1.59761									Energy metabolism	Biosynthesis and degradation of polysaccharides	Energy metabolism	Sugars
ECs0456	queA	S-adenosylmethionine:tRNA ribosyltransferase-isomerase		C		-4.95088												-4.95088									-2.93135		Protein synthesis	tRNA and rRNA base modification
ECs0457	tgt	queuine tRNA-ribosyltransferase	III	C														-2.10807			-1.28292		-1.04144	-2.73468			-2.08465		Protein synthesis	tRNA and rRNA base modification
ECs0458	yajC	preprotein translocase subunit YajC	III	C										-1.23792	1.83059		-1.20173			-1.37266			-1.6226			-3.18183			Protein fate	Protein and peptide secretion and trafficking
ECs0459	secD	preprotein translocase subunit SecD		E								1.63283																	Protein fate	Protein and peptide secretion and trafficking
ECs0460	secF	preprotein translocase subunit SecF		D											1.5528									1.84533					Protein fate	Protein and peptide secretion and trafficking
ECs0464	tsx	nucleoside-specific channel-forming protein Tsx		E					1.81052						2.7447														Transport and binding proteins	Nucleosides, purines and pyrimidines
ECs0465		hypothetical protein ECs0465	I								2.0186			3.97656			4.84301			5.3102			5.23932			2.95155			Hypothetical proteins	Conserved
ECs0469	nusB	transcription antitermination protein NusB		C																							-5.80793		Regulatory functions	Other
ECs0470		thiamine monophosphate kinase	III																	-1.08862			-1.02898						Biosynthesis of cofactors, prosthetic groups, and carriers	Thiamine
ECs0472		hypothetical protein ECs0472	I											2.40319			2.745			2.92143			3.00279			2.64324			Cell envelope	Biosynthesis and degradation of murein sacculus and peptidoglycan
ECs0473	yajO	putative NAD(P)H-dependent xylose reductase		D																	3.90102								Unknown function	General
ECs0477	thiI	thiamine biosynthesis protein ThiI	III	B																-1.31302	-5.51572		-1.25712	-5.51572		-1.59691	-2.97856		Purines, pyrimidines, nucleosides, and nucleotides	Pyrimidine ribonucleotide biosynthesis
ECs0478		hypothetical protein ECs0478	III																							-1.47939			Unclassified	Role category not yet assigned
ECs0480	yajQ	putative nucleotide-binding protein	III	C										-1.80005			-1.69798			-1.70966			-1.84117	-5.10729		-1.51972	-5.10729		Hypothetical proteins	Conserved
ECs0486	cyoA	cytochrome o ubiquinol oxidase subunit II		E		1.27478			1.68542			1.08371			1.24734														Energy metabolism	Aerobic
ECs0490	tig	trigger factor		C											-2.77697														Protein fate	Protein and peptide secretion and trafficking	Protein fate	Protein folding and stabilization
ECs0491	clpP	ATP-dependent Clp protease proteolytic subunit		D																				1.30882					Protein fate	Degradation of proteins, peptides, and glycopeptides
ECs0492	clpX	ATP-dependent protease ATP-binding subunit ClpX		C											-3.35679														Protein fate	Degradation of proteins, peptides, and glycopeptides
ECs0493	lon	DNA-binding ATP-dependent protease La		D																	1.72944			1.21108					Protein fate	Degradation of proteins, peptides, and glycopeptides
ECs0495	ybaU	peptidyl-prolyl cis-trans isomerase (rotamase D)		E											1.27859														Protein fate	Protein folding and stabilization
ECs0504		nitrogen regulatory protein P-II 2	I								2.50568			4.27392			4.04243			3.47174			3.79001			4.07685			Regulatory functions	Protein interactions
ECs0505		ammonium transporter	II								1.54969			2.7179			2.86128			2.03002			2.59175			2.54072			Transport and binding proteins	Cations and iron carrying compounds
ECs0507	ybaY	glycoprotein/polysaccharide metabolism	I	A				1.79428	3.93791		3.72998			5.18265			5.49315	8.87349		5.55919	9.66619		5.72054	9.25551		4.54053	8.34738		Regulatory functions	Other	Viral functions	General
ECs0509		hypothetical protein ECs0509	I					2.73465			4.15223			4.43208			4.24992			4.17424			4.39669			3.85485			Hypothetical proteins	Conserved
ECs0511	ylaC	hypothetical protein ECs0511		E								1.54535			1.8657						2.09764								Hypothetical proteins	Conserved
ECs0515	acrB	acridine efflux pump		E		2.16323			2.10211			1.5348			1.45419									1.59043					Cellular processes	Toxin production and resistance
ECs0516	acrA	acridine efflux pump		D																				1.58427			1.6017		Cell envelope	Biosynthesis and degradation of murein sacculus and peptidoglycan	Cell envelope	Other
ECs0522	apt	adenine phosphoribosyltransferase	III	C										-1.59915			-1.43288			-1.76954			-1.84794			-1.71534	-3.47569		Purines, pyrimidines, nucleosides, and nucleotides	Salvage of nucleosides and nucleotides
ECs0524		hypothetical protein ECs0524	III																							-1.11739			Hypothetical proteins	Conserved
ECs0525	recR	recombination protein RecR		D		3.16155															3.7233			3.57706			3.85746		DNA metabolism	DNA replication, recombination, and repair
ECs0526	htpG	heat shock protein 90		C																							-1.75105		Protein fate	Protein folding and stabilization
ECs0527	adk	adenylate kinase		D																	1.62262								Purines, pyrimidines, nucleosides, and nucleotides	Nucleotide and nucleoside interconversions
ECs0530	gsk	inosine-guanosine kinase	III	C										-1.09506			-1.27031	-4.90345		-1.63546			-1.70614	-4.90345		-1.27671	-4.90345		Purines, pyrimidines, nucleosides, and nucleotides	Salvage of nucleosides and nucleotides
ECs0531	ybaL	putative cation:proton antiport protein		E		2.29465			2.24497															3.30371					Transport and binding proteins	Cations and iron carrying compounds
ECs0532		fosmidomycin resistance protein	III																	-1.01287			-1.02989			-1.09775			Cellular processes	Toxin production and resistance
ECs0535		putative ligase	II											1.01255			1.17419			1.23797			1.05405						Hypothetical proteins	Conserved
ECs0537	copA	copper exporting ATPase		D																							3.24778		Transport and binding proteins	Cations and iron carrying compounds
ECs0538		glutaminase	II											1.40231			2.05847			1.845			1.73298			1.5757			Hypothetical proteins	Conserved
ECs0540		putative outer membrane transport protein	II														1.74684			1.95301			1.48331						Cellular processes	Other
ECs0541		hypothetical protein ECs0541	II														1.67354			1.34626			1.13101						Hypothetical proteins	Conserved
ECs0542	-	hypothetical protein ECs0542		E								1.15594																	Unknown function	General
ECs0543	-	putative ATP-binding component of a transport system		E		3.41219																							Transport and binding proteins	Amino acids, peptides and amines	Transport and binding proteins	Unknown substrate
ECs0552	qmcA	putative protease		A		3.90013															5.61426			5.30895			4.30382		Unclassified	Role category not yet assigned
ECs0553		putative ABC transporter ATP-binding protein YbbL	III																	-1.1017			-1.1379			-1.34004			Transport and binding proteins	Amino acids, peptides and amines	Transport and binding proteins	Unknown substrate
ECs0557	ybbA	putative ABC transporter ATP-binding protein YbbA	II	D										1.37725			1.84725			1.86221	3.4468		1.87959	3.65085		1.23942			Transport and binding proteins	Amino acids, peptides and amines	Transport and binding proteins	Unknown substrate
ECs0558		multifunctional acyl-CoA thioesterase I and protease I and lysophospholipase L1	II											1.22175			1.3831			1.15348			1.07259						Unknown function	General
ECs0559		putative oxidoreductase	II											1.15425			1.69795			1.48235			1.42437			1.02569			Transport and binding proteins	Amino acids, peptides and amines
ECs0560		RhsD	II								1.29611			1.38665			1.67926			1.52291			1.40679			1.09962			Unknown function	General
ECs0585	purE	phosphoribosylaminoimidazole carboxylase catalytic subunit		D																	3.84416								Purines, pyrimidines, nucleosides, and nucleotides	Purine ribonucleotide biosynthesis
ECs0587		peptidyl-prolyl cis-trans isomerase B (rotamase B)	III											-1.15916												-1.82761			Protein fate	Protein folding and stabilization
ECs0588	cysS	cysteinyl-tRNA synthetase	III	B										-1.83296			-1.92753	-5.8103		-2.22583	-2.38604		-2.35854	-5.8103		-2.32816	-5.8103		Protein synthesis	tRNA aminoacylation
ECs0601		bacteriophage N4 adsorption protein B	III																	-1.00738									Hypothetical proteins	Conserved
ECs0604		hypothetical protein ECs0604	III								-1.09033			-1.11755									-1.17611			-2.83432			No Data	No Data
ECs0609	cusR	DNA-binding transcriptional activator CusR		D																							3.99927		Regulatory functions	Other
ECs0614		phenylalanine transporter	III											-1.67829			-1.552			-1.93178			-1.57262			-1.59939			Transport and binding proteins	Amino acids, peptides and amines
ECs0616	nfnB	dihydropteridine reductase		B		-5.62072			-5.62072									-5.62072			-5.62072			-5.62072			-3.0331		Central intermediary metabolism	Other	Energy metabolism	Electron transport
ECs0617		hypothetical protein ECs0617	II								1.10322			1.5011			1.7733			1.47184			1.52649			1.14756			Hypothetical proteins	Conserved
ECs0618		hypothetical protein ECs0618	II											1.31754						1.11037			1.23272						Cell envelope	Other
ECs0623	fepA	outer membrane receptor FepA	III	E		2.22096								-1.14363			-1.09027			-1.39603			-1.86577			-2.24919			Transport and binding proteins	Cations and iron carrying compounds
ECs0630		enterobactin exporter EntS	III											-1.0882						-1.28691			-1.36598			-1.65303			Cell envelope	Other
ECs0633	entE	enterobactin synthase subunit E	III	D														1.92643			2.14854					-1.47094			Biosynthesis of cofactors, prosthetic groups, and carriers	Other
ECs0634	entB	2,3-dihydro-2,3-dihydroxybenzoate synthetase	III	D														1.79647			2.08893					-1.6843	2.36125		Biosynthesis of cofactors, prosthetic groups, and carriers	Other
ECs0635	entA	2,3-dihydroxybenzoate-2,3-dehydrogenase		D														3.86142			3.95813			3.43255			2.51124		Biosynthesis of cofactors, prosthetic groups, and carriers	Other	Central intermediary metabolism	Other	Transport and binding proteins	Cations and iron carrying compounds
ECs0636	ybdB	hypothetical protein ECs0636		D																	4.67923						5.66338		Energy metabolism	Electron transport
ECs0642		putative transcriptional regulator LYSR-type	II														1.24391			1.20878			1.10112						Hypothetical proteins	Conserved
ECs0644	ahpC	alkyl hydroperoxide reductase subunit C		C											-2.81382														Cellular processes	Detoxification
ECs0645	ahpF	alkyl hydroperoxide reductase F52a subunit		C																							-1.44098		Cellular processes	Detoxification
ECs0646		hypothetical protein ECs0646	II																				1.06222			1.3424			Amino acid biosynthesis	Serine family	Unknown function	General
ECs0647	ybdR	putative oxidoreductase	I	A							2.02838			4.13207			5.38831	5.49828		5.36044	6.82344		5.03313	6.07949		3.54712	6.4433		Unclassified	Role category not yet assigned
ECs0648		hypothetical protein ECs0648	I											1.92352			3.36059			3.16805			3.07026			1.28165
ECs0649	rnk	nucleoside diphosphate kinase regulator		D														2.08043											Regulatory functions	Other
ECs0661		palmitoyl transferase	II											1.31701			1.44864			1.67074			1.76412			1.89717			Hypothetical proteins	Conserved
ECs0665		twin arginine translocase protein E	III											-1.07972															Unclassified	Role category not yet assigned
ECs0666	lipA	lipoyl synthase		B		-6.09309			-3.79309			-6.09309						-6.09309			-6.09309			-6.09309			-6.09309		Biosynthesis of cofactors, prosthetic groups, and carriers	Lipoate
ECs0668		lipoyltransferase	II											1.15987			1.42911			1.2855			1.43264			1.48383			Protein fate	Protein modification and repair
ECs0669	ybeD	hypothetical protein ECs0669		D		1.0243			1.16815									1.17927			3.35782			2.86807			2.72595		Hypothetical proteins	Conserved
ECs0670	dacA	D-alanyl-D-alanine carboxypeptidase fraction A		C								-5.86386			-5.86386														Cell envelope	Biosynthesis and degradation of murein sacculus and peptidoglycan
ECs0673	mrdA	penicillin-binding protein 2		E		2.51177																							Cell envelope	Biosynthesis and degradation of murein sacculus and peptidoglycan
ECs0680	leuS	leucyl-tRNA synthetase		C														-2.61559			-1.86755			-3.57433			-2.88013		Protein synthesis	tRNA aminoacylation
ECs0692		glutamate/aspartate transport system permease	II											1.34594			1.75511			1.43795			1.86822			1.59226			Transport and binding proteins	Amino acids, peptides and amines
ECs0693		glutamate/aspartate transport system permease	II								1.28624			2.17102			2.60468			2.11944			2.3798			2.04719			Transport and binding proteins	Amino acids, peptides and amines
ECs0694		glutamate and aspartate transporter subunit	I								1.79846			3.25405			3.58957			3.53843			3.63266			2.24989			Transport and binding proteins	Amino acids, peptides and amines	Transport and binding proteins	Carbohydrates, organic alcohols, and acids
ECs0699	miaB	hypothetical protein ECs0699		C														-3.46185			-1.49525			-5.42995					Protein synthesis	tRNA and rRNA base modification
ECs0709	nagE	N-acetyl glucosamine specific PTS system components IIABC	III	E		1.95605								-1.21758						-1.01481									Transport and binding proteins	Carbohydrates, organic alcohols, and acids
ECs0710	glnS	glutaminyl-tRNA synthetase		C								-3.58431						-2.15037						-4.10716			-3.33613		Protein synthesis	tRNA aminoacylation
ECs0714	fur	ferric uptake regulator		D											1.21466			1.74956									2.1657		Regulatory functions	Other
ECs0715	fldA	flavodoxin FldA		B																							-5.36908		Energy metabolism	Electron transport
ECs0722		DNA-binding transcriptional activator KdpE	III																	-1.00443									Regulatory functions	Other
ECs0724		potassium-transporting ATPase subunit C	III								-1.03242						-1.12069						-1.31452						Transport and binding proteins	Cations and iron carrying compounds
ECs0728		hypothetical protein ECs0728	II											1.03436			1.50916			2.97802			3.45439						Hypothetical proteins	Conserved
ECs0729		RhsC	II								1.16097			2.06709			1.5889			1.384			1.58934			1.97917			Unknown function	General
ECs0733		deoxyribodipyrimidine photolyase	II																				1.26432						DNA metabolism	DNA replication, recombination, and repair
ECs0734		putative transport protein	III																							-1.08994			Transport and binding proteins	Amino acids, peptides and amines
ECs0738		LamB/YcsF family protein	III																							-1.12571			Hypothetical proteins	Conserved
ECs0744		putative fimbrial-like protein	II											1.39173			1.93636			2.70986			2.38723						Cell envelope	Surface structures
ECs0745	gltA	type II citrate synthase	I	A							1.05144			2.71195	1.61518		3.79783	3.89091		4.18468	4.55655		4.21289	4.24748		1.83597	3.66085		Energy metabolism	TCA cycle
ECs0746		succinate dehydrogenase cytochrome b556 large membrane subunit	II														1.94876			1.881			1.79828						Energy metabolism	Anaerobic	Energy metabolism	Electron transport
ECs0747		succinate dehydrogenase cytochrome b556 small membrane subunit	II														1.58981			1.499			1.54315						Energy metabolism	TCA cycle
ECs0748	sdhA	succinate dehydrogenase flavoprotein subunit		D		2.48107			2.62018									2.38139			3.86454			3.35969			2.88135		Energy metabolism	Electron transport
ECs0751	sucA	2-oxoglutarate dehydrogenase E1 component		D																	3.32422			3.32177			3.52211		Energy metabolism	TCA cycle
ECs0752	sucB	dihydrolipoamide succinyltransferase		D														2.45707			3.57943			2.59483			2.03287		Energy metabolism	TCA cycle
ECs0753	sucC	succinyl-CoA synthetase subunit beta	II	D					1.59553								1.19025	3.27269		1.13007	4.39415			4.42188			4.43472		Energy metabolism	TCA cycle
ECs0754	sucD	succinyl-CoA synthetase subunit alpha		D														3.36384			3.41839			2.40767			2.60739		Energy metabolism	TCA cycle
ECs0768	cydA	cytochrome d terminal oxidase polypeptide subunit I	III	E		1.71748						1.60601		-1.81179			-1.77682			-2.28079	-3.62062		-1.94893			-1.31273			Energy metabolism	Electron transport
ECs0769		cytochrome d terminal oxidase polypeptide subunit II	III											-1.6985			-1.83684			-2.31628			-1.99352			-2.30191			Energy metabolism	Electron transport
ECs0771		acyl-CoA thioester hydrolase YbgC	III											-1.2496			-1.11275			-1.26197			-1.50785			-2.12792			Hypothetical proteins	Conserved
ECs0772	tolQ	colicin uptake protein TolQ		E		2.48452									3.2805														Unclassified	Role category not yet assigned
ECs0773		colicin uptake protein TolR	III																							-1.19645			Cellular processes	Toxin production and resistance
ECs0775	tolB	translocation protein TolB		C					-4.8418						-4.8418														Transport and binding proteins	Amino acids, peptides and amines	Transport and binding proteins	Carbohydrates, organic alcohols, and acids
ECs0776		peptidoglycan-associated outer membrane lipoprotein	III											-1.28058												-1.42405			Cell envelope	Biosynthesis and degradation of murein sacculus and peptidoglycan	Cell envelope	Other
ECs0779		PnuC	II								1.30804			1.80558			1.78321			1.22385			1.50079						Transport and binding proteins	Nucleosides, purines and pyrimidines
ECs0780		zinc transporter ZitB	I								1.62697			2.92996			3.9709			3.74676			4.03947			3.0191			Transport and binding proteins	Cations and iron carrying compounds
ECs0781		putative homeobox protein	I								2.39017			5.19412			6.19942			6.16724			6.04503			4.39787			Hypothetical proteins	Conserved
ECs0783	gpmA	phosphoglyceromutase		C		-3.80976			-2.96663																				Energy metabolism	Glycolysis/gluconeogenesis
ECs0784	galM	galactose-1-epimerase		D																							2.58375		Energy metabolism	Sugars
ECs0785	galK	galactokinase		A														4.62008			4.46039			4.79969			5.15274		Energy metabolism	Sugars
ECs0786		galactose-1-phosphate uridylyltransferase	II											1.19023			1.94481			1.82749			1.90708						Energy metabolism	Sugars
ECs0787	galE	UDP-galactose-4-epimerase	II	D										1.57895			2.12498	2.62708		2.18943	3.59636		1.96887	3.24786		1.09189	2.20911		Cell envelope	Biosynthesis and degradation of surface polysaccharides and lipopolysaccharides	Energy metabolism	Sugars	Purines, pyrimidines, nucleosides, and nucleotides	Sugar-nucleotide biosynthesis and conversions
ECs0788	modF	putative molybdenum transport ATP-binding protein ModF	II	D																1.06801	4.09597						2.99009		Transport and binding proteins	Amino acids, peptides and amines	Transport and binding proteins	Unknown substrate
ECs0792		molybdate ABC transporter permease protein	III														-1.08653			-1.38333			-1.34389			-1.39684			Transport and binding proteins	Anions
ECs0794	ybhA	phosphotransferase	III	E										-1.01748			-1.02792			-1.09814	3.74424		-1.18165			-1.58387			Hypothetical proteins	Conserved
ECs0800		putative pectinesterase	III								-1.14947			-2.25493			-2.25156			-2.56163			-2.27243			-2.27504			Cellular processes	Toxin production and resistance
ECs0805		hypothetical protein ECs0805	III														-1.2082												Cellular processes	DNA transformation
ECs0813		serine/threonin protein phosphatase	II																							1.04477			Protein fate	Protein modification and repair
ECs0845	-	hypothetical protein ECs0845		D																	4.53223								DNA metabolism	DNA replication, recombination, and repair	Mobile and extrachromosomal element functions	Transposon functions
ECs0857	uvrB	excinuclease ABC subunit B		D																	2.97746								DNA metabolism	DNA replication, recombination, and repair
ECs0858		putative structural protein	III																							-1.29897			Unclassified	Role category not yet assigned
ECs0861		molybdenum cofactor biosynthesis protein C	III																							-1.58862			Biosynthesis of cofactors, prosthetic groups, and carriers	Molybdopterin
ECs0862		molybdopterin synthase small subunit	III																							-1.05758			Biosynthesis of cofactors, prosthetic groups, and carriers	Molybdopterin
ECs0865		hypothetical protein ECs0865	II														1.19159			1.05823			1.08348			1.13948			Energy metabolism	Electron transport
ECs0866		hypothetical protein ECs0866	II											1.32172			1.7709			1.28603			1.30461						Hypothetical proteins	Conserved
ECs0867	ybhO	cardiolipin synthase 2	II	D										1.51423			1.99707			1.67734			1.57966	3.78287		1.06556			Cellular processes	Toxin production and resistance	Fatty acid and phospholipid metabolism	Degradation
ECs0868		hypothetical protein ECs0868	I								1.29727			3.5132			4.15034			4.17128			3.77665			2.29938			DNA metabolism	DNA replication, recombination, and repair	DNA metabolism	Restriction/modification
ECs0870		hypothetical protein ECs0870	II														1.19946												Hypothetical proteins	Conserved
ECs0872	ybhF	putative ATP-binding component of a transport system	II	D													1.49137			1.22342							2.3238		Transport and binding proteins	Amino acids, peptides and amines	Transport and binding proteins	Unknown substrate
ECs0873	ybhG	hypothetical protein ECs0873		A																	4.81357			5.45888			5.68379		Cell envelope	Other	Unknown function	General
ECs0874		putative DNA-binding transcriptional regulator	II											1.14327			1.7339			1.54255			1.10537						Regulatory functions	Other
ECs0875	rhlE	ATP-dependent RNA helicase RhlE		C					-3.05512															-3.06987					Transcription	Transcription factors
ECs0878	ybiB	glycosyl transferase family protein		D																	1.89225			1.72923			1.94405		Cell envelope	Biosynthesis and degradation of surface polysaccharides and lipopolysaccharides	Cellular processes	Toxin production and resistance	Central intermediary metabolism	Other
ECs0879	ybiC	hypothetical protein ECs0879		D																	3.46394								Unclassified	Role category not yet assigned
ECs0880		hypothetical protein ECs0880	I					1.17917			2.37719			4.15892			4.41506			4.70158			4.71718			4.31486			Hypothetical proteins	Conserved
ECs0882		putative hydroxylase	III											-1.04912						-1.18718			-1.18359						Hypothetical proteins	Conserved
ECs0883	fiu	catecholate siderophore receptor Fiu	III	E		2.10122			3.0029					-1.40862	1.9813		-1.34555	2.38902		-2.0401			-1.89751			-1.30597			Cellular processes	Other	Transport and binding proteins	Cations and iron carrying compounds	Viral functions	General
ECs0884		hypothetical protein ECs0884	I											2.33745			3.10346			3.75189			4.28365			2.39879			Hypothetical proteins	Conserved
ECs0885		putative SAM-dependent methyltransferase	III														-1.1347			-1.36061			-1.43571						Hypothetical proteins	Conserved
ECs0886		hypothetical protein ECs0886	II											2.65315			2.70326			2.41447			2.62801			2.43112			Energy metabolism	Electron transport
ECs0887		glutamine ABC transporter ATP-binding protein	II					1.34891			1.45953			2.70108			2.35046			1.74504			2.31796			3.30533			Transport and binding proteins	Amino acids, peptides and amines
ECs0889	glnH	glutamine ABC transporter periplasmic protein		C																	-4.57505								Transport and binding proteins	Amino acids, peptides and amines
ECs0890	dps	DNA starvation/stationary phase protection protein Dps	I	A		5.83578			4.99808		1.46341			3.43285			4.08743	5.88903		4.17872	7.66517		4.09676	9.27067		2.28181	9.4972		Cellular processes	Adaptations to atypical conditions
ECs0891		threonine and homoserine efflux system	III											-1.04357															Cell envelope	Other
ECs0892	ompX	outer membrane protein X		E		2.26052			2.51634															1.85921			2.63771		Cell envelope	Other
ECs0896	ybiS	hypothetical protein ECs0896		B		-4.9741			-4.9741									-4.9741			-4.9741			-4.9741			-4.9741		Hypothetical proteins	Conserved
ECs0897	ybiT	putative ATP-binding component of a transport system		C																	1.43479								Transport and binding proteins	Amino acids, peptides and amines	Transport and binding proteins	Unknown substrate
ECs0915	yliG	hypothetical protein ECs0915		B								-5.77693						-3.6793			-3.16328			-5.77693			-3.8565		Hypothetical proteins	Conserved
ECs0916		biofilm formation regulatory protein BssR	II																	2.1835			1.93796						Hypothetical proteins	Conserved
ECs0917		putative dehydrogenase	II											1.94283			2.5672			2.64196			2.27387			1.14275			Hypothetical proteins	Conserved
ECs0918	yliJ	putative transferase		D														5.12185			5.47332								Unclassified	Role category not yet assigned
ECs0922		proton motive force efflux pump	III											-1.75857			-2.0905			-2.30737			-2.4062			-2.05607			Cellular processes	Toxin production and resistance
ECs0924	-	hypothetical protein ECs0924		A														4.23341			4.79301			3.23014			4.15509		Central intermediary metabolism	Other
ECs0925		putative DEOR-type transcriptional regulator	II														1.22803												Hypothetical proteins	Conserved
ECs0929	grxA	glutaredoxin 1	III											-1.44797			-1.61877			-1.24362			-1.51418						Purines, pyrimidines, nucleosides, and nucleotides	2'-Deoxyribonucleotide metabolism
ECs0931	mdaA	modulator of drug activity A		B																							-5.34418		Cellular processes	Toxin production and resistance
ECs0933		putative sensory transduction regulator	III											-1.1167															Hypothetical proteins	Conserved
ECs0935		putrescine transporter ATP-binding subunit	II														1.06651									1.13843			Transport and binding proteins	Amino acids, peptides and amines
ECs0943		arginine 3rd transport system periplasmic binding protein	II														1.65923			1.81638			1.49558						Transport and binding proteins	Amino acids, peptides and amines
ECs0944		arginine transporter permease subunit ArtM	III																							-1.33458			Transport and binding proteins	Amino acids, peptides and amines
ECs0947	artP	arginine transporter ATP-binding subunit	III	D					2.00959					-1.07235							2.47647		-1.14982			-2.47748			Transport and binding proteins	Amino acids, peptides and amines
ECs0951		hypothetical protein ECs0951	II											1.03198			1.95531			1.30997			1.27922			1.11925
ECs0953		putative regulator	II											1.1861			1.66723			1.95071			1.69345						Cell envelope	Biosynthesis and degradation of murein sacculus and peptidoglycan
ECs0956		L-threonine aldolase	II														1.33942			1.25732									Energy metabolism	Amino acids and amines
ECs0957	poxB	pyruvate dehydrogenase	I	A							2.84328			4.537			6.43326	5.32057		6.42116	6.38724		6.47993	6.80554		4.4924	6.02864		Energy metabolism	Sugars
ECs0960		putative surface protein	III											-1.12309						-1.01675			-1.27587			-1.49686			Hypothetical proteins	Conserved
ECs0962		hypothetical protein ECs0962	III																							-1.55859			Hypothetical proteins	Conserved
ECs0963	ybjX	hypothetical protein ECs0963	III	B										-1.47803			-1.40583			-1.39819	-5.19789		-1.6672	-5.19789		-1.85375			Hypothetical proteins	Conserved
ECs0968	clpA	ATP-dependent Clp protease ATP-binding subunit	II	D													1.05531	3.00017		1.17829	3.54435			2.52257			2.56652		Protein fate	Degradation of proteins, peptides, and glycopeptides
ECs0970		leucyl/phenylalanyl-tRNA--protein transferase	III																				-1.17619						Protein fate	Protein modification and repair
ECs0971		cysteine/glutathione ABC transporter membrane/ATP-binding component	III											-1.12157						-1.20985			-1.30747			-1.60279			Energy metabolism	Electron transport	Transport and binding proteins	Unknown substrate
ECs0972	cydD	cysteine/glutathione ABC transporter membrane/ATP-binding component		E																	2.35307								Energy metabolism	Electron transport	Transport and binding proteins	Unknown substrate
ECs0973	trxB	thioredoxin reductase	III	C								-5.91143		-1.27173			-1.39673			-1.40097			-1.67658			-2.46311			Energy metabolism	Electron transport
ECs0977		recombination factor protein RarA	II											1.19816			1.36616			1.13818			1.09685						Unknown function	General
ECs0978	serS	seryl-tRNA synthetase		C																							-1.70138		Protein synthesis	tRNA aminoacylation
ECs0982	ycaC	hypothetical protein ECs0982	II	D													1.901			2.28428			1.51363				3.60091		Protein fate	Degradation of proteins, peptides, and glycopeptides
ECs0986	pflB	formate acetyltransferase 1	III	C		-2.34032			-1.50691																	-1.08765			Energy metabolism	Fermentation
ECs0987	focA	formate transporter		A		4.87713			4.6134						3.8413						4.63631			4.60802					Transport and binding proteins	Carbohydrates, organic alcohols, and acids
ECs0988		hypothetical protein ECs0988	III											-1.68096			-1.71191			-2.32991			-2.51247			-2.45098			Energy metabolism	Electron transport
ECs0989		hypothetical protein ECs0989	II											2.45031			3.02832			2.87244			2.38861			1.26531			Hypothetical proteins	Conserved
ECs0990	serC	phosphoserine aminotransferase		D														1.43354			2.31646								Amino acid biosynthesis	Serine family
ECs0991	aroA	3-phosphoshikimate 1-carboxyvinyltransferase		D																	2.20713								Amino acid biosynthesis	Aromatic amino acid family
ECs0994	rpsA	30S ribosomal protein S1		C														-1.58205			-1.41618			-2.00225			-1.48782		Protein synthesis	Ribosomal proteins: synthesis and modification
ECs0997	msbA	lipid transporter ATP-binding/permease protein		E		2.1819			1.59734						1.52744														Transport and binding proteins	Other
ECs1002		hypothetical protein ECs1002	II											1.13017			1.66742			1.44438			1.55913			1.02447			Hypothetical proteins	Conserved
ECs1003	ycbC	hypothetical protein ECs1003	III	D																	4.19596					-1.62173			Energy metabolism	Electron transport
ECs1007	mukB	cell division protein MukB		C														-2.7474						-2.17146			-2.39454		Cellular processes	Cell division
ECs1010	ycbL	hypothetical protein ECs1010		C																							3.03597		Cellular processes	Toxin production and resistance	Unknown function	General
ECs1011	aspC	aromatic amino acid aminotransferase		D														1.83325			2.33925			2.2974					Amino acid biosynthesis	Aspartate family
ECs1012		outer membrane protein F	III											-1.2255			-1.36241			-1.459			-1.86544			-2.28674			Cell envelope	Other
ECs1013	asnS	asparaginyl-tRNA synthetase	III	B		-3.1017			-3.07902			-6.31026		-1.08996			-1.16006	-2.94398		-1.25992	-2.58715		-1.27876	-6.31026		-1.21954	-4.57323		Protein synthesis	tRNA aminoacylation
ECs1015	pepN	aminopeptidase N		C		-4.45671																							Protein fate	Degradation of proteins, peptides, and glycopeptides
ECs1019		alkanesulfonate transporter substrate-binding subunit	II														1.09187			1.40949									Hypothetical proteins	Conserved
ECs1029		dihydroorotate dehydrogenase 2	III											-2.09611			-2.06015			-2.05223			-2.09407			-2.54544			Purines, pyrimidines, nucleosides, and nucleotides	Pyrimidine ribonucleotide biosynthesis
ECs1030		hypothetical protein ECs1030	II														1.13427			1.2369						-1.05644			Hypothetical proteins	Conserved
ECs1031		hypothetical protein ECs1031	III																							-1.15386			Energy metabolism	Electron transport
ECs1032	ycbY	23S rRNA m(2)G2445 methyltransferase	III	C										-1.36388			-1.36739	-4.58737		-1.62428			-1.65963			-2.03191			Energy metabolism	Electron transport
ECs1033	-	ABC transporter ATPase component	III	C							-1.06424			-1.58625			-1.71561	-4.55784		-1.94208			-1.99529			-1.98163			Transport and binding proteins	Amino acids, peptides and amines	Transport and binding proteins	Unknown substrate
ECs1035	pqiB	paraquat-inducible protein B		E		2.61794																							Cellular processes	Detoxification
ECs1036	ymbA	hypothetical protein ECs1036		D																	5.06638								Cell envelope	Other
ECs1037		ribosome modulation factor	I											2.19216			4.17958			5.73973			5.9296			3.01773			Transcription	Transcription factors
ECs1038	fabA	3-hydroxydecanoyl-(acyl carrier protein) dehydratase		C								1.36116																	Fatty acid and phospholipid metabolism	Biosynthesis
ECs1042	sulA	SOS cell division inhibitor	I					1.2365			2.93742			4.6215			4.8767			4.8569			5.10242			4.17145			Cellular processes	Cell division
ECs1044		hypothetical protein ECs1044	III								-1.11926			-1.36488						-1.21132			-1.05842			-1.30339			Hypothetical proteins	Conserved
ECs1045		hypothetical protein ECs1045	III											-1.46945			-1.45885			-1.45486			-1.61331			-1.49407			Hypothetical proteins	Conserved
ECs1048		hypothetical protein ECs1048	II														1.20076			1.06166			1.30027			1.58264			Hypothetical proteins	Conserved
ECs1051	rlmI	putative oxidoreductase		B														-4.59269						-4.59269			-4.59269		Hypothetical proteins	Conserved
ECs1063		hypothetical protein ECs1063	II											1.69085			1.99403			1.72668			1.74567			1.08117			No Data	No Data
ECs1070		hypothetical protein ECs1070	III								-1.05175			-1.17422			-1.20993			-1.06605			-1.19227			-1.16736			No Data	No Data
ECs1072		hypothetical protein ECs1072	III											-2.02043			-1.71509			-1.65385			-1.66927			-1.646
ECs1075		hypothetical protein ECs1075	III														-1.09442			-1.2202			-1.39438			-1.08949			Hypothetical proteins	Conserved
ECs1090		putative transposase	III																							-1.1465			Mobile and extrachromosomal element functions	Transposon functions
ECs1112		putative minor tail protein	II																							1.27806			Viral functions	General
ECs1113		putative minor tail protein	II																							1.10007			Viral functions	General
ECs1137	yccC	cryptic autophosphorylating protein tyrosine kinase Etk	III	E		1.75514						1.76873		-1.20344			-1.77451			-2.15489			-1.64568			-1.22798			Transport and binding proteins	Carbohydrates, organic alcohols, and acids
ECs1138		phosphotyrosine-protein phosphatase	III								-1.34991			-2.00787			-2.916			-3.47179			-3.29235			-2.44069			Energy metabolism	Sugars
ECs1139	yccZ	hypothetical protein ECs1139	III	E		2.56533								-1.91913	1.06301		-2.10903			-2.52914			-2.37917			-1.4936			Cell envelope	Biosynthesis and degradation of surface polysaccharides and lipopolysaccharides
ECs1140		hypothetical protein ECs1140	III								-1.05467			-1.83336			-1.98307			-2.32909			-2.20563			-1.3491			Regulatory functions	Other	Viral functions	General
ECs1141		hypothetical protein ECs1141	III											-2.06125			-2.3438			-2.9761			-2.75843			-2.20711			Hypothetical proteins	Conserved
ECs1142	ymcC	putative regulator	III	E	1.088	5.71904		1.01813	5.29924					-1.03001			-1.38698			-1.78291	3.53008		-1.6284						Cell envelope	Biosynthesis and degradation of surface polysaccharides and lipopolysaccharides
ECs1143		hypothetical protein ECs1143	III											-1.93435			-1.78482			-1.73542			-1.6891			-1.25642			Hypothetical proteins	Conserved
ECs1145	cspG	cold shock protein CspG	I	A	1.07417			2.9005			4.99033			6.14366			5.95871	4.8214		6.44347	4.11959		6.66407	3.60955		4.87233	4.6511		Cellular processes	Adaptations to atypical conditions
ECs1159	yccJ	hypothetical protein ECs1159	I	A							1.32336			2.86565			4.01845			4.03145	8.16601		3.90194	6.96594		2.47599	7.26213		Hypothetical proteins	Conserved
ECs1177		Kil protein	II											1.00697			1.02667			1.49522			2.19467			1.29419			Viral functions	General
ECs1177		Kil protein	II																	1.56261			2.26787			2.04676			Viral functions	General
ECs1180		hypothetical protein ECs1180	II																	1.16862			1.16648			1.85135			Hypothetical proteins	Conserved
ECs1183		hypothetical protein ECs1183	III											-1.30393			-1.71534						-1.30149			-1.58127
ECs1184	-	hypothetical protein ECs1184		B		-6.24065			-6.24065												-6.24065			-3.20833			-3.22268		Hypothetical proteins	Conserved
ECs1187		CII	II																	1.32013			1.90109						Regulatory functions	Other
ECs1210		hypothetical protein ECs1210	III														-1.3297
ECs1215		putative endopeptidase	III														-1.50823			-1.13957			-1.73357						Protein fate	Degradation of proteins, peptides, and glycopeptides
ECs1217		Bor precursor	III								-1.12733			-2.27489			-2.86762			-3.29378			-3.2705			-2.27949			Unknown function	General
ECs1229	-	hypothetical protein ECs1229		D																	5.29345								DNA metabolism	DNA replication, recombination, and repair	Mobile and extrachromosomal element functions	Transposon functions
ECs1231		putative outer membrane protein	II														1.80231			2.45952			2.60142
ECs1237		hypothetical protein ECs1237	III											-1.407			-1.69621			-1.53547			-1.56137						Hypothetical proteins	Conserved
ECs1244	-	hypothetical protein ECs1244		B																	-6.33919			-6.33919			-6.33919		Hypothetical proteins	Conserved
ECs1260		trifunctional transcriptional regulator/proline dehydrogenase/pyrroline-5-carboxylate dehydrogenase	III											-1.0157			-1.12549			-1.16438			-1.18711			-1.0023			Energy metabolism	Amino acids and amines
ECs1261		major sodium/proline symporter	III											-1.19233			-1.25902			-1.47029			-1.51459			-1.20621			Transport and binding proteins	Amino acids, peptides and amines
ECs1263		putative cytochrome	III								-1.024			-1.98112			-2.20955			-2.40842			-2.33497			-1.42903			Hypothetical proteins	Conserved
ECs1263		putative cytochrome	III											-1.24934			-1.66569			-1.89853			-1.7433						Hypothetical proteins	Conserved
ECs1264	efeO	hypothetical protein ECs1264	III	B										-1.79059			-2.29684			-2.58661	-3.91942		-2.42443			-1.20401	-3.91942		Transport and binding proteins	Cations and iron carrying compounds
ECs1265		hypothetical protein ECs1265	III											-1.78316			-2.34591			-2.65999			-2.59827			-1.77179			Cell envelope	Other
ECs1266	phoH	hypothetical protein ECs1266	I								1.21131			1.63269			3.07889			3.64823			3.43196						Central intermediary metabolism	Phosphorus compounds
ECs1272		rtn-like protein	II																	1.56039			1.3032						Unclassified	Role category not yet assigned
ECs1273		FidL-like protein	II								1.02091			1.62165			1.89543			2.37083			1.98915						Unclassified	Role category not yet assigned
ECs1274		putative transcriptional regulator	II								1.2096			1.64864			2.11486			2.40534			1.83419						Cellular processes	Toxin production and resistance
ECs1300		hypothetical protein ECs1300	II														1.11629			1.50222			1.434						No Data	No Data
ECs1301		transposase	II																	1.21962						1.05572			Mobile and extrachromosomal element functions	Transposon functions
ECs1304		hypothetical protein ECs1304	II														1.46952			1.21907			1.70546						No Data	No Data
ECs1311		putative transposase	II											1.18209			1.17936						1.20732			1.10307			Mobile and extrachromosomal element functions	Transposon functions
ECs1312		putative complement resistance protein precursor	II														1.26298						1.0055			1.40878			Cellular processes	DNA transformation	DNA metabolism	DNA replication, recombination, and repair	Unknown function	General
ECs1313		hypothetical protein ECs1313	II																							1.06956			DNA metabolism	Restriction/modification
ECs1321		hypothetical protein ECs1321	III																	-1.34471			-1.19875						Central intermediary metabolism	Nitrogen metabolism
ECs1322		urease subunit gamma	III											-1.44058			-1.83291			-2.18012			-2.26166			-3.03938			Central intermediary metabolism	Nitrogen metabolism
ECs1325		urease accessory protein UreE	III											-1.55282			-1.48363			-1.96107			-1.75822			-1.35112			Central intermediary metabolism	Nitrogen metabolism
ECs1327		ureG1	III																	-1.21525			-1.19767			-1.18951			Central intermediary metabolism	Nitrogen metabolism
ECs1335		hypothetical protein ECs1335	II								1.69404			1.81232			2.14928			2.10786			2.46722			2.42984
ECs1337		hypothetical protein ECs1337	II											1.48902			1.72495			1.29088			1.82823			1.86202			Unclassified	Role category not yet assigned
ECs1343	terW	TerW		E					2.99367																				Unclassified	Role category not yet assigned
ECs1345		hypothetical protein ECs1345	III											-1.46475			-1.22408			-1.30288			-1.32563						Hypothetical proteins	Conserved
ECs1346		hypothetical protein ECs1346	III											-1.84698			-1.51846			-1.79739			-1.8484			-1.88138			Hypothetical proteins	Conserved
ECs1347		hypothetical protein ECs1347	III											-1.17573			-1.18743			-1.3656			-1.27823			-1.18625			Hypothetical proteins	Conserved
ECs1348		hypothetical protein ECs1348	III								-1.08051			-1.57459			-1.57781			-1.62183			-1.66934			-1.11171			Hypothetical proteins	Conserved
ECs1351	terZ	TerZ	III	B										-1.7086			-1.73734	-5.14989		-1.96385	-5.14989		-1.6058	-5.14989		-1.64204	-5.14989		Cellular processes	Toxin production and resistance
ECs1354		TerC	III											-1.4897			-1.91167			-2.09785			-2.028			-2.12158			Mobile and extrachromosomal element functions	Prophage functions
ECs1360		bifunctional enterobactin receptor/adhesin protein	III											-1.31567			-1.52557			-1.5666			-1.58377						Transport and binding proteins	Cations and iron carrying compounds
ECs1364		hypothetical protein ECs1364	III								-1.05629			-1.51927			-1.86755			-1.82959			-1.89483			-1.35201			No Data	No Data
ECs1379		hypothetical protein ECs1379	II																	1.18169			1.33695			1.09977
ECs1382		HecB-like protein	II																				1.05177			1.49359			Cellular processes	Toxin production and resistance
ECs1383		hypothetical protein ECs1383	II																				1.07702			1.52299			No Data	No Data
ECs1384		hypothetical protein ECs1384	II																				1.1457			1.34052			Transcription	Other
ECs1392		hypothetical protein ECs1392	II					1.16663			1.63177			1.92707			2.13259			1.88183			2.01835			1.57321
ECs1395	-	hypothetical protein ECs1395		D																							3.16757		Hypothetical proteins	Conserved
ECs1410	ycdW	putative dehydrogenase		D																	3.33293			3.19243					Central intermediary metabolism	Other	Energy metabolism	Electron transport	Energy metabolism	Fermentation	Energy metabolism	Glycolysis/gluconeogenesis	Energy metabolism	TCA cycle
ECs1411	ycdX	putative hydrolase		D																	3.35288								Unclassified	Role category not yet assigned
ECs1412	ycdY	putative oxidoreductase component		D																							2.35985		Hypothetical proteins	Conserved
ECs1422		hypothetical protein ECs1422	III											-2.12449			-1.93914			-2.26595			-2.26728			-2.13477			Hypothetical proteins	Conserved
ECs1423		hypothetical protein ECs1423	III																							-1.49373			Unclassified	Role category not yet assigned
ECs1424		putative synthase	II											1.30314			1.83132			1.84095			1.85176			1.29594			Cellular processes	Toxin production and resistance	Fatty acid and phospholipid metabolism	Biosynthesis	Unknown function	General
ECs1426	mdoG	glucan biosynthesis protein G		B		-4.19232			-4.19232									-4.19232			-4.19232			-4.19232			-4.19232		Hypothetical proteins	Conserved
ECs1427	mdoH	glucosyltransferase MdoH		E		2.52423			2.32458									2.73406			2.82004			2.08088			2.47871		Unclassified	Role category not yet assigned
ECs1429	msyB	hypothetical protein ECs1429	II	D							1.02548			2.04892			2.9953			2.8207			2.67157	5.80659		1.02224	6.54288		Hypothetical proteins	Conserved
ECs1431		hypothetical protein ECs1431	II								1.01099			2.14905			2.63617			2.18323			2.20055			2.32383			Hypothetical proteins	Conserved
ECs1432	waaM	lipid A biosynthesis lauroyl acyltransferase		D		3.34426			3.73013									3.2029			3.94937			3.90157			3.81915		Cellular processes	Adaptations to atypical conditions
ECs1433		hypothetical protein ECs1433	III											-1.70742			-1.68352			-1.99048			-2.41136			-1.77341			Unclassified	Role category not yet assigned
ECs1435		putative cytochrome	II											1.41121			1.86623			1.65423			1.52478			1.09388			Energy metabolism	Electron transport
ECs1436		hypothetical protein ECs1436	I					1.02138			3.05168			4.23334			4.32808			4.02564			4.20506			3.83779			Hypothetical proteins	Conserved
ECs1438		biofilm formation regulatory protein BssS	I					1.01107			2.34366			3.25135			3.53093			3.78796			3.95525			3.51736			Hypothetical proteins	Conserved
ECs1439		DNA damage-inducible protein I	I					1.06644			1.79979			3.5636			3.37083			3.96967			4.14309			4.10489			DNA metabolism	DNA replication, recombination, and repair	Unknown function	General
ECs1441	yceB	hypothetical protein ECs1441	II	A										1.58518			1.91233			2.08881	5.48772		2.15411	5.39602		1.62331	4.77381		Hypothetical proteins	Conserved
ECs1442	grxB	glutaredoxin 2	I	A							1.19975			2.56471			3.14286	4.36248		3.37012	4.07215		3.11175	6.87179		1.38021	6.16981		Biosynthesis of cofactors, prosthetic groups, and carriers	Glutathione and analogs
ECs1444		ribosomal-protein-S5-alanine N-acetyltransferase	III											-1.00555									-1.11109			-1.7162			Protein synthesis	Ribosomal proteins: synthesis and modification
ECs1445		hypothetical protein ECs1445	III											-1.15557			-1.19548			-1.55344			-1.79154			-1.91802			Hypothetical proteins	Conserved
ECs1446		hypothetical protein ECs1446	III																	-1.1869			-1.07749			-1.16358			Cellular processes	Pathogenesis
ECs1448	flgN	flagella synthesis protein FlgN		C		2.98951			2.93677																				Cellular processes	Chemotaxis and motility
ECs1450		flagellar basal body P-ring biosynthesis protein FlgA	III								-1.15905			-2.24285			-2.60075			-2.94412			-3.04652			-2.9719			Cellular processes	Chemotaxis and motility
ECs1451		flagellar basal body rod protein FlgB	III								-1.21468			-2.27659			-2.85221			-3.2206			-3.173			-2.68373			Cellular processes	Chemotaxis and motility
ECs1452	flgC	flagellar basal body rod protein FlgC	III	E					4.37702					-1.6292			-1.8697			-2.58743			-2.21866			-1.50594			Cellular processes	Chemotaxis and motility
ECs1453		flagellar basal body rod modification protein	III											-2.01006			-2.03083			-2.6028			-2.19029			-1.52384			Cell envelope	Surface structures
ECs1454		flagellar hook protein FlgE	III											-1.53154			-1.79777			-2.46005			-2.02473			-1.44749			Cellular processes	Chemotaxis and motility
ECs1455		flagellar basal body rod protein FlgF	III											-1.70124			-2.04538			-2.98019			-2.63087			-2.41725			Cellular processes	Chemotaxis and motility
ECs1456		flagellar basal body rod protein FlgG	III											-1.5802			-1.82224			-2.58861			-2.2667			-1.72074			Cellular processes	Chemotaxis and motility
ECs1457		flagellar basal body L-ring protein	III											-1.9446			-1.95651			-2.6614			-2.21108			-1.93008			Cellular processes	Chemotaxis and motility
ECs1458	flgI	flagellar basal body P-ring protein	III	E		4.25175			3.58983					-2.06414			-2.75006			-3.30527	4.03436		-3.15208			-1.86037			Cellular processes	Chemotaxis and motility
ECs1459		flagellar rod assembly protein/muramidase FlgJ	III											-1.60042			-1.89596			-2.62977			-2.36527			-1.88004			Cellular processes	Chemotaxis and motility
ECs1461		flagellar hook-associated protein FlgL	II											1.0771												1.04473			Cellular processes	Chemotaxis and motility
ECs1464		23S rRNA pseudouridylate synthase C	III											-2.04732			-2.01257			-2.44774			-2.55734			-2.57084			Protein synthesis	Ribosomal proteins: synthesis and modification	Protein synthesis	tRNA and rRNA base modification
ECs1465	yceF	Maf-like protein		A								4.9291												3.86659			4.26817		Cellular processes	Cell division
ECs1466	yceD	hypothetical protein ECs1466	III	B																	-4.86082					-1.53521	-4.86082		Hypothetical proteins	Conserved
ECs1467	rpmF	50S ribosomal protein L32		B		-8.66868			-8.66868									-2.02203			-3.32469			-3.10666			-8.66868		Protein synthesis	Ribosomal proteins: synthesis and modification
ECs1471	fabG	3-ketoacyl-(acyl-carrier-protein) reductase		D		1.55243			1.79521			2.13979									3.378			3.02525			2.80028		Fatty acid and phospholipid metabolism	Degradation
ECs1472	acpP	acyl carrier protein		B		-7.905			-7.905						-7.905														Fatty acid and phospholipid metabolism	Biosynthesis
ECs1473	fabF	3-oxoacyl-(acyl carrier protein) synthase II		C																				-2.75968					Fatty acid and phospholipid metabolism	Biosynthesis
ECs1475		hypothetical protein ECs1475	II														1.1629			1.19382			1.08225						Hypothetical proteins	Conserved
ECs1476	tmk	thymidylate kinase		C					-5.03861																				Purines, pyrimidines, nucleosides, and nucleotides	Nucleotide and nucleoside interconversions
ECs1477	holB	DNA polymerase III subunit delta'		E		2.74576																							DNA metabolism	DNA replication, recombination, and repair
ECs1479	ptsG	glucose-specific PTS system IIBC components	III	E		1.90989			1.99865					-1.39153	1.59309											-1.09756			Transport and binding proteins	Carbohydrates, organic alcohols, and acids
ECs1480	fhuE	ferric-rhodotorulic acid outer membrane transporter	II	E													1.11607				2.03477								Transport and binding proteins	Cations and iron carrying compounds
ECs1481	hinT	purine nucleoside phosphoramidase		D														3.54314						2.61994			2.95809		Protein fate	Degradation of proteins, peptides, and glycopeptides
ECs1483	ycfM	hypothetical protein ECs1483		D																	6.32754			4.68648					Cell envelope	Other
ECs1486	ycfP	hypothetical protein ECs1486		C																	3.12101								Hypothetical proteins	Conserved
ECs1487	ndh	NADH dehydrogenase		C																							-3.06296		Central intermediary metabolism	Other	Energy metabolism	Electron transport	Energy metabolism	Fermentation	Energy metabolism	Glycolysis/gluconeogenesis	Energy metabolism	TCA cycle
ECs1488		hypothetical protein ECs1488	I					1.23009			2.65007			3.6468			4.23062			4.38932			4.38713			3.45892			Unclassified	Role category not yet assigned
ECs1490	bhsA	hypothetical protein ECs1490	II											1.16257			1.2355			1.296			1.5355			1.64344			Hypothetical proteins	Conserved
ECs1493		hypothetical protein ECs1493	I											1.71921			4.50491			4.48297			3.95258			1.60863			Hypothetical proteins	Conserved
ECs1494	lolC	outer membrane-specific lipoprotein transporter subunit LolC		E		4.44536			3.83641									4.2196			4.8762								Cell envelope	Other
ECs1496	lolE	outer membrane-specific lipoprotein transporter subunit LolE		E																	4.11797								Transport and binding proteins	Amino acids, peptides and amines
ECs1499	potD	spermidine/putrescine ABC transporter periplasmic substrate-binding protein	III	B		-4.85968			-4.85968					-1.39392	-4.85968		-1.38938	-4.85968		-1.65977	-4.85968		-1.85403	-4.85968		-1.65765	-4.85968		Transport and binding proteins	Amino acids, peptides and amines
ECs1505		hypothetical protein ECs1505	II											1.19253			1.52635			1.17884			1.66632			1.38856			Hypothetical proteins	Conserved
ECs1515		hypothetical protein ECs1515	III																							-1.35458			No Data	No Data
ECs1530		putative holin	II																							1.03565			Viral functions	General
ECs1561		hypothetical protein ECs1561	II														1.20966			1.25244			1.15579						No Data	No Data
ECs1561		hypothetical protein ECs1561	II																	1.81589			1.52982						No Data	No Data
ECs1570		spermidine/putrescine ABC transporter membrane protein	III											-1.50405			-1.65468			-1.68459			-1.73904			-1.86951			Transport and binding proteins	Amino acids, peptides and amines
ECs1571	potA	putrescine/spermidine ABC transporter ATPase protein	III	E		3.54864								-1.10423			-1.228			-1.62452			-1.70438			-1.50667			Transport and binding proteins	Amino acids, peptides and amines
ECs1573		hypothetical protein ECs1573	III																				-1.04072			-1.49301			Hypothetical proteins	Conserved
ECs1589		hypothetical protein ECs1589	III											-1.45707			-2.10788			-1.65229			-2.08361			-1.6247			No Data	No Data
ECs1603		adenylosuccinate lyase	III																	-1.10473			-1.12282						Purines, pyrimidines, nucleosides, and nucleotides	Purine ribonucleotide biosynthesis
ECs1604	ycfC	hypothetical protein ECs1604		E											2.75956														Hypothetical proteins	Conserved
ECs1606		putative phosphohydrolase	III																							-1.16784			DNA metabolism	DNA replication, recombination, and repair
ECs1608	icdA	isocitrate dehydrogenase		D														1.63435			1.99572			1.7153			1.878		Energy metabolism	TCA cycle
ECs1611		putative replication protein	II																							1.10792			Viral functions	General
ECs1615		hypothetical protein ECs1615	II																	1.00364			1.02613			1.09394			Hypothetical proteins	Conserved
ECs1617		prophage protein NinE	II											1.53245			1.5587			1.49724			1.43217			2.0021			Hypothetical proteins	Conserved
ECs1618		hypothetical protein ECs1618	II																							1.01041			Hypothetical proteins	Conserved
ECs1625	-	Bor precursor		B																	-6.21184								Unknown function	General
ECs1626		hypothetical protein ECs1626	III					-1.10894			-1.22198			-1.92995			-2.181			-1.81725			-2.25441			-1.49518
ECs1652	-	putative catalase	I	D							2.0403			4.36221			5.5118			5.73383	5.64558		5.24254			2.98804	4.79014		Cellular processes	Detoxification
ECs1653	-	hypothetical protein ECs1653	I	A							2.99494	5.18062		5.93475			6.70278	6.48717		6.90392	8.12143		6.19779	8.39651		3.78849	8.74761		Unclassified	Role category not yet assigned
ECs1654	-	hypothetical protein ECs1654	I	A							2.48538	6.12704		6.11613	5.78607		7.03119	7.94573		7.15796	8.789		6.59937	9.59712		2.99417	9.21919		Hypothetical proteins	Conserved
ECs1655		hypothetical protein ECs1655	I								1.65316			4.62413			5.6241			5.9405			5.4329			2.74771			Hypothetical proteins	Conserved
ECs1662		hypothetical protein ECs1662	III											-2.076			-2.3865			-2.4234			-2.48347			-1.60235			Protein fate	Degradation of proteins, peptides, and glycopeptides
ECs1663		outer membrane protease	III											-2.08908			-2.98784			-3.00394			-2.86326			-1.62431			Cell envelope	Other	Protein fate	Degradation of proteins, peptides, and glycopeptides
ECs1668	minE	cell division topological specificity factor MinE	III	D										-1.09654				3.51421			4.38679					-1.61883			Cellular processes	Cell division
ECs1669	minD	cell division inhibitor MinD	III	D										-1.19962							3.20769					-2.13664	2.8266		Cellular processes	Cell division
ECs1674	ycgL	hypothetical protein ECs1674		D																	5.57166								Hypothetical proteins	Conserved
ECs1675	ycgM	hypothetical protein ECs1675		D																	3.49967						3.53284		Energy metabolism	Amino acids and amines
ECs1677		hemolysin E	II														1.02017						1.26208			1.32731			Hypothetical proteins	Conserved
ECs1678		DNA polymerase V subunit UmuD	II														1.40635			1.71612			1.89489						DNA metabolism	DNA replication, recombination, and repair
ECs1683		SpoVR family protein	I								1.04107			2.22844			3.68683			3.71462			3.24518			1.37381			Hypothetical proteins	Conserved
ECs1684	dadA	D-amino acid dehydrogenase small subunit	II	E													1.57211			1.37281	2.63858								Central intermediary metabolism	Other	Energy metabolism	Electron transport	Energy metabolism	Fermentation	Energy metabolism	Glycolysis/gluconeogenesis	Energy metabolism	TCA cycle
ECs1685		alanine racemase	II														1.3994			1.25023									Cell envelope	Biosynthesis and degradation of murein sacculus and peptidoglycan
ECs1687	mltE	murein transglycosylase E	III	E		3.64055			4.10639					-1.40996			-1.29752			-1.54222	4.86342		-1.86176			-2.02427			Cell envelope	Biosynthesis and degradation of murein sacculus and peptidoglycan	Protein synthesis	tRNA and rRNA base modification
ECs1691		hypothetical protein ECs1691	III											-1.03273						-1.69428			-1.33228						Hypothetical proteins	Conserved
ECs1692		hypothetical protein ECs1692	II														1.1838			1.12722			1.08932						Cell envelope	Other
ECs1708	ychF	GTP-dependent nucleic acid-binding protein EngD	III	C										-1.09498	-5.80952		-1.1631			-1.26087			-1.26634						Hypothetical proteins	Conserved
ECs1709	pth	peptidyl-tRNA hydrolase	III	B										-1.43726			-1.38014			-1.4349	-5.26932		-1.77149			-1.59617	-5.26932		Protein synthesis	Other
ECs1710		hypothetical protein ECs1710	I					1.09286			2.09569			2.67077			3.13569			3.69451			3.678			2.49842			Hypothetical proteins	Conserved
ECs1712	prsA	ribose-phosphate pyrophosphokinase		E														1.20028											Biosynthesis of cofactors, prosthetic groups, and carriers	Folic acid	Purines, pyrimidines, nucleosides, and nucleotides	Purine ribonucleotide biosynthesis
ECs1713	ispE	4-diphosphocytidyl-2-C-methyl-D-erythritol kinase	II	D													1.48942			1.48103	3.70256		1.31833						Biosynthesis of cofactors, prosthetic groups, and carriers	Other
ECs1714	hemM	outer membrane lipoprotein LolB		D																	3.57397								Protein fate	Protein and peptide secretion and trafficking
ECs1722		cation transport regulator	I								1.14194			3.02327			3.74724			3.66785			3.38432			1.98429			Transport and binding proteins	Cations and iron carrying compounds
ECs1723		cation transport regulator	I								1.4856			2.87545			3.87529			3.90681			3.82283			2.33735			Cell envelope	Other	Protein synthesis	tRNA aminoacylation	Viral functions	General
ECs1725		hypothetical protein ECs1725	II											1.42273			1.91797			1.65413			1.66968						Protein synthesis	Translation factors	Transcription	Transcription factors
ECs1732		nitrate reductase 1 gamma subunit	II					1.66083			1.87728			1.89653			1.40015			1.17164			1.08211						Energy metabolism	Anaerobic
ECs1733		hypothetical protein ECs1733	I					3.11905			3.51819			3.15432			2.40756			2.41588			2.27165			1.65366			Hypothetical proteins	Conserved
ECs1737		response regulator of RpoS	II											1.63352			2.53886			2.66679			2.44186						DNA metabolism	DNA replication, recombination, and repair
ECs1738	galU	UTP--glucose-1-phosphate uridylyltransferase subunit GalU		D														1.47152			1.67536						1.62093		Cell envelope	Biosynthesis and degradation of surface polysaccharides and lipopolysaccharides
ECs1739	hns	global DNA-binding transcriptional dual regulator H-NS		E														1.06491			1.37029								DNA metabolism	Chromosome-associated proteins
ECs1740		thymidine kinase	III											-1.40703			-1.57473			-1.42632			-1.62053			-1.91518			Purines, pyrimidines, nucleosides, and nucleotides	Nucleotide and nucleoside interconversions
ECs1749		cardiolipin synthetase	III											-1.14969												-1.4262			Cellular processes	Toxin production and resistance	Fatty acid and phospholipid metabolism	Biosynthesis
ECs1750		voltage-gated potassium channel	III											-1.24151									-1.09696			-1.38446			Transport and binding proteins	Cations and iron carrying compounds
ECs1753		acyl-CoA thioester hydrolase	III								-1.33473			-1.53056			-1.54235			-1.16065			-1.39728			-1.51906			Fatty acid and phospholipid metabolism	Degradation
ECs1755		hypothetical protein ECs1755	III											-1.12173												-1.84445			Hypothetical proteins	Conserved
ECs1756		outer membrane protein W	III											-1.01557			-1.19223									-1.22847			Cell envelope	Other
ECs1760		hypothetical protein ECs1760	II								1.43871			2.09687			2.20384			2.62447			2.76804			2.74933			Hypothetical proteins	Conserved
ECs1809	-	hypothetical protein ECs1809		D																	4.72095								Viral functions	General
ECs1825		bfpT-regulated chaperone-like protein	III											-1.52928			-1.44303			-1.30456			-1.54587			-1.98057			Unclassified	Role category not yet assigned
ECs1829	yciE	hypothetical protein ECs1829	I	A							2.34242	5.18062		5.28022			6.64439	7.50544		6.84262	9.23394		6.52823	8.88733		3.75168	8.38835		Unclassified	Role category not yet assigned
ECs1830	yciF	putative structural proteins	I	A		6.15568			5.0414		2.43994	6.99198		6.07851	7.42574		7.28541	9.70304		7.34869	10.0701		6.95322	10.5075		3.4827	10.5976		Hypothetical proteins	Conserved
ECs1831		hypothetical protein ECs1831	I								2.24073			5.31399			6.57412			6.60844			6.2266			3.81558
ECs1832	trpA	tryptophan synthase subunit alpha		D														3.5065			4.54113			3.64248			3.48913		Amino acid biosynthesis	Aromatic amino acid family
ECs1833	trpB	tryptophan synthase subunit beta		A																	5.44232			4.38669			4.7775		Amino acid biosynthesis	Aromatic amino acid family
ECs1834	trpC	bifunctional indole-3-glycerol phosphate synthase/phosphoribosylanthranilate isomerase	II														1.54518			1.32564									Amino acid biosynthesis	Aromatic amino acid family
ECs1843	yciK	short chain dehydrogenase		D																	3.31627								Unknown function	General
ECs1844	sohB	putative periplasmic protease		E					3.65287												5.62897								Protein fate	Degradation of proteins, peptides, and glycopeptides
ECs1846	topA	DNA topoisomerase I		C		-3.87733																							DNA metabolism	DNA replication, recombination, and repair
ECs1849	acnA	aconitate hydratase	I	A							2.0313			3.8991			4.13793	4.41715		4.02498	5.57913		4.05263	4.39435		2.81535	4.6083		Energy metabolism	TCA cycle
ECs1853	yciM	tetratricopeptide repeat protein	II	D													1.20652			1.19247			1.26128	3.45544			2.79765		Unclassified	Role category not yet assigned
ECs1855		translation initiation factor Sui1	III																				-1.39228			-1.85574			Protein synthesis	Translation factors
ECs1856	osmB	osmotically inducible lipoprotein	I	A							2.73428			3.50068			3.89098	5.35739		4.26367	6.14474		4.30864	6.92058		3.32139	7.45144		Cellular processes	Other
ECs1857		putative DEOR-type transcriptional regulator	III											-1.08184												-1.25004			Regulatory functions	DNA interactions
ECs1860		putative oxidoreductase	II					1.14174						1.20381			2.95609			3.21227			2.8804			1.05182			Hypothetical proteins	Conserved
ECs1861		enoyl-(acyl carrier protein) reductase	III											-1.55268			-1.39749			-1.24718			-1.30006			-1.6888			Fatty acid and phospholipid metabolism	Biosynthesis
ECs1862		putative transcription regulatory protein	III																							-1.43923			Energy metabolism	Amino acids and amines
ECs1868	sapD	putative ATP-binding protein of peptide transport system	III	E		3.72882			4.09276											-1.16443	2.97138		-1.31383			-1.20192			Transport and binding proteins	Amino acids, peptides and amines
ECs1880	pspF	phage shock protein operon transcriptional activator	II	D										1.59029			1.77264			1.87253			1.76097			1.43161	3.02244		Regulatory functions	Other
ECs1881	pspA	phage shock protein PspA	I	A				1.12165			2.73986			3.64089			3.85282	4.66379		4.03143	5.09803		4.20375	4.36666		3.52331	4.43724		Mobile and extrachromosomal element functions	Prophage functions
ECs1882	pspB	phage shock protein B	I	E				1.3155			3.43588			4.28469	5.77954		4.48598			4.40276			4.72744			4.01536			Mobile and extrachromosomal element functions	Prophage functions
ECs1883		DNA-binding transcriptional activator PspC	I					1.00447			3.37901			4.08754			4.1893			4.16174			4.43896			4.39641			Mobile and extrachromosomal element functions	Prophage functions
ECs1884		peripheral inner membrane phage-shock protein	I					1.30922			3.20292			4.07874			4.20644			4.13727			4.41366			4.14473			Hypothetical proteins	Conserved
ECs1885		thiosulfate:cyanide sulfurtransferase	I					1.82871			3.19011			4.10865			4.3479			4.53415			4.84071			4.91586			Cellular processes	Adaptations to atypical conditions
ECs1899		putative LACI-type transcriptional regulator	III											-1.49772									-1.06971			-1.31626			Regulatory functions	Other
ECs1900		hypothetical protein ECs1900	II											1.38975			1.60132			1.23174			1.22325						Unclassified	Role category not yet assigned
ECs1901	ycjF	hypothetical protein ECs1901	II	D										1.1543			2.02642			1.49618			1.64078	3.08185		1.22329			Hypothetical proteins	Conserved
ECs1903	tpx	thiol peroxidase		C								-7.2376																	Cellular processes	Detoxification
ECs1914	uspE	universal stress protein UspE		D																	4.15355			4.48322			4.18892		Regulatory functions	Other	Viral functions	General
ECs1915		fumarate/nitrate reduction transcriptional regulator	III																	-1.03637									Regulatory functions	Other
ECs1916	ogt	O-6-alkylguanine-DNA:cysteine-protein methyltransferase		D																	3.82838								DNA metabolism	DNA replication, recombination, and repair
ECs1927	dbpA	ATP-dependent RNA helicase DbpA		D																	4.19087			2.75867			4.54474		Transcription	Transcription factors
ECs1928	ydaO	C32 tRNA thiolase	III	C										-1.79823			-2.08125			-2.04438	-3.635		-2.30391			-1.99637			Regulatory functions	Other	Viral functions	General
ECs1934		exonuclease VIII	III											-1.30341			-1.22427						-1.10746			-1.08533			DNA metabolism	Degradation of DNA
ECs1941		putative transcriptional regulator	III														-1.03091						-1.04542			-2.11885			Regulatory functions	Other
ECs1948		hypothetical protein ECs1948	III														-1.03772						-1.16084						No Data	No Data
ECs1993	-	hypothetical protein ECs1993		D																	4.39119								Viral functions	General
ECs2000	ydbK	putative oxidoreductase	II	D										1.51284			1.82969			1.47708	2.14764		1.49934	1.61445		1.13446	1.74206		Unclassified	Role category not yet assigned
ECs2001		heat-inducible protein	II											1.51041			1.75505			2.25135			2.02651						Cell envelope	Other
ECs2002	ldhA	D-lactate dehydrogenase		D														1.11233			1.64254			1.80426			1.53997		Energy metabolism	Fermentation
ECs2003		hypothetical protein ECs2003	III											-1.22916			-1.02259			-1.0641			-1.09275						Hypothetical proteins	Conserved
ECs2008	ydbC	putative oxidoreductase		D														3.44423									4.39205		Unknown function	General
ECs2010		putative enzyme	II								1.15056			1.31222			1.91118			2.48556			2.68031			1.69122			Fatty acid and phospholipid metabolism	Biosynthesis
ECs2014	acpD	azoreductase	II	C													1.37034			1.94491	3.1564		1.88283						Fatty acid and phospholipid metabolism	Other
ECs2019		hypothetical protein ECs2019	II														1.01158			1.58199			1.54632			1.03874			No Data	No Data
ECs2020	ydcF	hypothetical protein ECs2020	I	A							1.50477			3.19062			5.07828	4.45995		5.33209	5.70457		5.25678	5.75702		2.68455	5.18401		Hypothetical proteins	Conserved
ECs2021	aldA	aldehyde dehydrogenase A	II	D													1.72521	3.29043		1.83044	3.37424		2.11603						Energy metabolism	Fermentation
ECs2022		glyceraldehyde 3-phosphate dehydrogenase C	II								1.25763			1.46965			2.12706			2.34016			1.68356						Energy metabolism	Glycolysis/gluconeogenesis
ECs2022		glyceraldehyde 3-phosphate dehydrogenase C	II														2.38731			2.46404			1.90836						Energy metabolism	Glycolysis/gluconeogenesis
ECs2023		cytochrome b561	III											-1.16623			-1.16748			-1.25291			-1.18411			-1.39237			Energy metabolism	Electron transport
ECs2027	ydcI	putative transcriptional regulator LYSR-type		D																	3.06273						3.09477		Regulatory functions	Other
ECs2028		hypothetical protein ECs2028	II														1.27529			1.13507			1.12806						Hypothetical proteins	Conserved
ECs2029	mdoD	glucan biosynthesis protein D	II	D													1.89132			1.73841	3.21604		1.38366				2.17322		Regulatory functions	Other	Viral functions	General
ECs2031		hypothetical protein ECs2031	II					1.08351			1.29563			1.95013			2.91928			3.27279			2.88924						Hypothetical proteins	Conserved
ECs2034		potassium-tellurite ethidium and proflavin transporter	II														1.03542												Cellular processes	Toxin production and resistance
ECs2035	tehB	tellurite resistance protein TehB		D																							4.19179		Cellular processes	Toxin production and resistance
ECs2037		hypothetical protein ECs2037	III																	-1.05444			-1.17294			-1.1181			Regulatory functions	DNA interactions
ECs2039		putative collagenase	III											-1.43328			-1.54744			-1.65355			-1.66443			-1.59931			Protein fate	Degradation of proteins, peptides, and glycopeptides
ECs2040		hypothetical protein ECs2040	II																	1.57549			1.51089						Hypothetical proteins	Conserved
ECs2042		hypothetical protein ECs2042	III																							-1.42512			Regulatory functions	DNA interactions
ECs2042		hypothetical protein ECs2042	III																							-1.02574			Regulatory functions	DNA interactions
ECs2043		putative transcriptional regulator	III											-1.20636						-1.07855			-1.04922			-1.21719			Regulatory functions	DNA interactions
ECs2053	yncB	putative oxidoreductase	II	A										1.35603			2.38352	3.71219		2.25623	3.39989		1.88407	4.52185			5.06185		Unclassified	Role category not yet assigned
ECs2054	yncC	putative DNA-binding transcriptional regulator		A																				4.63539			4.45661		Unknown function	General
ECs2055	yncD	putative outer membrane receptor for iron transport		E																							3.04241		Cellular processes	Other	Transport and binding proteins	Cations and iron carrying compounds	Viral functions	General
ECs2056	yncE	putative receptor		D																							2.01931		DNA metabolism	Restriction/modification	Energy metabolism	Methanogenesis	Protein fate	Degradation of proteins, peptides, and glycopeptides
ECs2057		L-asparagine permease	III											-1.27373			-1.28283			-1.26137			-1.27338			-1.34988			Unclassified	Role category not yet assigned
ECs2067	yddE	hypothetical protein ECs2067		D																	3.63837								Cell envelope	Biosynthesis and degradation of surface polysaccharides and lipopolysaccharides
ECs2074		hypothetical protein ECs2074	II																	1.04384									Hypothetical proteins	Conserved
ECs2075		IpaH-like protein	II																	1.9163			1.75849			1.45117			Hypothetical proteins	Conserved
ECs2078	fdnG	nitrate-inducible formate dehydrogenase-N alpha subunit	III	E											1.8313		-1.26116			-1.08795	1.6892			2.2693					Energy metabolism	Anaerobic
ECs2081		hypothetical protein ECs2081	II											1.53101			1.5129			2.10667			1.9993			1.77761			Regulatory functions	DNA interactions
ECs2082	adhA	alcohol dehydrogenase	I	A							1.27581			2.5026			3.13095	5.115		2.91232	5.35706		2.70816	5.36189		1.67614	5.51061		Energy metabolism	Electron transport	Energy metabolism	Fermentation
ECs2084		30S ribosomal subunit S22	I					2.75423			5.33463			6.41346			6.87483			6.96212			6.93965			4.38431
ECs2085		biofilm-dependent modulation protein	I					2.99124			6.41907			6.49971			7.13195			7.2193			7.28151			4.9511			Hypothetical proteins	Conserved
ECs2086	osmC	osmotically inducible protein	I	A							2.26883			4.15579			4.60567	7.89344		4.85984	8.11709		4.84652	8.52588		3.69645	8.03384		Cellular processes	Adaptations to atypical conditions	Cellular processes	Other
ECs2087		putative ATP-binding component of a transport system	II											1.65461			1.18331			1.31842			1.17698						Transport and binding proteins	Amino acids, peptides and amines
ECs2090		hypothetical protein ECs2090	II														1.01786												Transport and binding proteins	Amino acids, peptides and amines
ECs2092		D-alanyl-D-alanine dipeptidase	II														1.25718												Unknown function	General
ECs2096		hypothetical protein ECs2096	III											-1.72302			-1.82361			-1.82833			-1.90925			-1.3805			Energy metabolism	Electron transport
ECs2098	gadB	glutamate decarboxylase isozyme	II	D							1.01302			1.36719			2.16977			2.53923	3.41016		1.53168	4.80654			6.11157		Central intermediary metabolism	Other	Energy metabolism	Amino acids and amines
ECs2099		putative peptidase	III								-1.06978			-2.07384			-2.20045			-1.97795			-1.88475			-1.81695			Viral functions	General
ECs2104		transcriptional regulator YdeO	II																	1.25756									Regulatory functions	DNA interactions
ECs2107		putative adhesin	III											-1.70252			-1.97544			-1.41263			-1.40897			-1.20572			Cell envelope	Surface structures
ECs2108		putative fimbrial-like protein	III								-1.13563			-1.5005			-1.95297			-1.84822			-1.90906			-1.94102			Cell envelope	Surface structures
ECs2109		putative fimbrial-like protein	III											-1.18027			-1.42559												Cell envelope	Surface structures
ECs2113		putative type 1 fimbrial protein precursor	III											-1.38186			-1.95085			-1.58409			-1.84165			-2.17492			Cell envelope	Surface structures
ECs2130		hypothetical protein ECs2130	III											-1.38509			-1.19804			-1.37779			-1.37327			-1.2475			Hypothetical proteins	Conserved
ECs2131	yneH	glutaminase	III	E		4.19312								-1.12591			-1.09687			-1.39245			-1.5107			-1.51343			Energy metabolism	Amino acids and amines	Energy metabolism	Sugars	Purines, pyrimidines, nucleosides, and nucleotides	Pyrimidine ribonucleotide biosynthesis	Unknown function	General
ECs2132		putative succinate semialdehyde dehydrogenase	III																				-1.07088			-1.40318			Central intermediary metabolism	Other	Energy metabolism	Electron transport	Energy metabolism	Fermentation	Energy metabolism	Glycolysis/gluconeogenesis	Energy metabolism	TCA cycle
ECs2134		hypothetical protein ECs2134	II								1.14533			1.43351			1.5533			1.80032			1.92071			2.08531			Hypothetical proteins	Conserved
ECs2136	marC	multiple drug resistance protein MarC	II	D																1.04642							3.52086		Hypothetical proteins	Conserved
ECs2142		hypothetical protein ECs2142	II														1.25436			1.12869			1.33009			1.18906
ECs2144		hypothetical protein ECs2144	II											1.13198			1.6688			1.82719			1.91812						Unclassified	Role category not yet assigned
ECs2145		hypothetical protein ECs2145	I								1.59976			4.45754			5.12705			5.35326			5.04223			3.32694			Hypothetical proteins	Conserved
ECs2146		competence damage-inducible protein A	I								1.71116			2.40322			2.88067			2.99748			2.99106			1.92605			DNA metabolism	DNA replication, recombination, and repair
ECs2147	dcp	dipeptidyl carboxypeptidase II	III	D										-1.35921							2.93203		-1.12343	2.74305		-1.06344			Protein fate	Degradation of proteins, peptides, and glycopeptides
ECs2197	-	hypothetical protein ECs2197		B																	-6.33919			-6.33919			-6.33919		Hypothetical proteins	Conserved
ECs2215		hypothetical protein ECs2215	II								1.15996			1.27092			1.64533			1.89419			1.92967			1.87488			Hypothetical proteins	Conserved
ECs2230	-	hypothetical protein ECs2230		D																	4.72095								Viral functions	General
ECs2260	-	hypothetical protein ECs2260		D																							4.4137		Hypothetical proteins	Conserved
ECs2270		hypothetical protein ECs2270	I					1.42721			2.67623			2.56316			2.40243			2.84409			2.93665			2.31622
ECs2281		hypothetical protein ECs2281	II								1.05322			1.54955			1.71972			1.82702			2.11242			1.7711
ECs2283		hypothetical protein ECs2283	II					1.28712			1.37484			1.95661			1.84746			1.67538			1.92988			1.81789			No Data	No Data
ECs2290		spermidine N1-acetyltransferase	III											-1.27567			-1.24992			-1.22946			-1.27319			-1.80358			Purines, pyrimidines, nucleosides, and nucleotides	Other
ECs2292		hypothetical protein ECs2292	I					1.19844			2.49481			2.90842			3.69355			3.77766			4.09315			3.49717			Hypothetical proteins	Conserved
ECs2293		putative oxidoreductase major subunit	I								1.68391			2.87666			2.72429			2.21169			2.61166			2.92997			Energy metabolism	Electron transport
ECs2294		putative oxidoreductase major subunit	II								1.27372			2.3166			2.47884			2.3562			2.65491			3.3326			Energy metabolism	Electron transport
ECs2295		putative oxidoreductase Fe-S subunit	II														1.3509						1.40039			1.69182			Energy metabolism	Anaerobic
ECs2303		acid shock protein precursor	I								1.7407			3.54832			3.42775			3.68219			3.88384			3.2935
ECs2304		hypothetical protein ECs2304	II											1.83019			2.18148			2.0826			2.07033			1.14785			Hypothetical proteins	Conserved
ECs2305		multidrug efflux system protein MdtI	II																				1.03709						Cell envelope	Other
ECs2307		putative transport protein	II														1.14863			1.35182			1.27391						Unclassified	Role category not yet assigned
ECs2308		pyridine nucleotide transhydrogenase	III											-1.28318			-1.02047			-1.22083									Central intermediary metabolism	Other	Energy metabolism	Electron transport
ECs2309	pntA	NAD(P) transhydrogenase subunit alpha	III	E		2.32345			2.10803					-1.43882			-1.22761	2.60759		-1.40773	3.21451		-1.59214						Energy metabolism	Electron transport
ECs2310	-	hypothetical protein ECs2310		B														-4.41034			-4.41034			-4.41034			-4.41034		Hypothetical proteins	Conserved
ECs2311		putative arginine/ornithine antiporter	III											-1.12551						-1.06343			-1.35812			-1.56318			Energy metabolism	Amino acids and amines	Transport and binding proteins	Amino acids, peptides and amines
ECs2312		short chain dehydrogenase	III											-1.02219									-1.12654						Unknown function	General
ECs2314		DNA-binding transcriptional regulator RstA	III											-1.13985												-2.08481			Regulatory functions	Other
ECs2317	fumC	fumarate hydratase	I	D										1.95838			2.98222			3.3217			3.18438	3.61923		2.12619			Energy metabolism	TCA cycle
ECs2319	manA	mannose-6-phosphate isomerase		D														1.5623			2.61301			1.73906			1.86616		Energy metabolism	Sugars
ECs2320	ydgA	hypothetical protein ECs2320		D														1.49883			2.22122			2.30717					Hypothetical proteins	Conserved
ECs2326		repressor for uid operon	II											1.02988			1.00768			1.29201			1.47529			1.01658			Energy metabolism	Amino acids and amines
ECs2327	hdhA	7-alpha-hydroxysteroid dehydrogenase		D																							3.89709		Unknown function	Enzymes of unknown specificity
ECs2340	rsxG	electron transport complex protein RnfG		E					3.79344																				Hypothetical proteins	Conserved
ECs2341		electron transport complex RsxE subunit	III																							-1.3633			Cell envelope	Other
ECs2344	gst	glutathionine S-transferase		D														2.26738			2.7213			2.54737			2.89684		Central intermediary metabolism	Other
ECs2345		pyridoxamine kinase	III																				-1.11689			-1.5313			Biosynthesis of cofactors, prosthetic groups, and carriers	Pyridoxine
ECs2346	tyrS	tyrosyl-tRNA synthetase	III	C										-1.14099			-1.25686			-1.1563	-1.64401		-1.45073	-4.81718		-1.11641	-2.69982		Protein synthesis	tRNA aminoacylation
ECs2348		lysozyme inhibitor	II											1.07752			1.64766			1.63013			1.26674						Cell envelope	Other
ECs2349	ydhH	anhydro-N-acetylmuramic acid kinase	II	D													1.1172				5.24011								Hypothetical proteins	Conserved
ECs2351	slyA	transcriptional regulator SlyA		C								2.20492																	Cellular processes	Other
ECs2355	sodC	superoxide dismutase	I	D							1.80138			3.52046			5.28571			5.39787			5.16174			1.84515	3.84658		Cellular processes	Detoxification
ECs2356		hypothetical protein ECs2356	III																							-1.69765			Hypothetical proteins	Conserved
ECs2357		hypothetical protein ECs2357	II											1.52887			1.31388			1.01892			1.07782			1.00121			Hypothetical proteins	Conserved
ECs2362		putative ATP-dependent helicase Lhr	II											1.72051			1.49997			1.16314			1.26308						DNA metabolism	DNA replication, recombination, and repair
ECs2363	ydhD	hypothetical protein ECs2363		C																							3.9646		Unknown function	General
ECs2367	purR	DNA-binding transcriptional repressor PurR		E					2.3039																				Regulatory functions	Other
ECs2375		hypothetical protein ECs2375	I					1.38734			1.95207			2.29545			2.86204			2.71126			2.87883			2.37341			Hypothetical proteins	Conserved
ECs2384	lpp	murein lipoprotein		D								1.39016			2.07389						2.25612			1.95214					Cell envelope	Biosynthesis and degradation of murein sacculus and peptidoglycan
ECs2385		hypothetical protein ECs2385	II											2.07932			2.9449			2.80807			2.94666						Unclassified	Role category not yet assigned
ECs2386		cysteine desufuration protein SufE	II								1.06059			1.99286			3.70867			3.22971			2.7214						Unclassified	Role category not yet assigned
ECs2387	sufS	bifunctional cysteine desulfurase/selenocysteine lyase	I	A							1.99661			2.74985			4.45619	5.91332		4.2347	6.53616		3.89018	4.90828			4.2331		Unclassified	Role category not yet assigned
ECs2388	ynhC	cysteine desulfurase activator complex subunit SufD	I	A										2.39027			4.06305	5.66491		3.86643	5.44313		3.49511	5.34377		1.15935	4.17713		Energy metabolism	Electron transport
ECs2389	sufC	cysteine desulfurase ATPase component	II	A										1.88854			3.53518	7.43286		3.14686	7.44296		2.74446	6.6763			5.57557		Transport and binding proteins	Unknown substrate
ECs2390	sufB	cysteine desulfurase activator complex subunit SufB	I	D										2.54748			4.28808	5.0214		4.06505	3.87634		3.61269			1.46701	2.50545		Energy metabolism	Electron transport
ECs2391	ydiC/sufA	iron-sulfur cluster assembly scaffold protein	I	A							1.34277			2.70847			4.38853			4.1835	6.92118		3.73771			1.18301			Unclassified	Role category not yet assigned
ECs2392		hypothetical protein ECs2392	II											1.41947			2.71556			3.53836			3.37281						Hypothetical proteins	Conserved
ECs2396		hypothetical protein ECs2396	II					1.34543			2.16203			1.89507			2.76638			2.86258			2.78657			1.30993			Hypothetical proteins	Conserved
ECs2410		hypothetical protein ECs2410	III											-1.02131						-1.14172			-1.51181			-1.81666			Hypothetical proteins	Conserved
ECs2411	aroH	phospho-2-dehydro-3-deoxyheptonate aldolase	III											-1.1452									-1.46435			-1.38706			Amino acid biosynthesis	Aromatic amino acid family
ECs2413	ydiU	hypothetical protein ECs2413	II	D							1.42655			1.71304			2.54016			2.76859			2.5069	4.30931		1.29273	5.11344		Energy metabolism	Electron transport
ECs2417	btuE	putative glutathione peroxidase		A																	4.15421			5.47864			5.96013		Transport and binding proteins	Other
ECs2419	himA	integration host factor subunit alpha		C																				1.4507					DNA metabolism	DNA replication, recombination, and repair
ECs2420	pheT	phenylalanyl-tRNA synthetase subunit beta	III	C													-1.08272			-1.61942	-1.27446		-1.40108			-1.12208			Protein synthesis	tRNA aminoacylation
ECs2421	pheS	phenylalanyl-tRNA synthetase subunit alpha	III	B										-1.08332	-6.20469		-1.55165	-2.90499		-1.70235	-6.20469		-1.79759	-6.20469		-1.60553	-3.11506		Protein synthesis	tRNA aminoacylation
ECs2423	rplT	50S ribosomal protein L20		E		1.42241			1.99052																				Protein synthesis	Ribosomal proteins: synthesis and modification
ECs2424	rpmI	50S ribosomal protein L35		E		2.63448			2.22238																		2.51355		Protein synthesis	Ribosomal proteins: synthesis and modification
ECs2425	infC	translation initiation factor IF-3		C		-4.01277			-3.05839												1.61257								Protein synthesis	Translation factors
ECs2426	thrS	threonyl-tRNA synthetase		C														-4.22422			-3.75057			-2.72263			-2.41733		Protein synthesis	tRNA aminoacylation
ECs2428		hypothetical protein ECs2428	III											-2.24304			-2.23502			-2.74723			-2.5581			-1.72083			Hypothetical proteins	Conserved
ECs2429	pfkB	6-phosphofructokinase 2		D																	4.91348								Energy metabolism	Glycolysis/gluconeogenesis
ECs2430		hypothetical protein ECs2430	I								1.52901			3.23362			4.17438			3.92598			3.46939			1.11486			Hypothetical proteins	Conserved
ECs2431		hypothetical protein ECs2431	II											1.43302			2.62801			2.90222			2.51149			1.0494			Hypothetical proteins	Conserved
ECs2438	katE	hydroperoxidase II	I	A							2.38391			4.98948			6.7733	7.13017		6.71985	7.34618		6.29243	7.94505		3.98946	7.83265		Cellular processes	Detoxification
ECs2445	osmE	DNA-binding transcriptional activator OsmE	I	A							2.14344	2.53337		4.33182			5.00326	3.80372		5.39614	4.56612		5.22219	6.63308		4.01813	5.84835		Regulatory functions	Other
ECs2447		nucleotide excision repair endonuclease	II																	1.48776			1.43155						DNA metabolism	DNA replication, recombination, and repair
ECs2448		hypothetical protein ECs2448	II											1.03464												1.46196			Hypothetical proteins	Conserved
ECs2449	spy	periplasmic protein	I	A							2.48369			4.81822			5.16885			5.77743			5.69267	4.64893		3.83385	6.6429		Unclassified	Role category not yet assigned
ECs2452		succinylglutamic semialdehyde dehydrogenase	II											2.38341			2.6904			2.09918			2.18531			1.3947			Energy metabolism	Fermentation
ECs2453		arginine succinyltransferase	II											1.47039			1.98415			1.42012			1.50486			1.2415			Hypothetical proteins	Conserved
ECs2454	cstC	bifunctional succinylornithine transaminase/acetylornithine transaminase		D																	3.89432								Unclassified	Role category not yet assigned
ECs2455	xthA	exonuclease III	III	B										-1.50682			-1.6233			-1.80461	-4.46648		-2.04906	-4.46648		-1.74613	-4.46648		DNA metabolism	DNA replication, recombination, and repair
ECs2465		pyrimidine (deoxy)nucleoside triphosphate pyrophosphohydrolase	III														-1.50008			-1.385			-1.67026			-1.60666			DNA metabolism	DNA replication, recombination, and repair
ECs2466		hypothetical protein ECs2466	III											-1.51713			-1.49165			-1.67279			-1.80298			-1.57637			Hypothetical proteins	Conserved
ECs2470	selD	selenophosphate synthetase		C																							-2.49351		Protein synthesis	tRNA aminoacylation
ECs2471	ydjA	hypothetical protein ECs2471		D																				2.39807			2.39123		Unknown function	Enzymes of unknown specificity
ECs2472	sppA	protease 4	III	E										-1.18775							2.45209		-1.05981			-1.68997			Protein fate	Degradation of proteins, peptides, and glycopeptides
ECs2474		cytoplasmic asparaginase I	III											-1.63777			-1.71004			-2.01491			-2.09182			-1.63635			Energy metabolism	Amino acids and amines
ECs2475		nicotinamidase/pyrazinamidase	III											-1.93644			-2.14911			-2.22812			-2.26095			-1.94587			Unknown function	Enzymes of unknown specificity
ECs2485		putative oxidoreductase	II																							1.1494			Unclassified	Role category not yet assigned
ECs2488	gapA	glyceraldehyde-3-phosphate dehydrogenase		D																							1.5214		Energy metabolism	Glycolysis/gluconeogenesis
ECs2489	yeaD	hypothetical protein ECs2489	III	C																	1.63352					-1.46848			Amino acid biosynthesis	Serine family	Unknown function	General
ECs2490	-	putative an aldehyde reductase	II	D													1.51223			1.52621	4.84193		1.26011						Central intermediary metabolism	Other	Energy metabolism	Electron transport	Energy metabolism	Fermentation
ECs2491	mipA	putative scaffolding protein in the formation of a murein-synthesizing holoenzyme		D		1.88875												2.0155			2.7321			2.98374			3.34754		Cell envelope	Other
ECs2492	yeaG	hypothetical protein ECs2492	I	A							1.91448			4.3406			4.74516	3.81424		4.5359	6.15236		4.31734	5.47182		3.47438	6.75782		Hypothetical proteins	Conserved
ECs2493		hypothetical protein ECs2493	I								1.12587			3.11515			3.84736			3.57132			3.32268			2.336			Hypothetical proteins	Conserved
ECs2504		hypothetical protein ECs2504	II											1.83684			2.21124			2.61657			2.39899						Hypothetical proteins	Conserved
ECs2513	rnd	ribonuclease D		B																	-4.08807						-4.08807		Transcription	RNA processing
ECs2514	fadD	long-chain-fatty-acid--CoA ligase		C																							-3.72582		Fatty acid and phospholipid metabolism	Degradation
ECs2516	yeaZ	hypothetical protein ECs2516		E					2.57595																				Protein fate	Degradation of proteins, peptides, and glycopeptides
ECs2517	yoaA	hypothetical protein ECs2517	II	D										1.23818			1.21227			1.22137			1.35238			1.28444	2.71644		DNA metabolism	DNA replication, recombination, and repair	DNA metabolism	Other	Transcription	Other
ECs2518		hypothetical protein ECs2518	III											-1.19172			-1.01305			-1.15748			-1.4858			-2.23218			Unclassified	Role category not yet assigned
ECs2521		para-aminobenzoate synthase component I	III											-1.21799			-1.05028			-1.17205			-1.34734						Biosynthesis of cofactors, prosthetic groups, and carriers	Folic acid
ECs2522		hypothetical protein ECs2522	III											-1.12561			-1.0925			-1.14699			-1.14329						DNA metabolism	DNA replication, recombination, and repair
ECs2529	manZ	mannose-specific PTS system protein IID		E		2.8611			2.82905									2.7475			2.94186			2.76096					Transport and binding proteins	Carbohydrates, organic alcohols, and acids
ECs2535		hypothetical protein ECs2535	II																	1.02038			1.20051			1.02658			Hypothetical proteins	Conserved
ECs2537	kdgR	putative regulator		C					1.99949												2.44553								Regulatory functions	Other
ECs2538		putative transport protein	III																							-1.05675			Cellular processes	Toxin production and resistance
ECs2539	htpX	heat shock protein HtpX		E											3.80418														Protein fate	Protein folding and stabilization
ECs2540	prc	carboxy-terminal protease		B																	-3.78021			-3.78021					Cell envelope	Biosynthesis and degradation of murein sacculus and peptidoglycan	Protein fate	Degradation of proteins, peptides, and glycopeptides
ECs2541	proQ	putative solute/DNA competence effector		B					-5.90797																				Protein fate	Degradation of proteins, peptides, and glycopeptides
ECs2544	-	hypothetical protein ECs2544		D																				1.99952			2.93857		Unknown function	General
ECs2546	-	hypothetical protein ECs2546	I	A							1.75369			2.15779			3.34122	5.71393		3.95243	6.77457		3.675	8.34178		1.93748	8.01354		Hypothetical proteins	Conserved
ECs2548		serine/threonine protein phosphatase 1	II											1.76961			2.17628			1.97407			1.87915						Protein fate	Protein modification and repair	Regulatory functions	Other
ECs2552		DNA polymerase III subunit theta	III																							-1.48586			Hypothetical proteins	Conserved
ECs2555		protease 2	II								1.28864			1.97012			2.61145			2.35741			2.85004			2.46373			Protein fate	Degradation of proteins, peptides, and glycopeptides
ECs2556	-	hypothetical protein ECs2556	I	A		3.39173		1.42548			3.45343			4.3341			4.49641	6.78461		4.41327	7.6509		4.60489	7.22647		3.85495	6.74284		Hypothetical proteins	Conserved
ECs2557	yebF	hypothetical protein ECs2557		D																							4.3206
ECs2564	pykA	pyruvate kinase	III	D																	2.63568					-1.57103			Energy metabolism	Glycolysis/gluconeogenesis
ECs2569		high-affinity zinc transporter membrane component	II											1.42441			1.78369			1.45934			1.80712			1.99684			Transport and binding proteins	Amino acids, peptides and amines	Transport and binding proteins	Cations and iron carrying compounds	Transport and binding proteins	Unknown substrate
ECs2570	ruvB	Holliday junction DNA helicase RuvB		D																	2.40791			1.97376			2.88181		DNA metabolism	DNA replication, recombination, and repair
ECs2571	ruvA	Holliday junction DNA helicase RuvA		D																	1.86272								DNA metabolism	DNA replication, recombination, and repair
ECs2572		hypothetical protein ECs2572	II																							1.33595			Hypothetical proteins	Conserved
ECs2576	aspS	aspartyl-tRNA synthetase		C								-4.0976			-2.93454						-1.38531			-3.25848			-1.49701		Protein synthesis	tRNA aminoacylation
ECs2577	yecD	hypothetical protein ECs2577	II	D													1.02047	4.56873		1.27363			1.06716						Unknown function	Enzymes of unknown specificity
ECs2579		hypothetical protein ECs2579	III											-1.34906			-1.46167			-1.74335			-1.76207			-1.92459			Unclassified	Role category not yet assigned
ECs2580	yecO	hypothetical protein ECs2580	III	E								2.32249		-1.37321			-1.32836			-1.54621			-1.55645			-1.15211			Unknown function	Enzymes of unknown specificity
ECs2583		putative cytochrome C-type protein	II								1.53334			1.73218			1.70557			1.63902			1.9704			2.53569			Energy metabolism	Electron transport
ECs2584		copper homeostasis protein CutC	III																							-1.12308			Unclassified	Role category not yet assigned
ECs2585		hypothetical protein ECs2585	III											-1.03073									-1.15965			-1.42521			Hypothetical proteins	Conserved
ECs2586	argS	arginyl-tRNA synthetase	III	C							-1.187			-1.82048			-2.262			-2.49483	-1.65748		-2.76625	-3.01937		-2.12375	-3.17996		Protein synthesis	tRNA aminoacylation
ECs2588		flagellar protein	III											-1.53231			-1.19957			-1.79555			-1.63628			-1.19361			Cellular processes	Chemotaxis and motility
ECs2589		flagellar biosynthesis protein FlhA	III														-1.11562			-1.48833			-1.3487			-1.22796			Cellular processes	Chemotaxis and motility
ECs2591	cheZ	chemotaxis regulator CheZ		B					1.12557			1.01853									-4.96611			-4.96611			-4.96611		Cellular processes	Chemotaxis and motility
ECs2594		chemotaxis methyltransferase CheR	II																							1.10523			Amino acid biosynthesis	Serine family	Biosynthesis of cofactors, prosthetic groups, and carriers	Heme, porphyrin, and cobalamin	Central intermediary metabolism	Other	DNA metabolism	DNA replication, recombination, and repair	DNA metabolism	Restriction/modification	Protein synthesis	tRNA and rRNA base modification
ECs2598	cheA	chemotaxis protein CheA		C																				-4.08612			-4.08612		Cellular processes	Chemotaxis and motility
ECs2601		transcriptional activator FlhC	III											-1.36795			-1.40079			-1.72339			-1.54193			-1.51467			Cellular processes	Chemotaxis and motility	Regulatory functions	Other
ECs2601		transcriptional activator FlhC	III														-1.20375			-1.70376			-1.4305			-1.24775			Cellular processes	Chemotaxis and motility	Regulatory functions	Other
ECs2602		transcriptional activator FlhD	III											-1.72887			-1.48783			-1.98138			-1.56197			-1.51462			Regulatory functions	Other
ECs2604	otsA	trehalose-6-phosphate synthase	I	A							1.79691			4.62547			5.49453			5.5386	6.75623		5.21049	6.02479		3.44848	6.72643		Cellular processes	Other
ECs2605	otsB	trehalose-6-phosphate phosphatase	I	A							1.47802			4.60884			5.25642			5.45505			5.2292	5.81641		3.45498	6.60428		Cellular processes	Adaptations to atypical conditions
ECs2612		hypothetical protein ECs2612	III											-2.43505			-2.56318			-2.64745			-2.67367			-1.81026			Cell envelope	Other
ECs2615		tyrosine-specific transport system	III											-1.03818									-1.0483						Transport and binding proteins	Amino acids, peptides and amines
ECs2616	yecA	hypothetical protein ECs2616	II	D										1.18694			1.5502			1.53741	3.35865		1.465	3.54362					Hypothetical proteins	Conserved
ECs2617		putative integrase	III											-1.2581			-1.12657			-1.11953			-1.1112						Mobile and extrachromosomal element functions	Prophage functions	Viral functions	General
ECs2619		hypothetical protein ECs2619	III											-1.63989			-1.44794			-1.28973			-1.33392			-2.01113			No Data	No Data
ECs2622		putative DNA-binding protein	III								-1.08718			-1.80092			-1.83326			-1.85823			-1.75085			-1.63297			Unclassified	Role category not yet assigned
ECs2623		hypothetical protein ECs2623	III																	-1.0112									No Data	No Data
ECs2624		hypothetical protein ECs2624	III														-1.36109			-1.37708			-1.32522						No Data	No Data
ECs2639		putative tail protein	II																							1.37388			Cellular processes	Pathogenesis	Mobile and extrachromosomal element functions	Prophage functions
ECs2642		putative phage tail protein	II											1.76387			1.80024			1.63248			1.76465			1.23911			Unclassified	Role category not yet assigned
ECs2643		putative tail protein	II								1.02675			1.94122			1.78649			1.24791			1.45887			1.57032			Unclassified	Role category not yet assigned
ECs2644		putative tail tube protein	II											1.9628			1.81755			1.40176			1.72035			1.80545			Cell envelope	Other	Cell envelope	Surface structures
ECs2645		putative tail sheath protein	II								1.54738			2.57212			2.43422			1.87313			2.23923			2.40173			Unclassified	Role category not yet assigned
ECs2651		excinuclease ABC subunit C	III																	-1.0943			-1.09981			-1.40987			DNA metabolism	DNA replication, recombination, and repair
ECs2652		response regulator	III											-1.26573			-1.14129			-1.24098			-1.30845			-1.10871			Regulatory functions	Other
ECs2653	yecF	hypothetical protein ECs2653	III	E		2.28627			2.75714			2.9016		-1.28597			-1.74275			-1.85006			-2.03436			-2.43716			Regulatory functions	Other	Viral functions	General
ECs2655	yecC	putative amino-acid ABC transporter ATP-binding protein YecC		D																				4.46511			4.24506		Transport and binding proteins	Amino acids, peptides and amines	Transport and binding proteins	Unknown substrate
ECs2661		flagellar biosynthesis sigma factor	III														-1.21728			-1.25219			-1.15221						Cellular processes	Chemotaxis and motility	Transcription	Transcription factors
ECs2662	fliC	flagellin		C																							-3.83731		Cellular processes	Chemotaxis and motility
ECs2667		hypothetical protein ECs2667	III											-1.13287									-1.05596			-2.0749			Hypothetical proteins	Conserved
ECs2668		putative inner membrane protein	III											-1.54693			-1.74953			-1.956			-1.90058			-1.36068			Hypothetical proteins	Conserved
ECs2669		hypothetical protein ECs2669	III														-1.0583			-1.1347			-1.00637						Energy metabolism	Electron transport
ECs2675		hypothetical protein ECs2675	III								-1.2075			-2.09884			-2.41305			-2.34251			-2.82316			-2.56527
ECs2676	fliE	flagellar hook-basal body protein FliE	III	E		4.7857					-1.10648			-2.09737			-2.64432			-3.08251	4.50544		-3.24404			-2.37314			Cellular processes	Chemotaxis and motility
ECs2677	fliF	flagellar MS-ring protein	III	E		2.67452			2.99025					-1.58658			-2.13399			-2.55355			-2.36895			-1.30425			Cellular processes	Chemotaxis and motility
ECs2678		flagellar motor switch protein G	III											-1.92335			-2.3349			-2.86166			-2.74252			-1.97927			Cellular processes	Chemotaxis and motility
ECs2679		flagellar assembly protein H	III											-1.77375			-2.08471			-2.48293			-2.3793			-1.85764			Cellular processes	Chemotaxis and motility
ECs2680		flagellum-specific ATP synthase	III											-1.69363			-1.78365			-2.2829			-2.03296			-1.05108			Cellular processes	Chemotaxis and motility	Energy metabolism	ATP-proton motive force interconversion
ECs2681		flagellar biosynthesis chaperone	III											-1.54774			-1.88596			-2.45778			-2.40751			-1.56983			Cellular processes	Chemotaxis and motility
ECs2682		flagellar hook-length control protein	III											-1.28453			-1.43844			-2.01541			-1.94429			-1.43696			Cellular processes	Chemotaxis and motility
ECs2683		flagellar basal body-associated protein FliL	III											-1.86532			-2.55304			-3.28829			-3.19291			-1.73461			Cellular processes	Chemotaxis and motility
ECs2684		flagellar motor switch protein FliM	III											-1.8465			-2.27364			-2.77769			-2.66463			-2.37834			Cellular processes	Chemotaxis and motility
ECs2685		flagellar motor switch protein FliN	III											-1.53078			-1.7294			-2.47562			-2.37972			-1.64819			Cellular processes	Chemotaxis and motility
ECs2686		flagellar biosynthesis protein FliO	III											-1.76784			-2.14523			-3.02657			-2.8767			-2.46889			Cellular processes	Chemotaxis and motility
ECs2687		flagellar biosynthesis protein FliP	III														-1.21082			-1.7927			-1.60255			-1.01427			Cellular processes	Chemotaxis and motility
ECs2688		flagellar biosynthesis protein FliQ	III											-1.57474			-1.56813			-1.82215			-1.88678			-1.06983			Cellular processes	Chemotaxis and motility
ECs2689		flagellar biosynthesis protein FliR	III											-1.04387			-1.41799			-1.47396			-1.82336						Cellular processes	Chemotaxis and motility
ECs2690		transcriptional regulator for ctr capsule biosynthesis	II								1.19308			1.85053			2.77855			3.14912			2.76988						Cell envelope	Biosynthesis and degradation of surface polysaccharides and lipopolysaccharides
ECs2691		protein dsrB	II																	1.15709			1.07752						Unknown function	General
ECs2692	-	hypothetical protein ECs2692	I	D							1.88859			3.24255			3.37924			3.95877			3.60981	5.15713		2.83172	5.90896
ECs2693		mannosyl-3-phosphoglycerate phosphatase	II								1.38862			1.53516			2.37345			2.5231			2.42765			1.21522			Central intermediary metabolism	Other
ECs2694		hypothetical protein ECs2694	II														1.40844			1.34731			1.30093			1.03722			Unknown function	General
ECs2695		hypothetical protein ECs2695	II											1.57508			2.55039			2.62389			2.23101						Hypothetical proteins	Conserved
ECs2696	-	hypothetical protein ECs2696		E											3.25014														Hypothetical proteins	Conserved
ECs2699	dcm	DNA cytosine methylase		E					3.61237																				DNA metabolism	DNA replication, recombination, and repair
ECs2701		hypothetical protein ECs2701	III											-1.2677			-1.52484			-1.77124			-1.76136			-1.44762			Hypothetical proteins	Conserved
ECs2705		chaperone protein HchA	III											-1.31851			-1.51661			-1.57271			-1.69641			-1.40731			Hypothetical proteins	Conserved
ECs2716	-	hypothetical protein ECs2716		D																	4.72095								Viral functions	General
ECs2742	-	hypothetical protein ECs2742		D																							4.4137		Hypothetical proteins	Conserved
ECs2762		putative phage replication protein	II											1.19728												1.97724			Viral functions	General
ECs2768		putative cell division inhibition protein	II					1.05631			2.16919			2.34522			2.15454			2.50242			2.27184			1.94671			Hypothetical proteins	Conserved
ECs2784		nitrogen assimilation transcriptional regulator	II											1.59961			1.7308			1.21292			1.37781						Amino acid biosynthesis	Glutamate family	Regulatory functions	Other
ECs2785		hypothetical protein ECs2785	II											1.11789			1.58639			1.43582			1.30153						Unclassified	Role category not yet assigned
ECs2787		cobalamin synthase	III																							-1.34619			Biosynthesis of cofactors, prosthetic groups, and carriers	Heme, porphyrin, and cobalamin
ECs2788	cobU	adenosylcobinamide kinase/adenosylcobinamide-phosphate guanylyltransferase		D																	3.75231			3.96002			4.30757		Biosynthesis of cofactors, prosthetic groups, and carriers	Heme, porphyrin, and cobalamin	Biosynthesis of cofactors, prosthetic groups, and carriers	Other
ECs2802		putative antirestriction protein	II																							1.15711			Hypothetical proteins	Conserved
ECs2809	yeeX	hypothetical protein ECs2809		C											-7.49437						-1.29708								Hypothetical proteins	Conserved
ECs2816		putative amino acid/amine transport protein	III											-1.34871			-1.41237			-1.83206			-1.35495						Regulatory functions	Other	Viral functions	General
ECs2817		putative transcriptional regulator LYSR-type	II								1.10627			2.15575			2.53134			2.6788			2.69959			2.43969			Regulatory functions	DNA interactions
ECs2820	hisG	ATP phosphoribosyltransferase		D																				2.46738					Amino acid biosynthesis	Histidine family
ECs2821	hisD	histidinol dehydrogenase	II	D																	3.92952			3.69374		-1.36331	3.79262		Amino acid biosynthesis	Histidine family
ECs2822	hisC	histidinol-phosphate aminotransferase	II	D													1.28178			1.18297	3.38884			3.07108					Amino acid biosynthesis	Histidine family
ECs2823	hisB	imidazole glycerol-phosphate dehydratase/histidinol phosphatase		D																	2.91798								Amino acid biosynthesis	Histidine family
ECs2824	hisH	imidazole glycerol phosphate synthase subunit HisH	II																							-1.16644			Amino acid biosynthesis	Histidine family
ECs2825	hisA	1-(5-phosphoribosyl)-5-[(5-phosphoribosylamino)methylideneamino] imidazole-4-carboxamide isomerase		D														4.89301			5.40266								Amino acid biosynthesis	Histidine family
ECs2827	hisI	bifunctional phosphoribosyl-AMP cyclohydrolase/phosphoribosyl-ATP pyrophosphatase protein	III	D																	3.03726			2.88886		-1.52294	3.12223		Amino acid biosynthesis	Histidine family
ECs2828	wzzB	regulator of length of O-antigen component of lipopolysaccharide chains		C					-4.9692																				Cellular processes	Toxin production and resistance	Protein fate	Degradation of proteins, peptides, and glycopeptides
ECs2829	ugd	UDP-glucose 6-dehydrogenase		A								4.12249						7.22483			7.49936			6.47482			6.72668		Purines, pyrimidines, nucleosides, and nucleotides	Sugar-nucleotide biosynthesis and conversions
ECs2830	gnd	6-phosphogluconate dehydrogenase	III	C		-2.28725			-2.19401					-1.21374				-1.81576		-1.19391	-1.02782		-1.2426			-1.18266	-1.52407		Energy metabolism	Pentose phosphate pathway
ECs2836	manC	mannose-1-P guanosyltransferase		C								-5.42225																	Purines, pyrimidines, nucleosides, and nucleotides	Sugar-nucleotide biosynthesis and conversions
ECs2837	wbdQ	putative GDP-L-fucose pathway enzyme		B					-5.49954									-5.49954			-5.49954			-5.49954					Cell envelope	Biosynthesis and degradation of surface polysaccharides and lipopolysaccharides
ECs2839	-	GDP-D-mannose dehydratase		C		-2.4122			-2.23912			-2.90034									-1.22789			-3.38556			-2.62665		Cell envelope	Biosynthesis and degradation of surface polysaccharides and lipopolysaccharides
ECs2841	-	perosamine synthetase		B								-6.1177									-6.1177			-6.1177			-4.12818		Cell envelope	Biosynthesis and degradation of murein sacculus and peptidoglycan	Cell envelope	Biosynthesis and degradation of surface polysaccharides and lipopolysaccharides
ECs2843	wbdO	putative glycosyl transferase		B																	-4.10175								Cell envelope	Biosynthesis and degradation of surface polysaccharides and lipopolysaccharides
ECs2846	galF	UTP--glucose-1-phosphate uridylyltransferase subunit GalF		D														3.07634			3.60848			3.13978			4.41098		Regulatory functions	Protein interactions
ECs2847		putative UDP-galactose 4-epimerase	III											-1.59465			-1.24004			-1.40218			-1.82042			-2.59744			Energy metabolism	Sugars
ECs2848		putative colanic acid biosynthesis protein	I											2.7586			4.37709			3.92771			3.75203			1.56038			Cell envelope	Biosynthesis and degradation of surface polysaccharides and lipopolysaccharides
ECs2849	wcaL	putative colanic acid biosynthesis glycosyl transferase	I	A							1.01012			2.34818			4.139	3.9154		3.718	4.14452		3.51803	4.75322		1.31519	5.24417		Cell envelope	Biosynthesis and degradation of surface polysaccharides and lipopolysaccharides
ECs2850	wcaK	putative pyruvyl transferase	I	A							2.13852			4.14538			6.14796	6.37411		5.84211	7.16579		5.66341	7.24512		2.22196	7.10394		Cell envelope	Biosynthesis and degradation of surface polysaccharides and lipopolysaccharides
ECs2851		colanic acid exporter	I								1.33889			3.16748			4.35863			3.76119			3.88058			2.19224			Cell envelope	Biosynthesis and degradation of surface polysaccharides and lipopolysaccharides
ECs2852	wcaJ	putative UDP-glucose lipid carrier transferase	I								1.4916			3.28156			4.54475			4.04567			4.02969			2.53928			Cell envelope	Biosynthesis and degradation of surface polysaccharides and lipopolysaccharides
ECs2854	cpsB	mannose-1-phosphate guanyltransferase	I	A							1.29432			3.35828			5.14903	4.43503		4.92904	4.74919		4.67476	4.33213		3.00133	6.43845		Purines, pyrimidines, nucleosides, and nucleotides	Sugar-nucleotide biosynthesis and conversions
ECs2855	wcaI	putative glycosyl transferase	I	A							1.37719			3.02244			4.10326	5.62819		4.14506	6.24274		3.92542	5.20184		2.03039	4.958		Cell envelope	Biosynthesis and degradation of surface polysaccharides and lipopolysaccharides
ECs2856	wcaH	GDP-mannose mannosyl hydrolase	I								1.00715			3.22207			4.57776			4.58697			4.13195			1.26766			Cell envelope	Biosynthesis and degradation of surface polysaccharides and lipopolysaccharides
ECs2857	wcaG	GDP-fucose synthetase chain A	I	A							1.56245			3.88242			5.29867	5.47974		5.16282	5.17333		5.04782	4.1229		2.42495			Cell envelope	Biosynthesis and degradation of surface polysaccharides and lipopolysaccharides
ECs2858	gmd	GDP-D-mannose dehydratase	I	A							1.1787			3.92599			5.42596	6.25301		5.07095	6.72564		4.99897	4.58167		2.58306	6.33648		Cell envelope	Biosynthesis and degradation of surface polysaccharides and lipopolysaccharides
ECs2859		putative colanic acid biosynthesis acetyltransferase WcaF	I								2.22475			4.53358			6.05802			5.95681			5.8349			3.41451			Cell envelope	Biosynthesis and degradation of surface polysaccharides and lipopolysaccharides
ECs2860	wcaE	putative glycosyl transferase	I	A							2.20525			4.48612			6.31288			6.04291	7.51925		6.0034	6.89641		3.44759			Cell envelope	Biosynthesis and degradation of surface polysaccharides and lipopolysaccharides
ECs2861	wcaD	putative colanic acid biosynthesis protein	I								2.09045			4.11242			5.62189			5.58818			5.66598			3.56323			Hypothetical proteins	Conserved
ECs2862	wcaC	putative glycosyl transferase	I	A							1.01162			3.05408			4.20327	4.82948		3.87931	6.34928		3.75726	5.05172		2.0592	6.14787		Cell envelope	Biosynthesis and degradation of surface polysaccharides and lipopolysaccharides
ECs2863		putative colanic acid biosynthesis acetyltransferase WcaB	I											2.53011			3.59833			3.24431			3.20928			1.78512			Cellular processes	Toxin production and resistance
ECs2864	wcaA	putative glycosyl transferase	I	D							1.25012			3.03079			4.16589			4.14825	5.50989		4.15277			1.91357			Cell envelope	Biosynthesis and degradation of surface polysaccharides and lipopolysaccharides
ECs2865	wzc	tyrosine kinase	I	A							1.46444			3.58982			5.32194	4.81815		4.79469	6.33766		4.84007	5.67815		2.34893	5.72238		Cell envelope	Biosynthesis and degradation of surface polysaccharides and lipopolysaccharides
ECs2866		tyrosine phosphatase	I								1.55344			3.37142			4.70696			4.36345			4.18806			2.7195			Energy metabolism	Sugars
ECs2867	wza	putative polysaccharide export protein	I	A							2.1326			4.17156			5.61773	5.74315		5.39806	6.117		5.27449	6.65602		2.89643	6.96957		Cell envelope	Biosynthesis and degradation of surface polysaccharides and lipopolysaccharides
ECs2867		putative polysaccharide export protein	I	A							2.55208			4.49658			5.93385			5.55417			5.42585			3.92213			Cell envelope	Biosynthesis and degradation of surface polysaccharides and lipopolysaccharides
ECs2868	yegH	putative transport protein		D											2.24028														Unknown function	General
ECs2870		hypothetical protein ECs2870	II																	1.09108			1.1926						Regulatory functions	DNA interactions
ECs2871	asmA	putative assembly protein		D																				2.56517					Cell envelope	Biosynthesis and degradation of surface polysaccharides and lipopolysaccharides
ECs2873	udk	uridine kinase	III	B										-1.11134			-1.01643			-1.04043	-5.67544		-1.11509	-5.67544		-1.18674	-5.67544		Purines, pyrimidines, nucleosides, and nucleotides	Salvage of nucleosides and nucleotides
ECs2878		putative chaperone	III											-1.12382									-1.21208			-1.1841			Protein fate	Protein folding and stabilization
ECs2880		hypothetical protein ECs2880	II														1.06542												Hypothetical proteins	Conserved
ECs2886	baeS	signal transduction histidine-protein kinase BaeS		D																	2.54484			2.7321					Transcription	Other
ECs2888		hypothetical protein ECs2888	II														1.16097			1.17538			1.1545						Hypothetical proteins	Conserved
ECs2889	yegQ	hypothetical protein ECs2889	III	B										-1.3276			-1.57605	-4.73307		-1.7531	-4.73307		-1.62587	-4.73307		-1.15152	-4.73307		Protein fate	Degradation of proteins, peptides, and glycopeptides
ECs2892		lipid kinase	I								1.53619			2.29743			4.08546			4.40974			4.12845			1.64186			Hypothetical proteins	Conserved
ECs2893		split galactitol utilization operon repressor	III								-1.22502			-1.68823			-1.61052			-1.60836			-1.95571			-1.80463			Regulatory functions	Other	Transcription	Transcription factors
ECs2898		putative tagatose 6-phosphate kinase 1	II														1.10468			1.08164			1.1826						Central intermediary metabolism	Other
ECs2899		tagatose-bisphosphate aldolase	II														1.03475			1.17943									Energy metabolism	Sugars
ECs2900	fbaB	fructose-bisphosphate aldolase	I	A							1.93436	3.57184		3.22539			6.14356	5.63378		6.66828	5.0627		6.20872	4.29363		1.63768	4.75825		Energy metabolism	Glycolysis/gluconeogenesis
ECs2903		putative kinase	III														-1.01929									-1.37002			Energy metabolism	Sugars
ECs2908		hypothetical protein ECs2908	III											-1.57033			-1.30241			-1.23621			-1.76037			-2.57454			No Data	No Data
ECs2927		hypothetical protein ECs2927	III														-1.0854			-1.15727			-1.13633						Hypothetical proteins	Conserved
ECs2935		hypothetical protein ECs2935	III																							-1.55502			Hypothetical proteins	Conserved
ECs2939		hypothetical protein ECs2939	II								1.31873			1.91959			1.66063			1.72142			1.75194			1.55096			DNA metabolism	DNA replication, recombination, and repair	Unknown function	General
ECs2940	-	hypothetical protein ECs2940		D																	4.53223								Viral functions	General
ECs2978		hypothetical protein ECs2978	II														1.25372			1.3222			1.51656			1.60533			Protein synthesis	Ribosomal proteins: synthesis and modification	Viral functions	General
ECs2987		phage replication protein O	II																	1.1254			1.30514						Unclassified	Role category not yet assigned
ECs2989		putative regulatory protein	II											1.08116			1.38508			2.30357			3.21895			1.28229			Unclassified	Role category not yet assigned
ECs2990	-	putative prophage repressor CI	II	D							1.01393			1.71762			1.95087			1.8767	4.09122		2.08125			1.72572			Regulatory functions	Other
ECs2991	-	hypothetical protein ECs2991		C														2.86868			3.65477								No Data	No Data
ECs2993		putative regulatory protein	II											1.68915			1.80227			2.65211			3.1308			1.14252			Regulatory functions	Other
ECs3009	-	hypothetical protein ECs3009		D																	5.86815								Unclassified	Role category not yet assigned
ECs3015		putative transport system permease protein	II											1.70134			2.40156			2.19964			1.79593			1.33221			Transport and binding proteins	Amino acids, peptides and amines	Transport and binding proteins	Unknown substrate
ECs3016	yehX	putative ATP-binding component of a transport system	II	D							1.08148			1.89573			2.97888			2.55234			2.53729	4.4692			5.13187		Transport and binding proteins	Amino acids, peptides and amines	Transport and binding proteins	Unknown substrate
ECs3017		putative transport system permease protein	I								1.39642			2.99364			4.19624			3.1553			2.93015			1.80182			Transport and binding proteins	Amino acids, peptides and amines
ECs3018	yehZ	putative transport system permease protein	I	A							1.85131			2.66242			3.89972			3.73134	5.617		3.29416	3.26935		1.24388	5.9264		Transport and binding proteins	Amino acids, peptides and amines
ECs3019	bglX	beta-D-glucoside glucohydrolase		C																							-3.73039		Energy metabolism	Biosynthesis and degradation of polysaccharides	Energy metabolism	Sugars
ECs3020		D-lactate dehydrogenase	III																							-1.20903			Central intermediary metabolism	Other	Energy metabolism	Electron transport	Energy metabolism	Fermentation	Energy metabolism	Glycolysis/gluconeogenesis	Energy metabolism	TCA cycle
ECs3023		hypothetical protein ECs3023	II											1.91335			2.20043			2.24204			2.33963			1.91019			Unknown function	General
ECs3024		acetoin dehydrogenase	II											1.24609			1.15074			1.7664			1.68199			1.8312			Fatty acid and phospholipid metabolism	Biosynthesis
ECs3024		acetoin dehydrogenase	II														1.97452												Fatty acid and phospholipid metabolism	Biosynthesis
ECs3035	cdd	cytidine deaminase	II	D													1.71213			2.0901	2.55185		1.82146						Purines, pyrimidines, nucleosides, and nucleotides	Salvage of nucleosides and nucleotides
ECs3036		hypothetical protein ECs3036	III											-1.00878												-1.27217			Unknown function	General
ECs3043		DNA-binding transcriptional regulator GalS	II											1.24543			1.65642			1.45474			1.36444			1.12653			Energy metabolism	Sugars	Regulatory functions	Other
ECs3044		hypothetical protein ECs3044	II														1.31572			1.09503									Hypothetical proteins	Conserved
ECs3045	folE	GTP cyclohydrolase I		C																	1.90085								Biosynthesis of cofactors, prosthetic groups, and carriers	Folic acid
ECs3046	yeiG	putative esterase		D																	3.72632			3.38977					Central intermediary metabolism	Other	Fatty acid and phospholipid metabolism	Degradation
ECs3047	cirA	colicin I receptor		E		3.21048									1.67859						2.52742								Transport and binding proteins	Cations and iron carrying compounds
ECs3059	fruA	fructose-specific PTS system IIBC component	III	E		2.11352			1.85693			1.19581		-1.17144	1.62317		-1.23049			-1.52973	2.21233		-1.51965				2.36415		Transport and binding proteins	Carbohydrates, organic alcohols, and acids
ECs3060		1-phosphofructokinase	III											-1.00651						-1.33812			-1.3352			-1.06274			Energy metabolism	Glycolysis/gluconeogenesis
ECs3061	fruB	bifunctional fructose-specific PTS IIA/HPr protein	III	C										-1.52001			-1.57184			-2.03274			-1.99629			-1.43047	1.61179		Transport and binding proteins	Carbohydrates, organic alcohols, and acids
ECs3063	yeiP	elongation factor P	III	B							-1.28905			-2.54319			-2.69577			-2.86079	-5.0134		-2.99513			-3.05123	-5.0134		Protein synthesis	Translation factors
ECs3065		hypothetical protein ECs3065	III																				-1.08104			-1.16869			Biosynthesis of cofactors, prosthetic groups, and carriers	Heme, porphyrin, and cobalamin
ECs3066		hypothetical protein ECs3066	III											-1.05833						-1.03061			-1.41875			-1.41798			Hypothetical proteins	Conserved
ECs3073		hypothetical protein ECs3073	I					1.63477			2.86722			3.15981			3.02823			2.72158			2.94069			2.48688			Hypothetical proteins	Conserved
ECs3077	rplY	50S ribosomal protein L25		C											-3.7965			-1.93509			-1.20621			-1.55993					Protein synthesis	Ribosomal proteins: synthesis and modification
ECs3078	ndpA	nucleoid-associated protein NdpA		C														1.37818						-4.41261					Hypothetical proteins	Conserved
ECs3083		CcmH precursor	III											-1.06513			-1.0904			-1.00348									Energy metabolism	Electron transport
ECs3084		DsbE	III																	-1.07699									Protein fate	Protein folding and stabilization
ECs3085		cytochrome c-type biogenesis protein	III											-1.32673			-1.23164			-1.43565			-1.35324						Energy metabolism	Electron transport
ECs3086		cytochrome c-type biogenesis protein CcmE	III								-1.09668			-2.01835			-1.8428			-2.13319			-2.08175			-1.95294			Energy metabolism	Electron transport
ECs3099		malate:quinone oxidoreductase	II								1.06529			1.69075			1.73231			1.69313			1.59048			1.45798			Energy metabolism	TCA cycle
ECs3100		multidrug transporter membrane component/ATP-binding component	III											-1.15094			-1.14292			-1.39789			-1.6003			-1.74414			Transport and binding proteins	Amino acids, peptides and amines	Transport and binding proteins	Unknown substrate
ECs3103		thiamine biosynthesis lipoprotein ApbE	III																	-1.38853			-1.37548			-1.14207			Biosynthesis of cofactors, prosthetic groups, and carriers	Thiamine
ECs3105	yojN	phosphotransfer intermediate protein in two-component regulatory system with RcsBC		D																	1.82262			3.08559			2.92298		Unclassified	Role category not yet assigned
ECs3106	rcsB	transcriptional regulator RcsB		D																	4.0206			2.93323					Cell envelope	Biosynthesis and degradation of surface polysaccharides and lipopolysaccharides	Regulatory functions	Other
ECs3107		hybrid sensory kinase in two-component regulatory system with RcsB and YojN	II														1.37851			1.22462			1.25374						Unclassified	Role category not yet assigned
ECs3112		hypothetical protein ECs3112	II																							1.11792			Hypothetical proteins	Conserved
ECs3114	gyrA	DNA gyrase subunit A		C		-2.75868									-3.26166									-2.85513					DNA metabolism	DNA replication, recombination, and repair
ECs3115	ubiG	3-demethylubiquinone-9 3-methyltransferase		B																	-5.15637								Biosynthesis of cofactors, prosthetic groups, and carriers	Menaquinone and ubiquinone
ECs3117	nrdA	ribonucleotide-diphosphate reductase subunit alpha	III	C		-2.12095			-2.1823					-1.13618						-1.40962			-1.52709	-2.86901		-1.90599	-1.85314		Purines, pyrimidines, nucleosides, and nucleotides	2'-Deoxyribonucleotide metabolism
ECs3118	nrdB	ribonucleotide-diphosphate reductase subunit beta		B																	-5.50326								Purines, pyrimidines, nucleosides, and nucleotides	2'-Deoxyribonucleotide metabolism
ECs3119		2Fe-2S ferredoxin YfaE	III											-1.07816			-1.03033			-1.14187			-1.37397			-1.75414			Energy metabolism	Electron transport
ECs3125		sn-glycerol-3-phosphate transporter	III											-1.4637			-1.68208			-1.37878			-1.63609			-1.41616			Transport and binding proteins	Other
ECs3138	-	hypothetical protein ECs3138	III	E		2.99742			3.89701					-1.15331			-1.51802			-1.5648			-1.55456						Hypothetical proteins	Conserved
ECs3142	yfbF	undecaprenyl phosphate 4-deoxy-4-formamido-L-arabinose transferase		D																	4.20852								Cell envelope	Biosynthesis and degradation of surface polysaccharides and lipopolysaccharides
ECs3143	arnA	bifunctional UDP-glucuronic acid decarboxylase/UDP-4-amino-4-deoxy-L-arabinose formyltransferase		D																	2.14451			3.13067			3.27277		Cell envelope	Biosynthesis and degradation of surface polysaccharides and lipopolysaccharides	Cellular processes	Toxin production and resistance	Central intermediary metabolism	Other
ECs3147		polymyxin resistance protein B	III																				-1.00659			-1.41437			Cellular processes	Toxin production and resistance
ECs3148		O-succinylbenzoic acid--CoA ligase	III											-1.0854						-1.06362			-1.0749			-1.25778			Biosynthesis of cofactors, prosthetic groups, and carriers	Menaquinone and ubiquinone	Central intermediary metabolism	Other
ECs3149		O-succinylbenzoate synthase	III																	-1.02197			-1.17006			-1.13051			Biosynthesis of cofactors, prosthetic groups, and carriers	Menaquinone and ubiquinone
ECs3151		acyl-CoA thioester hydrolase YfbB	III																							-1.0451			Cell envelope	Other	Cell envelope	Surface structures
ECs3154	elaB	protein elaB	I	A							1.1994	3.69151		3.12581			3.87184	5.15464		3.80409	6.21069		3.33562	6.31458		1.31093	6.28015		Unknown function	General
ECs3156		ribonuclease Z	III											-1.01996															Cellular processes	Toxin production and resistance	Unknown function	General
ECs3161		NADH dehydrogenase subunit M	III											-1.51088			-1.14741			-1.59631			-1.74635			-1.69791			Energy metabolism	Aerobic	Energy metabolism	Electron transport
ECs3162		NADH dehydrogenase subunit L	III																	-1.12958			-1.14911						Energy metabolism	Aerobic	Energy metabolism	Electron transport
ECs3163		NADH dehydrogenase subunit K	III											-1.43916			-1.02062			-1.61729			-1.70829			-1.06757			Energy metabolism	Aerobic	Energy metabolism	Electron transport
ECs3164		NADH dehydrogenase subunit J	III											-1.14116			-1.16999			-1.67606			-1.80007			-1.25067			Energy metabolism	Aerobic	Energy metabolism	Electron transport
ECs3165	nuoI	NADH dehydrogenase subunit I		E		2.7314						3.18292			4.04358														Energy metabolism	Aerobic	Energy metabolism	Electron transport
ECs3166		NADH dehydrogenase subunit H	III											-1.18663			-1.08126			-1.23421			-1.11173						Energy metabolism	Aerobic	Energy metabolism	Electron transport
ECs3167	nuoG	NADH dehydrogenase subunit G		E		1.11823									1.0922														Energy metabolism	Electron transport
ECs3168		NADH dehydrogenase I subunit F	III											-1.35099			-1.65379			-2.08497			-2.12218			-1.3286			Energy metabolism	Aerobic	Energy metabolism	Electron transport
ECs3169		NADH dehydrogenase subunit E	III											-1.23348						-1.36735			-1.57612			-1.65619			Energy metabolism	Aerobic	Energy metabolism	Electron transport
ECs3170	nuoC	bifunctional NADH:ubiquinone oxidoreductase subunit C/D	III	E										-1.07462	1.19844					-1.3112			-1.61685			-1.46561			Energy metabolism	Aerobic	Energy metabolism	Electron transport
ECs3171	nuoB	NADH dehydrogenase subunit B	III	C								2.50004											-1.11279			-1.83683			Energy metabolism	Aerobic	Energy metabolism	Electron transport
ECs3172		NADH dehydrogenase subunit A	III											-1.3107						-1.16251			-1.40945			-1.67628			Energy metabolism	Electron transport
ECs3174	yfbQ	aminotransferase AlaT	III	B										-1.21832						-1.01755	-4.18982			-4.18982		-1.20101	-4.18982		Amino acid biosynthesis	Aspartate family	Unknown function	General
ECs3175	yfbR	hypothetical protein ECs3175	II	A										1.36038			2.7021	4.41882		2.93491	4.17072		2.61421	4.32971			4.60534		Energy metabolism	Electron transport
ECs3176		putative transport protein	II														1.16229						1.32317			1.26762			Transport and binding proteins	Anions
ECs3177	yfbT	putative phosphatase		C																	2.81263								Central intermediary metabolism	Other
ECs3180	ackA	acetate kinase	III	C		-2.14997			-1.83158					-1.07858			-1.0873	-1.94398		-1.41732	-2.06313		-1.28023	-3.19056		-1.30053	-2.8408		Central intermediary metabolism	Other	Energy metabolism	Fermentation
ECs3181	pta	phosphate acetyltransferase	III	C										-1.36049			-1.41234			-1.8747			-1.88507	-2.15446		-1.90502	-1.64236		Unclassified	Role category not yet assigned
ECs3184		phosphodiesterase	III											-1.38924			-1.40941			-1.41421			-1.42952			-1.28044			Hypothetical proteins	Conserved
ECs3187		D-erythro-7,8-dihydroneopterin triphosphate 2'-epimerase	III								-1.06765			-2.12588			-1.96038			-2.23006			-2.4948			-3.16055			Biosynthesis of cofactors, prosthetic groups, and carriers	Folic acid
ECs3188		putative sugar nucleotide epimerase	III											-1.43114			-1.64542			-1.73614			-1.80578			-1.97227			Hypothetical proteins	Conserved
ECs3192		histidine transport system permease protein	II														1.14444												Transport and binding proteins	Amino acids, peptides and amines
ECs3194		lysine-, arginine-, ornithine-binding periplasmic protein	II											1.01232			1.18782												Transport and binding proteins	Amino acids, peptides and amines
ECs3197		colicin V production protein	III																							-1.21622			Cellular processes	Toxin production and resistance
ECs3199	folC	bifunctional folylpolyglutamate synthase/ dihydrofolate synthase		C		-4.5035																							Biosynthesis of cofactors, prosthetic groups, and carriers	Folic acid
ECs3200	accD	acetyl-CoA carboxylase subunit beta		D														1.2293			1.22181			1.16918					Fatty acid and phospholipid metabolism	Biosynthesis
ECs3203	usg	putative semialdehyde dehydrogenase	III	D																						-1.10163	1.16369		Unknown function	General
ECs3205		flagella biosynthesis regulator	III																	-1.01594			-1.39504						Unclassified	Role category not yet assigned
ECs3207	fabB	3-oxoacyl-(acyl carrier protein) synthase I		C								-6.28891						1.28563			1.90499								Fatty acid and phospholipid metabolism	Biosynthesis
ECs3211		hypothetical protein ECs3211	III														-1.05337			-1.28377			-1.26938			-1.25943			Unclassified	Role category not yet assigned
ECs3212		penicillin-insensitive murein endopeptidase	III											-1.1282			-1.02957			-1.44659			-1.5637			-2.01957			Cell envelope	Biosynthesis and degradation of murein sacculus and peptidoglycan
ECs3214		hypothetical protein ECs3214	III											-1.05835			-1.42648			-1.23516			-1.23435						Mobile and extrachromosomal element functions	Prophage functions
ECs3224	yfcX	multifunctional fatty acid oxidation complex subunit alpha		D																	3.58612								Fatty acid and phospholipid metabolism	Degradation
ECs3225	yfcY	3-ketoacyl-CoA thiolase	II	D																						1.0841	2.65795		Fatty acid and phospholipid metabolism	Degradation
ECs3229		lipoprotein precursor	III											-1.80716			-1.60252			-1.27966			-1.47957			-1.1125			Cell envelope	Other
ECs3240		putative resolvase	III											-1.24501									-1.28091			-1.08473			Mobile and extrachromosomal element functions	Transposon functions
ECs3242		aminoimidazole riboside kinase	II														1.14469			1.21194			1.29191						Energy metabolism	Sugars
ECs3245	dsdA	D-serine dehydratase	III											-2.05495			-1.47223			-1.78717			-2.15309			-1.62364			Energy metabolism	Amino acids and amines
ECs3256		hypothetical protein ECs3256	II					1.02612			1.52481			1.6913			1.69327			2.34633			2.1063			1.27931			Cell envelope	Other
ECs3258	ddg	lipid A biosynthesis palmitoleoyl acyltransferase	I	D				1.62178			3.41552			4.79968			4.64243			4.96808			5.13809	3.26512		5.42216			Cellular processes	Adaptations to atypical conditions
ECs3267		putative PTS system enzyme IIB component	II																	1.04126			1.2187			1.07498			Unclassified	Role category not yet assigned
ECs3270		hypothetical protein ECs3270	I								1.55186			3.21329			3.89144			4.33027			4.10687			3.32706			Hypothetical proteins	Conserved
ECs3271		manganese transport protein MntH	II								1.07428			1.64009			2.41035			2.09989			2.47006			2.21845			Transport and binding proteins	Cations and iron carrying compounds
ECs3277		putative transposase TnA									1.33054			1.87139			1.90137			2.20576			2.16189						Mobile and extrachromosomal element functions	Transposon functions
ECs3278	gltX	glutamyl-tRNA synthetase	III	C		-3.51554								-1.45317			-1.15409			-1.10963			-1.32772						Protein synthesis	tRNA aminoacylation
ECs3279		hypothetical protein ECs3279	I					1.51707			2.15859			3.09876			2.97426			2.69068			3.06745			2.74527			No Data	No Data
ECs3286	cysK	cysteine synthase A	III																							-1.42354			Amino acid biosynthesis	Serine family
ECs3287	ptsH	phosphohistidinoprotein-hexose phosphotransferase component of PTS system (Hpr)		C											1.4928						-3.25602								Transport and binding proteins	Carbohydrates, organic alcohols, and acids
ECs3288	ptsI	phosphoenolpyruvate-protein phosphotransferase		D																	1.16942								Transport and binding proteins	Carbohydrates, organic alcohols, and acids
ECs3289	crr	glucose-specific PTS system component		D														1.4263											Transport and binding proteins	Carbohydrates, organic alcohols, and acids
ECs3290		pyridoxal kinase	III																				-1.00689			-1.52841			Biosynthesis of cofactors, prosthetic groups, and carriers	Pyridoxine
ECs3292	cysM	cysteine synthase B		C																	-3.87983								Amino acid biosynthesis	Serine family
ECs3293	cysA	sulfate/thiosulfate transporter subunit		E		2.5025			3.93491																				Transport and binding proteins	Anions
ECs3297		short chain dehydrogenase	II											1.14684			1.29022			1.4461			1.61763			1.03687			Fatty acid and phospholipid metabolism	Biosynthesis
ECs3299		N-acetylmuramic acid-6-phosphate etherase	III											-1.03795			-1.05179			-1.45424			-1.60924			-1.32429			Unknown function	General
ECs3303		hypothetical protein ECs3303	II								1.21356			1.84067			1.40719			1.70367			1.54241			2.17997			Cell envelope	Other
ECs3305		putative acetyltransferase	III											-1.12646			-1.07738			-1.68537			-1.67254			-1.67016			Unclassified	Role category not yet assigned
ECs3325	maeB	malic enzyme		A					2.2189									3.44788			4.75105			3.45042			3.94573		Energy metabolism	Other
ECs3326	talA	transaldolase A	I	A		4.69817			5.07557		1.24903			3.03036			4.42227			4.06095	7.67551		3.73773	6.49765		2.57536	6.88028		Energy metabolism	Pentose phosphate pathway
ECs3327	tktB	transketolase	I	A							1.54097			3.92254			5.0739	5.69933		4.74432	6.09798		4.55144	6.23223		2.57314	7.03906		Energy metabolism	Pentose phosphate pathway
ECs3328		hypothetical protein ECs3328	II								1.1158			1.90539			2.63581			2.83434			2.83215			1.60788			Hypothetical proteins	Conserved
ECs3329	yffH	hypothetical protein ECs3329	II	D													1.3976			1.5654	4.92991		1.35473						Hypothetical proteins	Conserved
ECs3335		esterase YpfH	II											1.26071			1.7705			2.31901			2.7645			1.98958			Unclassified	Role category not yet assigned
ECs3338	purC	phosphoribosylaminoimidazole-succinocarboxamide synthase		D																	3.50649								Purines, pyrimidines, nucleosides, and nucleotides	Purine ribonucleotide biosynthesis
ECs3340	dapA	dihydrodipicolinate synthase		B																	-4.28089			-4.28089			-4.28089		Amino acid biosynthesis	Aspartate family
ECs3342	bcp	thioredoxin-dependent thiol peroxidase	III	B		-6.8509			-6.8509																	-1.23804			Transport and binding proteins	Cations and iron carrying compounds
ECs3359		uracil transporter	III											-1.84573			-1.87228			-2.1414			-2.00618			-1.6177			Transport and binding proteins	Amino acids, peptides and amines
ECs3360	upp	uracil phosphoribosyltransferase	III	C					1.21666		-1.18816			-2.22849			-2.62172	-2.09297		-2.88063			-3.07837	-2.49433		-2.98032	-2.35319		Purines, pyrimidines, nucleosides, and nucleotides	Salvage of nucleosides and nucleotides
ECs3361		phosphoribosylaminoimidazole synthetase	III											-1.10098									-1.22782			-1.7031			Purines, pyrimidines, nucleosides, and nucleotides	Purine ribonucleotide biosynthesis
ECs3363	ppk	polyphosphate kinase		D																	2.91132						3.41793		Central intermediary metabolism	Phosphorus compounds
ECs3367		putative outer membrane lipoprotein	II								1.12986			1.59814			1.94021			1.51754			1.96883			1.23237			Cell envelope	Other
ECs3368		hypothetical protein ECs3368	II								1.28961			1.86869			1.73457			1.49316			1.74011			1.6465			Hypothetical proteins	Conserved
ECs3369	guaA	GMP synthase		C																				-2.86199			-3.3449		Purines, pyrimidines, nucleosides, and nucleotides	Purine ribonucleotide biosynthesis
ECs3370	guaB	inosine 5'-monophosphate dehydrogenase	III	C								-4.02246		-1.76464			-1.77277			-2.25388			-2.17959	-2.71751		-1.66248	-2.647		Purines, pyrimidines, nucleosides, and nucleotides	Purine ribonucleotide biosynthesis
ECs3371		exodeoxyribonuclease VII large subunit	III																	-1.02742						-1.05924			DNA metabolism	Degradation of DNA
ECs3373	engA	GTP-binding protein EngA		C																	1.19009								Unknown function	General
ECs3376	hisS	histidyl-tRNA synthetase		C																				-5.2547			-3.42095		Protein synthesis	tRNA aminoacylation
ECs3377	gcpE	4-hydroxy-3-methylbut-2-en-1-yl diphosphate synthase		D		1.57048			1.4289									1.49147			1.97218			2.30297					Unknown function	General
ECs3378	-	hypothetical protein ECs3378		D								1.55024												1.3767					Regulatory functions	DNA interactions
ECs3380	ndk	nucleoside diphosphate kinase	III	B							-1.07963			-2.25198			-2.27292	-3.83196		-2.36701	-2.6439		-2.64757	-4.96388		-2.88554	-2.88276		Purines, pyrimidines, nucleosides, and nucleotides	Nucleotide and nucleoside interconversions
ECs3388	sseB	enhanced serine sensitivity protein SseB		B																							-5.30799		Hypothetical proteins	Conserved
ECs3389	pepB	aminopeptidase B		C																	1.92881								Protein fate	Degradation of proteins, peptides, and glycopeptides
ECs3393		co-chaperone HscB	II														1.03488			1.08288			1.03127						Protein fate	Protein folding and stabilization
ECs3394		iron-sulfur cluster assembly protein	II											1.1808			1.43203			1.29999			1.41103						Unclassified	Role category not yet assigned
ECs3395	iscU	NifU-like protein		C														1.84129											Unknown function	General
ECs3396	iscS	cysteine desulfurase		D																	1.99918			1.22779			1.17261		Biosynthesis of cofactors, prosthetic groups, and carriers	Other
ECs3397	iscR	DNA-binding transcriptional regulator IscR		D		1.38274			1.48241			2.53516						2.1045			3.6869			3.39046			3.4991		Unknown function	General
ECs3398	trmJ	putative ATP synthase beta subunit		B																	-4.78161								Protein synthesis	tRNA and rRNA base modification
ECs3399	suhB	inositol monophosphatase	III	B										-1.14284			-1.1225			-1.29301	-3.94688		-1.38689	-4.28457		-1.58143	-5.24156		Central intermediary metabolism	Other
ECs3401		stationary phase inducible protein CsiE	II								1.15035			1.53498			1.89343			1.80828			1.77751			1.65159			Regulatory functions	Other	Unknown function	General
ECs3417	glyA	serine hydroxymethyltransferase		D																	1.46323								Amino acid biosynthesis	Serine family
ECs3418	hmpA	nitric oxide dioxygenase	II	D										2.08173			2.46163			2.56993	4.01477		2.79827			1.74813			Central intermediary metabolism	Other	Energy metabolism	Electron transport
ECs3424		putative transglycosylase	III											-1.07285						-1.06672			-1.24477			-1.71416			Transport and binding proteins	Unknown substrate
ECs3432		GTP-binding protein Era	III																	-1.16418			-1.0714						Cellular processes	Cell division	Regulatory functions	RNA interactions
ECs3433	rnc	ribonuclease III		B														-4.06463			-4.38347			-6.95224			-6.95224		Transcription	RNA processing
ECs3436	rseC	SoxR reducing system protein RseC	I	E		4.79289		1.34803			2.01039			2.75524			2.55569			2.30104	4.87795		2.60992			2.77034			Regulatory functions	Other
ECs3438		anti-RNA polymerase sigma factor SigE	I					1.67784			2.85609			3.26655			3.27932			3.24783			3.37737			3.06303			Regulatory functions	Other	Transcription	Transcription factors
ECs3439	rpoE	RNA polymerase sigma factor RpoE	I					1.46827			2.5812			2.63503			2.53337			2.62976			2.71407			2.51419			Transcription	Transcription factors
ECs3442		ATP-dependent RNA helicase SrmB	III																	-1.05609			-1.10602			-1.24567			Transcription	Transcription factors
ECs3443		putative transcriptional regulator LYSR-type	II					1.33456			1.94173			2.37011			1.97776			1.8019			1.8895			2.84666			Regulatory functions	Other
ECs3447	yfiF	putative methyltransferase		B														-4.40859			-2.29963			-4.40859			-4.40859		Protein synthesis	tRNA and rRNA base modification
ECs3454		alpha-ketoglutarate transporter	I					1.81555			2.94446			2.95768			2.98893			2.70248			3.10291			3.41297			Transport and binding proteins	Carbohydrates, organic alcohols, and acids
ECs3458	yfiO	outer membrane protein assembly complex subunit YfiO		D																	3.68221			1.87728					Cell envelope	Other
ECs3459		hypothetical protein ECs3459	II								1.38382			1.84893			1.82179			1.59743			1.57608
ECs3460	yfiA/raiA	translation inhibitor protein RaiA	I	B		-7.13584			-7.13584		1.9542			3.36804			3.95744			4.21929			4.13877			2.47465			Protein synthesis	Translation factors
ECs3462	pheA	bifunctional chorismate mutase/prephenate dehydratase	II	D							1.13754			1.72668			1.68161			1.42989			1.54475			1.26056	3.2952		Amino acid biosynthesis	Aromatic amino acid family
ECs3463	tyrA	bifunctional chorismate mutase/prephenate dehydrogenase	II	A							1.61193			2.11739			2.49578	4.78741		2.37536	5.62737		2.42197	3.91964		2.18663	4.71213		Amino acid biosynthesis	Aromatic amino acid family
ECs3464	aroF	phospho-2-dehydro-3-deoxyheptonate aldolase	I	A							1.70679			2.5116			2.83282			2.67415	4.53858		2.8028	4.73887		2.11079	5.32299		Amino acid biosynthesis	Aromatic amino acid family
ECs3469	rplS	50S ribosomal protein L19		C														-2.74487			-2.38089			-2.36674					Protein synthesis	Ribosomal proteins: synthesis and modification
ECs3472	rpsP	30S ribosomal protein S16		C					-3.59327												-2.29389						-2.88947		Protein synthesis	Ribosomal proteins: synthesis and modification
ECs3475		hypothetical protein ECs3475	III											-1.10434						-1.3967			-1.44335			-1.72374			Unclassified	Role category not yet assigned
ECs3476	grpE	heat shock protein GrpE		C											-6.33517						2.16468								Protein fate	Protein folding and stabilization
ECs3499		hypothetical protein ECs3499	II					1.38661			1.21344			1.11628			1.4927			2.106			1.89411			1.85121			No Data	No Data
ECs3509		hypothetical protein ECs3509	II																	1.36676									No Data	No Data
ECs3512		putative site specific recombinase	II																							1.37007			DNA metabolism	DNA replication, recombination, and repair
ECs3522	gabD	succinate-semialdehyde dehydrogenase I		A														4.21689			5.64344			4.77621			6.62707		Energy metabolism	Other
ECs3523	gabT	4-aminobutyrate aminotransferase	II	D							1.13337			2.0217			3.06224			2.59743	3.53625		1.98632	3.33682			4.35912		Central intermediary metabolism	Other
ECs3524		gamma-aminobutyrate transporter	II		-1.12614									1.46281			1.94299			1.59747			1.47102			1.06365			Unclassified	Role category not yet assigned
ECs3526	-	LysM domain/BON superfamily protein	I	D							1.5936			3.10807			3.60576			3.3965			3.56438	4.80954		2.93499			Unclassified	Role category not yet assigned
ECs3528		hypothetical protein ECs3528	II								1.70152			1.80361			1.91659			1.93381			2.24281			1.79009			Regulatory functions	DNA interactions
ECs3529	ygaP	hypothetical protein ECs3529	II	A							1.61244			2.19155	4.91108		2.22241			2.21611	5.33579		2.41769	5.24768		1.60253			Hypothetical proteins	Conserved
ECs3530	stpA	DNA binding protein, nucleoid-associated	III	C		1.13087					-1.23089			-1.9976	-7.04066		-2.57105			-2.53992			-2.69996	-3.68012		-3.21664	-3.85243		DNA metabolism	DNA replication, recombination, and repair	No Data	No Data
ECs3532	ygaC	hypothetical protein ECs3532	I	D				1.10664			3.18555			4.20514			4.48642			4.73368	4.93489		4.49387			3.41166	4.4137		Cell envelope	Other	Cell envelope	Surface structures
ECs3533	ygaM	hypothetical protein ECs3533	I	A							2.47402			5.18758	7.45377		5.79557	7.15725		5.92236	8.80013		5.79991	9.89171		4.62855	8.30288		Hypothetical proteins	Conserved
ECs3534		putative transcriptional regulator	II								1.10146			1.15891			1.22825			1.06743			1.23675			1.05378			Regulatory functions	Other
ECs3537		ribonucleotide reductase stimulatory protein	II											1.47174			2.83078			2.46284			2.26785			1.18881			Purines, pyrimidines, nucleosides, and nucleotides	2'-Deoxyribonucleotide metabolism
ECs3538	nrdE	ribonucleotide-diphosphate reductase subunit alpha	II	A										1.06528			2.10952	4.24458		1.70411	4.87893		1.23955	4.61274			3.17147		Purines, pyrimidines, nucleosides, and nucleotides	2'-Deoxyribonucleotide metabolism
ECs3539	nrdF	ribonucleotide-diphosphate reductase subunit beta	II	D										1.47789			3.26156			2.78668	4.2213		2.54926	3.21145					Purines, pyrimidines, nucleosides, and nucleotides	2'-Deoxyribonucleotide metabolism
ECs3540	proV	glycine betaine transporter ATP-binding subunit	II	A		3.67421		1.06048			1.91587			2.32166	4.01023		2.32298	4.28156		2.312	4.84778		2.6455	5.19966		2.7002	4.49788		Transport and binding proteins	Amino acids, peptides and amines
ECs3541	proW	glycine betaine transporter membrane protein	II	D							1.44885			2.06421	2.55433		2.03007	2.57732		1.66088	3.1814		1.7449			1.89368	3.81332		Transport and binding proteins	Amino acids, peptides and amines
ECs3542	proX	glycine betaine transporter periplasmic subunit	I	D				1.08057			1.84167			2.84836			3.03897			2.81	2.16119		2.91823			2.27624			Transport and binding proteins	Amino acids, peptides and amines
ECs3543		putative transport protein	I					1.05853			2.52966			3.54634			3.63998			3.04932			3.59552			4.02446			Transport and binding proteins	Amino acids, peptides and amines	Transport and binding proteins	Unknown substrate
ECs3543		putative transport protein	I					1.58119			3.11896			3.79991			3.77778			3.48427			3.96418			4.31469			Transport and binding proteins	Amino acids, peptides and amines	Transport and binding proteins	Unknown substrate
ECs3546	emrR	transcriptional repressor MprA		C														-3.49846			-3.82833								Mobile and extrachromosomal element functions	Prophage functions
ECs3547	emrA	multidrug resistance secretion protein		D		2.50436																					3.35075		Cellular processes	Toxin production and resistance
ECs3550	gshA	glutamate--cysteine ligase		C																							-3.34579		Biosynthesis of cofactors, prosthetic groups, and carriers	Glutathione and analogs
ECs3554	alaS	alanyl-tRNA synthetase		E		1.11942			1.68728									3.09823			2.83218								Protein synthesis	tRNA aminoacylation
ECs3555		recombination regulator RecX	I					1.48325			2.82504			4.55764			4.15684			3.99983			4.10667			3.69299			Regulatory functions	Other
ECs3556	recA	recombinase A	II	D							1.15099			2.34751			2.41226	1.61698		2.40441	2.38422		2.5333	1.9614		2.28822	2.94195		DNA metabolism	DNA replication, recombination, and repair
ECs3558	mltB	murein hydrolase B		D																	3.24521								Cell envelope	Biosynthesis and degradation of murein sacculus and peptidoglycan
ECs3574		formate hydrogenlyase maturation protein	III											-1.05561			-1.17544			-1.23234			-1.34815						Energy metabolism	Fermentation
ECs3578		membrane-spanning protein of hydrogenase 3	III														-1.33401			-1.0137			-1.39265						Energy metabolism	Fermentation
ECs3582		hydrogenase nickel incorporation protein	III											-1.25504			-1.42749			-1.58441			-1.72446			-1.31097			Protein fate	Protein modification and repair
ECs3583		hydrogenase nickel incorporation protein HypB	III														-1.10005			-1.25961			-1.31307						Energy metabolism	Fermentation
ECs3584		hydrogenase assembly chaperone	III														-1.25761			-1.01596			-1.22817						Protein fate	Protein folding and stabilization
ECs3585		hypothetical protein ECs3585	III																				-1.07337						Protein fate	Protein folding and stabilization
ECs3588		hypothetical protein ECs3588	II								1.03244			1.87125			2.18036			2.24443			2.1619			1.61514			Hypothetical proteins	Conserved
ECs3589	mutS	DNA mismatch repair protein MutS	III	C										-1.64951			-2.01038			-2.26785	-3.0841		-2.2328	-3.0841		-1.90338	-3.0841		DNA metabolism	DNA replication, recombination, and repair
ECs3591		hypothetical protein ECs3591	II								1.0375			1.0209			1.56005			1.24211			1.49031			1.49109			Unclassified	Role category not yet assigned
ECs3592		putative 4-hydroxybenzoate decarboxylase	II											1.12765									1.01337			1.62058			Hypothetical proteins	Conserved
ECs3593		putative phenylacrylic acid decarboxylase	II								1.69623			2.56738			2.61385			2.12681			2.58873			1.4999			Cellular processes	Toxin production and resistance
ECs3595	rpoS	RNA polymerase sigma factor RpoS	I	A				1.13365			2.38121			2.93263			3.20394			3.36636	5.61176		3.47248	5.93391		2.9219	6.80181		DNA metabolism	DNA replication, recombination, and repair	Transcription	DNA-dependent RNA polymerase	Transcription	Other
ECs3595		RNA polymerase sigma factor RpoS	I	A				1.24731			2.56391			3.15088			3.51359			3.80491			3.91505			3.21268			DNA metabolism	DNA replication, recombination, and repair	Transcription	DNA-dependent RNA polymerase	Transcription	Other
ECs3596		lipoprotein NlpD	II								1.59447			2.09808			2.2563			2.24186			2.29473			1.76222			Cell envelope	Other
ECs3599		tRNA pseudouridine synthase D	III											-1.34689			-1.24381			-1.25267			-1.48001			-1.34268			Protein synthesis	tRNA and rRNA base modification
ECs3605		sulfate adenylyltransferase subunit 1	III																							-1.6095			Central intermediary metabolism	Sulfur metabolism
ECs3612		hypothetical protein ECs3612	III																							-1.05683			Hypothetical proteins	Conserved
ECs3618	cysI	sulfite reductase subunit beta	III	C					1.72595					-1.27177												-1.33916			Central intermediary metabolism	Sulfur metabolism
ECs3619	cysJ	sulfite reductase subunit alpha	III	C							-1.26791			-1.71134				-3.69203		-1.00713			-1.27806	-3.69203		-2.07434			Central intermediary metabolism	Sulfur metabolism
ECs3639		phosphopyruvate hydratase	III											-1.33911			-1.08741			-1.3382			-1.48598			-1.26178			Energy metabolism	Glycolysis/gluconeogenesis
ECs3640	pyrG	CTP synthetase		C																				-1.76521					Purines, pyrimidines, nucleosides, and nucleotides	Pyrimidine ribonucleotide biosynthesis
ECs3651		tRNA pseudouridine synthase C	III											-1.18681			-1.27207			-1.60159			-1.61616						Protein synthesis	tRNA and rRNA base modification
ECs3652		hypothetical protein ECs3652	III														-1.02513			-1.33983			-1.37555			-1.63991			Hypothetical proteins	Conserved
ECs3656		putative serine transporter	III											-1.96527			-2.44235			-2.74718			-2.77333			-1.556			Transport and binding proteins	Amino acids, peptides and amines
ECs3657	sdaB	L-serine dehydratase	III	B										-1.58865			-2.17617			-2.14592	-4.66691		-2.07496						Energy metabolism	Amino acids and amines
ECs3668		DNA-binding transcriptional activator GcvA	II								1.26813			1.95115			2.43798			2.11643			2.26844			2.02748			Central intermediary metabolism	Other	Regulatory functions	Other
ECs3669	-	hypothetical protein ECs3669	I	D							2.78698			5.86742			6.61982			6.96618			7.11428	6.13677		5.68131	6.89691		Cell envelope	Other
ECs3673	mltA	murein transglycosylase A		C																				-4.08741			-4.08741		Cell envelope	Biosynthesis and degradation of murein sacculus and peptidoglycan
ECs3682		hypothetical protein ECs3682	II														1.00658												Hypothetical proteins	Conserved
ECs3683		hypothetical protein ECs3683	II														1.05275									1.1539			Cell envelope	Surface structures
ECs3684	thyA	thymidylate synthase		B																	-4.75129								Purines, pyrimidines, nucleosides, and nucleotides	2'-Deoxyribonucleotide metabolism
ECs3685	lgt	prolipoprotein diacylglyceryl transferase		E		2.413															3.13531								Protein fate	Protein modification and repair
ECs3686	ptsP	fused phosphoenolpyruvate-protein phosphotransferase PtsP/GAF domain		E																							2.15004		Transport and binding proteins	Carbohydrates, organic alcohols, and acids
ECs3690		hypothetical protein ECs3690	II											1.50576			2.00281			2.34009			2.20967						Cell envelope	Other
ECs3695	lysA	diaminopimelate decarboxylase	I	A				1.24009			3.35405			4.27048			4.58529	4.60425		4.39434			4.44012			3.88681			Amino acid biosynthesis	Aspartate family
ECs3702		putative transporter protein	III											-1.96137			-1.67457			-1.61719			-1.82333			-2.35773			Transport and binding proteins	Amino acids, peptides and amines
ECs3706		hypothetical protein ECs3706	II																	1.19496						1.05315			Hypothetical proteins	Conserved
ECs3708		hypothetical protein ECs3708	II																	1.65753						1.47373			Central intermediary metabolism	Other
ECs3732		EivE	II														1.00558			1.00064						1.04949			Cellular processes	Pathogenesis
ECs3733		EivG	II											1.33741			1.48926			1.33751			1.45776			1.16299			Protein synthesis	Ribosomal proteins: synthesis and modification	Viral functions	General
ECs3735		hypothetical protein ECs3735	II											1.33842			1.55732			1.40619			1.60475			1.81526			Hypothetical proteins	Conserved
ECs3736		hypothetical protein ECs3736	II								1.37253			2.68629			2.34846			2.41358			2.2436			1.60892			Hypothetical proteins	Conserved
ECs3737		hypothetical protein ECs3737	I					2.64482			2.40217			2.74902			3.01367			3.2246			3.21699			2.36857			Hypothetical proteins	Conserved
ECs3738	ygeR	putative lipoprotein		A								8.1777												7.61159			7.29352		Cell envelope	Other
ECs3762	lysS	lysyl-tRNA synthetase	III	C										-1.19925			-1.13994	-1.91714		-1.33351	-1.52039		-1.36798	-1.05845		-1.50906	-1.93513		Protein synthesis	tRNA aminoacylation
ECs3763	prfB	peptide chain release factor 2	III	B		-4.81881								-1.3177			-1.59348			-1.765			-1.94521			-1.49543	-4.81881
ECs3770	ygfZ	putative global regulator		D																							2.3684		Amino acid biosynthesis	Serine family	Unknown function	General
ECs3771		putative oxidoreductase	I					1.68285			4.02189			4.91609			5.14896			4.98042			5.35306			4.14206			Cellular processes	Toxin production and resistance
ECs3774	gcvP	glycine dehydrogenase	II	D													1.36246	3.87995		1.30052	4.54524						2.73135		Energy metabolism	Amino acids and amines
ECs3775	gcvH	glycine cleavage system protein H	II	A							1.00186			1.44759			2.40612	3.88937		2.3539	5.4054		1.83066	5.18713			5.66855		Energy metabolism	Amino acids and amines
ECs3776	gcvT	glycine cleavage system aminomethyltransferase T	II	D										1.21325			2.1931			2.00392	2.84873		1.33679	3.04288					Energy metabolism	Amino acids and amines
ECs3780	ygfB	hypothetical protein ECs3780		B																	-4.4387								Hypothetical proteins	Conserved
ECs3781	zapA	Z-ring-associated protein		D																	4.99752
ECs3782		putative ligase	I					2.0048			2.38086			2.76309			3.01709			3.05331			3.42236			2.40103			Unknown function	General
ECs3783		hypothetical protein ECs3783	II								2.00548			1.7066			1.69769			2.30169			2.30017			1.29078
ECs3785	rpiA	ribose-5-phosphate isomerase A	III	C										-1.5063	-5.94999		-1.40829			-1.65166			-1.76511			-1.29617			Energy metabolism	Pentose phosphate pathway
ECs3795		mechanosensitive channel MscS	II											1.04613			1.16449			1.18656			1.14784						Energy metabolism	Electron transport
ECs3796	fbaA	fructose-bisphosphate aldolase		D					-1.41203						1.16948						1.26752								Energy metabolism	Glycolysis/gluconeogenesis
ECs3810	tktA	transketolase	III	C		-2.37564			-2.24555		-1.0089			-1.61326			-1.43555			-1.69871			-1.74076	-1.89547		-1.63693	-1.95379		Energy metabolism	Pentose phosphate pathway
ECs3811		hypothetical protein ECs3811	II														1.32001			1.84412			1.45931						Protein fate	Degradation of proteins, peptides, and glycopeptides
ECs3812		agmatinase	III																				-1.07436			-1.46266			Central intermediary metabolism	Polyamine biosynthesis
ECs3814	speA	arginine decarboxylase		C																	-1.14927						-2.0386		Central intermediary metabolism	Polyamine biosynthesis	Energy metabolism	Amino acids and amines
ECs3815		hypothetical protein ECs3815	III											-1.50864			-1.44948			-2.02533			-2.07263			-2.35918			Hypothetical proteins	Conserved
ECs3818	metK	S-adenosylmethionine synthetase	III	C										-1.25467			-1.17148	-1.43164		-1.23394	-1.09997		-1.54386	-1.01073		-1.92758	-1.20331		Central intermediary metabolism	Other
ECs3819		galactose-proton symport of transport system	II								1.25651			2.44709			2.7511			2.40095			2.40529			1.61322			Transport and binding proteins	Carbohydrates, organic alcohols, and acids
ECs3822		16S ribosomal RNA methyltransferase RsmE	III											-1.5853			-1.68218			-2.10999			-2.05201			-1.96123			Hypothetical proteins	Conserved
ECs3823	gshB	glutathione synthetase		E		1.01139			1.23671												1.37749								Biosynthesis of cofactors, prosthetic groups, and carriers	Glutathione and analogs
ECs3828		putative resistance protein	III																							-1.61632			Unclassified	Role category not yet assigned
ECs3833		L-asparaginase II	II								1.36926			2.15348			1.91944			1.88562			1.97034			1.78479			Energy metabolism	Amino acids and amines
ECs3835		hypothetical protein ECs3835	III											-1.0033			-1.15213						-1.11623						Hypothetical proteins	Conserved
ECs3836	trmB	tRNA (guanine-N(7)-)-methyltransferase	III	B		-6.65474								-1.38083			-1.51249	-6.65474		-1.69009	-3.26955		-1.82979	-4.02291		-2.20359			Hypothetical proteins	Conserved
ECs3846		hypothetical protein ECs3846	II																							1.41			Hypothetical proteins	Conserved
ECs3874		putative glutathione S-transferase YghU	II														1.23777			1.4916									Unclassified	Role category not yet assigned
ECs3881		hydrogenase 2 protein HybA	III											-1.3614			-1.61237			-1.60178			-1.57012			-1.33244			Regulatory functions	Other
ECs3882		hydrogenase 2 small subunit	III											-1.09335			-1.42461			-1.04969			-1.27633						Energy metabolism	Electron transport
ECs3887	yghA	oxidoreductase	I	A							2.72403			6.14696			7.31586	8.23513		7.17561	8.73921		7.04027	8.71004		4.94086	9.16063		Unknown function	Enzymes of unknown specificity
ECs3888		hypothetical protein ECs3888	II											1.75733			2.52469			2.54493			2.81111			1.76619
ECs3890	exbB	biopolymer transport protein ExbB		E		2.98361			2.53937						2.43091														Transport and binding proteins	Cations and iron carrying compounds	Transport and binding proteins	Other
ECs3894	yqhD	putative oxidoreductase		C											-5.0523														Central intermediary metabolism	Other	Energy metabolism	Electron transport	Energy metabolism	Fermentation	Energy metabolism	Glycolysis/gluconeogenesis	Energy metabolism	TCA cycle
ECs3896	dkgA	2,5-diketo-D-gluconate reductase A		A																	3.20342			3.91672			5.8203		Unknown function	General
ECs3897		hypothetical protein ECs3897	II								1.52355			1.83622			2.41099			2.19653			2.14133			1.81086			Hypothetical proteins	Conserved
ECs3898		hypothetical protein ECs3898	II											1.07025			1.17522			1.0739			1.10734			1.10388			Hypothetical proteins	Conserved
ECs3905		hypothetical protein ECs3905	II											1.42165			1.75191			1.7702			1.63422			1.1021			Hypothetical proteins	Conserved
ECs3918	parE	DNA topoisomerase IV subunit B		C																	-3.23272						-3.23272		DNA metabolism	DNA replication, recombination, and repair
ECs3919		esterase YqiA	III																							-1.31791			Hypothetical proteins	Conserved
ECs3923		outer membrane channel protein	III																							-1.5008			Cell envelope	Other
ECs3925	ygiB	hypothetical protein ECs3925		D																							5.23503		Hypothetical proteins	Conserved
ECs3927		hypothetical protein ECs3927	I								1.45564			2.55289			2.7414			2.76076			3.1743			2.62641			Hypothetical proteins	Conserved
ECs3930	-	hypothetical protein ECs3930		D																							5.41702		Hypothetical proteins	Conserved
ECs3933		hypothetical protein ECs3933	II											1.39773			1.54397			1.0197			1.36691			1.06057			Hypothetical proteins	Conserved
ECs3934		hypothetical protein ECs3934	II								1.24725									1.18097
ECs3938	htrG	putative signal transduction protein		D								1.72997												2.43463					Hypothetical proteins	Conserved
ECs3940	bacA	undecaprenyl pyrophosphate phosphatase		D																							3.1754		Cellular processes	Toxin production and resistance
ECs3941		bifunctional dihydroneopterin aldolase/dihydroneopterin triphosphate 2'-epimerase	III														-1.16262			-1.52155			-1.86977			-1.29512			Biosynthesis of cofactors, prosthetic groups, and carriers	Folic acid
ECs3944		tartrate dehydratase subunit alpha	II																							1.11751			Energy metabolism	Fermentation
ECs3945		L(+)-tartrate dehydratase subunit beta	II																							1.17433			Energy metabolism	Fermentation
ECs3947		putative DNA-binding/iron metalloprotein/AP endonuclease	III											-1.49752			-1.42156			-1.49401			-1.90909			-1.71185			Protein fate	Degradation of proteins, peptides, and glycopeptides
ECs3948	rpsU	30S ribosomal protein S21		B		-7.66268			-7.66268												-7.66268			-7.66268			-7.66268		Protein synthesis	Ribosomal proteins: synthesis and modification
ECs3950	rpoD	RNA polymerase sigma factor RpoD		C								-5.77737																	Regulatory functions	Other	Transcription	Transcription factors
ECs3954	aer	aerotaxis sensor receptor	III	E		3.14994											-1.26591			-1.52169			-1.27443						Cellular processes	Other
ECs3955		putrescine--2-oxoglutarate aminotransferase	II																	1.37112									Amino acid biosynthesis	Glutamate family
ECs3966		hypothetical protein ECs3966	III														-1.09564			-1.4686			-1.73359			-1.71053			Hypothetical proteins	Conserved
ECs3970		putative transport protein	III																							-1.39546			Hypothetical proteins	Conserved
ECs3979		hypothetical protein ECs3979	I											2.53774			3.02533			2.9787			2.80858			1.82245			Hypothetical proteins	Conserved
ECs3980	yqjD	hypothetical protein ECs3980	I	A								3.54617		2.56985	3.45299		3.30945	2.91411		3.19518	5.57827		2.98108	5.52158		1.31714	5.43512		Hypothetical proteins	Conserved
ECs3982		hypothetical protein ECs3982	I								1.18919			3.08173			3.74425			4.07607			4.02396			2.31744			Hypothetical proteins	Conserved
ECs3983		hypothetical protein ECs3983	I								1.28754			2.83487			3.50615			3.216			3.24793			2.63889			Hypothetical proteins	Conserved
ECs3984		putative transferase	II								1.1113			1.9404			3.02906			2.60427			2.91085			1.48762			Unclassified	Role category not yet assigned
ECs3986		putative cytochrome	II											1.12623			1.72298			1.13914			1.37207			1.46338			Hypothetical proteins	Conserved
ECs3988		hypothetical protein ECs3988	I								1.3104			2.80673			2.72856			2.58593			2.94717			2.90651			Energy metabolism	Electron transport
ECs3989		hypothetical protein ECs3989	II																							1.18579			Hypothetical proteins	Conserved
ECs3994		putative formate acetyltransferase 3	III														-1.49181			-1.26042			-1.4635			-1.016			Energy metabolism	Fermentation
ECs3995		propionate/acetate kinase	III								-1.07395						-1.43757			-1.21376			-1.49895						Central intermediary metabolism	Other	Energy metabolism	Fermentation
ECs4003		tartronate semialdehyde reductase	III																				-1.00346						Hypothetical proteins	Conserved
ECs4009		DNA-binding transcriptional regulator AgaR	III											-1.06811						-1.14939			-1.46596			-2.53805			Energy metabolism	Sugars
ECs4027	yraL	hypothetical protein ECs4027	III	B										-1.112	-5.43901			-5.43901		-1.00572			-1.00537	-5.43901		-1.17145	-5.43901		Hypothetical proteins	Conserved
ECs4028	yraM	putative glycosylase	III	D										-1.1969						-1.02706	3.03065		-1.16063			-1.10246			Cell envelope	Other
ECs4031	yraP	hypothetical protein ECs4031		D																	4.3813								Cell envelope	Other
ECs4034	yhbO	hypothetical protein ECs4034	I	A							3.00411			5.94235	5.91259		7.095	7.92343		7.17533	8.55628		6.88014	8.41752		4.74714	8.64445		Unclassified	Role category not yet assigned
ECs4035		hypothetical protein ECs4035	II								1.49342			1.64509			1.87755			1.77313			1.7632			1.51664			Hypothetical proteins	Conserved
ECs4036		GIY-YIG nuclease superfamily protein	II								1.16887			1.83042			2.55206			2.44456			2.54988			1.47545			Hypothetical proteins	Conserved
ECs4045	pnp	polynucleotide phosphorylase/polyadenylase		D																	1.11586						1.37239		Transcription	Degradation of RNA	Transcription	RNA processing
ECs4046	rpsO	30S ribosomal protein S15		B								-9.26611												-9.26611			-9.26611		Protein synthesis	Ribosomal proteins: synthesis and modification
ECs4048	rbfA	ribosome-binding factor A		D																	3.50309								Transcription	RNA processing
ECs4052	argG	argininosuccinate synthase	II	D													1.27545	2.27616		1.28822	2.1715								Amino acid biosynthesis	Glutamate family
ECs4053		putative alkaline phosphatase I	II					1.01793			1.01363			1.34736			1.74106			1.17004			1.55207			1.86897			Cell envelope	Surface structures
ECs4056	folP	dihydropteroate synthase		C																							-5.33015		Biosynthesis of cofactors, prosthetic groups, and carriers	Folic acid
ECs4057	ftsH	cell division protein HflB/FtsH protease		E		2.32363			2.3573			1.34078			1.48459			1.73969			3.07566			2.82191			2.46982		Cellular processes	Cell division
ECs4059	yhbY	RNA-binding protein YhbY		B														-6.5372			-6.5372			-6.5372					Hypothetical proteins	Conserved
ECs4060	greA	transcription elongation factor GreA		B		-6.14941			-6.14941						-6.14941						-3.13932								Transcription	Transcription factors
ECs4063		hypothetical protein ECs4063	III																							-1.20246			Cell envelope	Other
ECs4064	rpmA	50S ribosomal protein L27		C																							-5.01592		Protein synthesis	Ribosomal proteins: synthesis and modification
ECs4065	rplU	50S ribosomal protein L21		E					2.82756			1.93285			1.24767									2.68494			1.29848		Protein synthesis	Ribosomal proteins: synthesis and modification
ECs4069	yrbA	hypothetical protein ECs4069		B																	-5.34718								Unclassified	Role category not yet assigned
ECs4070		hypothetical protein ECs4070	II														1.35696			1.58097			1.69652			1.01278			Unclassified	Role category not yet assigned
ECs4071	yrbC	hypothetical protein ECs4071		B					-5.35796									-5.35796			-5.35796			-5.35796			-5.35796		Hypothetical proteins	Conserved
ECs4072	yrbD	hypothetical protein ECs4072		D																				3.94339			3.88753		Unknown function	General
ECs4073	yrbE	hypothetical protein ECs4073		E		2.49027			2.75416																				Hypothetical proteins	Conserved
ECs4080	lptB	lipopolysaccharide export system ATP-binding protein lptB		E		2.59177			2.23503									2.2159			1.98925			2.17255			1.49768		No Data	No Data
ECs4085		phosphohistidinoprotein-hexose phosphotransferase component of N-regulated PTS system (Npr)	II														1.36126			1.14102			1.14705						Transport and binding proteins	Carbohydrates, organic alcohols, and acids
ECs4088		isoprenoid biosynthesis protein with amidotransferase-like domain	III														-1.09687			-1.11718			-1.13837			-1.05076			Unknown function	General
ECs4089	arcB	aerobic respiration control sensor protein ArcB		E																	2.76659								Regulatory functions	Other
ECs4094		hypothetical protein ECs4094	II														2.53472			2.53897			2.18613			1.08115			Hypothetical proteins	Conserved
ECs4097		putative sialic acid transporter	II														1.90954			2.10405			2.31403			1.13041			Transport and binding proteins	Amino acids, peptides and amines	Transport and binding proteins	Unknown substrate
ECs4098		N-acetylneuraminate lyase	I											2.01033			3.65424			3.75724			4.00788			2.70013			Cell envelope	Biosynthesis and degradation of surface polysaccharides and lipopolysaccharides	Energy metabolism	Biosynthesis and degradation of polysaccharides
ECs4100		putative cryptic C4-dicarboxylate transporter DcuD	II								1.69376			2.17635			1.96063			1.738			1.76353			1.77689			Transport and binding proteins	Carbohydrates, organic alcohols, and acids
ECs4102	sspA	stringent starvation protein A		C					-2.42694																		-1.14412		Regulatory functions	Other
ECs4103	rpsI	30S ribosomal protein S9		E					1.43944																				Protein synthesis	Ribosomal proteins: synthesis and modification
ECs4104	rplM	50S ribosomal protein L13		C					-2.45184												-1.95484			-2.28033			-1.87685		Protein synthesis	Ribosomal proteins: synthesis and modification
ECs4105		hypothetical protein ECs4105	II											1.21424			1.4462			1.14925			1.05315						Hypothetical proteins	Conserved
ECs4106	yhcB	cytochrome d ubiquinol oxidase subunit III		E		3.4096			3.85417						1.64035														Hypothetical proteins	Conserved
ECs4109	mdh	malate dehydrogenase		D														1.50412			2.11443			2.15393			1.92701		Energy metabolism	TCA cycle
ECs4111		hypothetical protein ECs4111	I								1.53018			2.57593			2.90935			3.44221			3.5143			3.31736			Hypothetical proteins	Conserved
ECs4112		hypothetical protein ECs4112	II											1.43992			1.5255			1.7353			1.57526						Hypothetical proteins	Conserved
ECs4115		hypothetical protein ECs4115	II														1.06621			1.00125			1.32147			1.30682			Hypothetical proteins	Conserved
ECs4122	mreC	rod shape-determining protein MreC		E		2.972			3.32985																				Cell envelope	Biosynthesis and degradation of murein sacculus and peptidoglycan
ECs4123	mreB	rod shape-determining protein MreB		D																							1.47392		Cell envelope	Biosynthesis and degradation of murein sacculus and peptidoglycan	Cellular processes	Cell division
ECs4128	accC	acetyl-CoA carboxylase biotin carboxylase subunit	III	C					-1.89205					-1.4798			-1.38746			-1.32878	-1.52658		-1.38028	-4.18162		-1.41294			Fatty acid and phospholipid metabolism	Biosynthesis
ECs4129		hypothetical protein ECs4129	III								-1.20068			-1.78333			-2.00973			-2.25139			-2.51222			-1.7556			Hypothetical proteins	Conserved
ECs4130		sodium/panthothenate symporter	III											-1.35026			-1.05144			-1.29109			-1.54221			-1.2172			Transport and binding proteins	Carbohydrates, organic alcohols, and acids
ECs4131		ribosomal protein L11 methyltransferase	III											-1.37887			-1.46128			-1.40043			-1.74071			-2.18463			Protein synthesis	Ribosomal proteins: synthesis and modification
ECs4132		tRNA-dihydrouridine synthase B	III																				-1.03145			-1.42918			Unknown function	General
ECs4133	fis	DNA-binding protein Fis		B														-4.01371			-7.99192			-7.99192			-7.99192		DNA metabolism	DNA replication, recombination, and repair
ECs4136		DNA-binding transcriptional regulator EnvR	II								1.6634			1.78264			1.99412			1.6765			1.67312			1.44707			Unclassified	Role category not yet assigned
ECs4140	yhdV	hypothetical protein ECs4140	II	A							1.61533			1.77434			1.75056	5.87376		2.36089	6.54552		2.45364			2.36799	6.27446		Cell envelope	Other
ECs4145	-	putative transferase	II	A										1.20217			2.13929	4.52896		2.52421	6.16345		2.25651	4.47138			4.57833		Cell envelope	Biosynthesis and degradation of surface polysaccharides and lipopolysaccharides	Cellular processes	Toxin production and resistance	Central intermediary metabolism	Other
ECs4150		hypothetical protein ECs4150	II											1.40719			1.45566			1.33655			1.21408						Unknown function	General
ECs4152	def	peptide deformylase		B																	-5.05181								Protein fate	Protein modification and repair
ECs4153	fmt	methionyl-tRNA formyltransferase		C																				-4.82955			-4.82955		Protein synthesis	tRNA aminoacylation
ECs4154	sun	16S rRNA methyltransferase B		C																				-4.9227					Protein synthesis	tRNA and rRNA base modification
ECs4157		zinc-responsive transcriptional regulator	II								1.67498			2.25643			2.5314			2.39483			2.51911			2.05736			Regulatory functions	Other
ECs4158		hypothetical protein ECs4158	II											2.04386			2.10931			1.80888			1.83569			1.01824			Hypothetical proteins	Conserved
ECs4162	rpsK	30S ribosomal protein S11		C														-2.88752			-2.52815								Protein synthesis	Ribosomal proteins: synthesis and modification
ECs4163	rpsM	30S ribosomal protein S13		C																	-2.4975			-3.22538					Protein synthesis	Ribosomal proteins: synthesis and modification
ECs4168	rpsE	30S ribosomal protein S5		C		1.13406			1.15122																				Protein synthesis	Ribosomal proteins: synthesis and modification
ECs4169	rplR	50S ribosomal protein L18		B		-3.15657			-5.87106						-9.55867			-2.77712			-2.11392								Protein synthesis	Ribosomal proteins: synthesis and modification
ECs4170	rplF	50S ribosomal protein L6		C																	-1.31512								Protein synthesis	Ribosomal proteins: synthesis and modification
ECs4171	rpsH	30S ribosomal protein S8		C														-3.13667						-2.51927			-3.14349		Protein synthesis	Ribosomal proteins: synthesis and modification
ECs4172	rpsN	30S ribosomal protein S14		C																	-2.35659								Protein synthesis	Ribosomal proteins: synthesis and modification
ECs4175	rplN	50S ribosomal protein L14		E		1.75256									2.05624														Protein synthesis	Ribosomal proteins: synthesis and modification
ECs4176	rpsQ	30S ribosomal protein S17		B		-3.94233			-4.91941									-2.79236			-5.05027			-3.9022			-3.10831		Protein synthesis	Ribosomal proteins: synthesis and modification
ECs4177	rpmC	50S ribosomal protein L29		C																	1.31242								Protein synthesis	Ribosomal proteins: synthesis and modification
ECs4178	rplP	50S ribosomal protein L16		C																				-1.2734			-1.58927		Protein synthesis	Ribosomal proteins: synthesis and modification
ECs4189	-	bacterioferritin		A														5.50852			5.85769			6.25833			7.78108		Transport and binding proteins	Cations and iron carrying compounds
ECs4190	tufA	elongation factor Tu		C		-1.11012									-2.67274														Protein synthesis	Translation factors
ECs4191	fusA	elongation factor G		C		-1.18852			-1.25758						-2.5493			-1.3275			-1.69072			-1.37246					Protein synthesis	Translation factors
ECs4193	rpsL	30S ribosomal protein S12		B														-9.96108			-9.96108			-4.21873			-1.24578		Protein synthesis	Ribosomal proteins: synthesis and modification
ECs4198	fkpA	FKBP-type peptidyl-prolyl cis-trans isomerase		B		-6.16547			-6.16547			-6.16547																	Protein fate	Protein folding and stabilization
ECs4199		hypothetical protein ECs4199	III														-1.18017			-1.04704			-1.22394			-1.8504			Unknown function	General
ECs4202		glutathione-regulated potassium-efflux system ancillary protein KefG	II								1.27307			1.56487			1.85313			1.96241			1.85344			1.82693			Energy metabolism	Electron transport
ECs4206	prkB	putative phosphoribulokinase	II	D													1.15173			1.10325			1.01818	4.22637			3.172		Energy metabolism	Photosynthesis
ECs4212		cell filamentation protein Fic	II								1.65706			2.36733			2.81956			2.59947			2.5024			1.72829			Cellular processes	Cell division
ECs4213	yhfG	hypothetical protein ECs4213	II	D							1.41153			1.7681			2.53786			2.6801			2.25821				6.96291		Hypothetical proteins	Conserved
ECs4215		hypothetical protein ECs4215	III														-1.25647			-1.47598			-1.2876						Hypothetical proteins	Conserved
ECs4218		nitrite transporter NirC	III											-1.1069			-1.71006			-1.5825			-1.55134						Energy metabolism	Anaerobic
ECs4220		hypothetical protein ECs4220	II								1.48527			2.30798			1.88129			2.60471			2.69436			1.78389			Cell envelope	Other
ECs4226	trpS	tryptophanyl-tRNA synthetase	III	C													-1.0703			-1.09982			-1.32555				-1.86		Protein synthesis	tRNA aminoacylation
ECs4227	gph	phosphoglycolate phosphatase		C																							-4.2829		Energy metabolism	Sugars
ECs4228		ribulose-phosphate 3-epimerase	III														-1.16902			-1.35225			-1.36862			-1.09503			Energy metabolism	Pentose phosphate pathway
ECs4232		shikimate kinase I	III											-1.0306			-1.24465			-1.29394			-1.28528			-1.19267			Amino acid biosynthesis	Aromatic amino acid family
ECs4238	mrcA	peptidoglycan synthetase	III	E		2.23924			1.6981			1.76347								-1.01853	2.16933		-1.12771	1.95653		-1.36717			Cell envelope	Biosynthesis and degradation of murein sacculus and peptidoglycan
ECs4240	yrfF	putative dehydrogenase	I	E		2.52695		1.59809			2.81526			3.29473			3.10561			2.75899			3.05611			3.33963			Hypothetical proteins	Conserved
ECs4241		putative phosphatase	II											1.1137			1.00267									1.16072			Central intermediary metabolism	Other
ECs4245	pckA	phosphoenolpyruvate carboxykinase		C																				-5.58145			-2.11306		Energy metabolism	Glycolysis/gluconeogenesis
ECs4247		response regulator OmpR	III											-1.28722												-1.68516			Regulatory functions	Other
ECs4249	yhgF	hypothetical protein ECs4249		C																	-2.57684								Hypothetical proteins	Conserved
ECs4255	bioH	carboxylesterase BioH		E								1.39415																	Biosynthesis of cofactors, prosthetic groups, and carriers	Biotin
ECs4267		intramembrane serine protease GlpG	III																	-1.01094						-1.00852			Central intermediary metabolism	Other
ECs4268	glpE	thiosulfate sulfurtransferase		A																	6.40318			5.63842					Central intermediary metabolism	Other	Energy metabolism	Anaerobic
ECs4269	glpD	glycerol-3-phosphate dehydrogenase	II	D										2.44543			2.68759			2.73365			2.99879	3.48675		2.27031	2.83327		Energy metabolism	Aerobic	Energy metabolism	Anaerobic	Fatty acid and phospholipid metabolism	Biosynthesis
ECs4274	glgA	glycogen synthase		A														2.79217			3.0128			4.48991			4.95099		Central intermediary metabolism	Other
ECs4276	glgX	glycogen debranching enzyme	II	D										1.53903			2.14708			2.00952			2.10205			1.32304	2.17783		Energy metabolism	Biosynthesis and degradation of polysaccharides
ECs4277		glycogen branching enzyme	II											1.63835			1.91109			1.69294			1.88809			1.69585			Energy metabolism	Biosynthesis and degradation of polysaccharides
ECs4278	asd	aspartate-semialdehyde dehydrogenase		D														2.64493			2.33229								Amino acid biosynthesis	Aspartate family	Cell envelope	Biosynthesis and degradation of murein sacculus and peptidoglycan
ECs4280	-	putative DNA processing chain A		E		2.98395			2.93089																				Protein fate	Degradation of proteins, peptides, and glycopeptides
ECs4285		low affinity gluconate transporter	III											-1.45477			-1.51397			-1.70868			-1.51121			-1.25839			Cell envelope	Other	Transport and binding proteins	Anions	Transport and binding proteins	Carbohydrates, organic alcohols, and acids	Transport and binding proteins	Cations and iron carrying compounds
ECs4286	gntK	gluconate kinase 1	III	B										-1.21691			-1.24537			-1.34163			-1.14237			-1.61837	-6.02474		Hypothetical proteins	Conserved
ECs4287	gntR	regulator of gluconate operon		E		2.36959			2.65439																				Energy metabolism	Entner-Doudoroff
ECs4288		hypothetical protein ECs4288	II											1.40065			1.84108			2.15424			2.72794			2.08037			Energy metabolism	Electron transport
ECs4293		gamma-glutamyltranspeptidase	II											1.42264			2.02341			1.9835			1.46072						Biosynthesis of cofactors, prosthetic groups, and carriers	Glutathione and analogs
ECs4294		hypothetical protein ECs4294	I								1.02741			2.66926			4.14224			4.62873			4.60457			1.92305			Hypothetical proteins	Conserved
ECs4298		glycerol-3-phosphate transporter permease	II											1.19169			1.88092			1.76246			1.73802						Transport and binding proteins	Other
ECs4299		glycerol-3-phosphate transporter periplasmic binding protein	II														2.03811			1.89478			1.69532						Transport and binding proteins	Other
ECs4307		hypothetical protein ECs4307	II											1.75065			2.02456			2.1515			2.02766			1.73229			Cellular processes	Toxin production and resistance
ECs4308		hypothetical protein ECs4308	II											1.84526			1.98088			2.16843			2.06974			1.27595			Hypothetical proteins	Conserved
ECs4309		periplasmic binding protein of high-affinity amino acid transport system	II					1.00409			2.09978			2.4133			2.28217			1.88815			2.25675			2.28762			Transport and binding proteins	Amino acids, peptides and amines
ECs4313	ftsY	cell division protein FtsY		C											-3.09155									-1.55829					Cellular processes	Cell division
ECs4317		hypothetical protein ECs4317	II								1.12583			1.61957			2.24341			2.21818			2.35943			1.56842			Hypothetical proteins	Conserved
ECs4323		hypothetical protein ECs4323	II											1.35862			2.10979			2.19639			2.02693			1.09647			Unclassified	Role category not yet assigned
ECs4324	-	lipoprotein		E					2.57153						2.48561														Cell envelope	Other
ECs4325	-	putative O-methyltransferase		E		3.63918			3.63774																				Protein fate	Protein modification and repair
ECs4329		acyl carrier protein	III														-1.03185			-1.59973			-1.4906			-1.36648			Fatty acid and phospholipid metabolism	Biosynthesis
ECs4332		putative (3R)-hydroxymyristoyl-[acyl carrier protein] dehydratase	III																	-1.2876			-1.27427			-1.40901			No Data	No Data
ECs4334		hypothetical protein ECs4334	III											-1.18332			-1.08176			-1.79741			-1.71132			-1.1527			Hypothetical proteins	Conserved
ECs4336		hypothetical protein ECs4336	III											-1.22874			-1.43822			-2.02125			-1.98434			-1.18632			Cell envelope	Other
ECs4337		lipoprotein	III											-1.02481			-1.03671			-1.4985			-1.31051						Cell envelope	Other
ECs4338		3-oxoacyl-(acyl carrier protein) synthase I	III											-1.04149			-1.31363			-1.90624			-1.72477			-1.40946			Energy metabolism	ATP-proton motive force interconversion
ECs4339		putative beta-hydroxydecanoyl-ACP dehydrase	III											-1.41079			-1.42161			-1.69232			-1.53696						Fatty acid and phospholipid metabolism	Biosynthesis
ECs4340		3-ketoacyl-(acyl-carrier-protein) reductase	III											-1.27642			-1.54345			-1.90723			-1.89299			-1.54504			Fatty acid and phospholipid metabolism	Degradation
ECs4341	-	3-oxoacyl-(acyl carrier protein) synthase II	III	B													-1.07029			-1.59481	-3.74133		-1.38345			-1.42349			Fatty acid and phospholipid metabolism	Biosynthesis
ECs4348		nickel responsive regulator	III											-1.14094						-1.12191			-1.46916			-1.70056			Mobile and extrachromosomal element functions	Transposon functions	Unknown function	General
ECs4362		hypothetical protein ECs4362	II																							1.16769			Hypothetical proteins	Conserved
ECs4367	uspA	hypothetical protein ECs4367		D																							2.75863		Cellular processes	Adaptations to atypical conditions
ECs4369	yhiQ	putative methyltransferase		D																	4.24424								Hypothetical proteins	Conserved
ECs4370	prlC	oligopeptidase A		D														1.93823			2.50908			2.35565			2.22686		Protein fate	Degradation of proteins, peptides, and glycopeptides
ECs4377	slp	Slp		D																				5.63429			6.51585		Cell envelope	Other
ECs4379		hypothetical protein ECs4379	III											-1.67873			-1.49687			-1.48518			-1.54821			-1.56639			Transport and binding proteins	Amino acids, peptides and amines	Transport and binding proteins	Cations and iron carrying compounds	Transport and binding proteins	Unknown substrate
ECs4384	shuX	ShuX-like protein		D																	5.14308								Hypothetical proteins	Conserved
ECs4385	shuY	ShuY-like protein		D														3.87353			4.50339								Hypothetical proteins	Conserved
ECs4397	gadA	glutamate decarboxylase isozyme		D																	3.41016			4.80654			6.11157		Central intermediary metabolism	Other	Energy metabolism	Amino acids and amines
ECs4399	treF	trehalase	I	A							1.25536			2.7467			3.77936			3.6278	4.56051		3.55464	4.75454		1.85202	4.70332		Cellular processes	Other	Energy metabolism	Sugars
ECs4400		putative regulator	II											1.54436			1.51348			1.86706			1.46414			1.14082			Regulatory functions	Other
ECs4404	yhjG	hypothetical protein ECs4404		D																							2.12145		Hypothetical proteins	Conserved
ECs4405		EAL domain-containing protein	III																	-1.19706									Unclassified	Role category not yet assigned
ECs4406		2-dehydro-3-deoxygluconokinase	III											-1.1911			-1.35952			-1.48424			-1.8149			-1.57585			Energy metabolism	Entner-Doudoroff
ECs4426		putative fimbrial protein precursor	II								1.20771			1.71731			2.17325			1.92207			2.1648			2.37057			Cell envelope	Surface structures
ECs4430		putative fimbrial chaperone protein precursor	II											1.92941			2.56736			1.91799			2.468			2.45287			Unclassified	Role category not yet assigned
ECs4437	yiaD	putative outer membrane lipoprotein		C														-5.44775											Regulatory functions	Other	Viral functions	General
ECs4438	tiaE	2-hydroxyacid dehydrogenase		D														1.72316			2.31435								Central intermediary metabolism	Other
ECs4440		putative transcriptional regulator	I								1.6956			3.25697			3.97711			4.36884			3.99328			1.71304			Regulatory functions	DNA interactions
ECs4441	cspA	cold shock protein CspA		C		-2.77811			-2.603												-1.16076								Cellular processes	Adaptations to atypical conditions
ECs4442	glyS	glycyl-tRNA synthetase subunit beta	III	C										-1.18607			-1.36831	-2.16522		-1.55133	-1.30358		-1.62586	-1.77266		-1.64735	-1.59109		Protein synthesis	tRNA aminoacylation
ECs4443	glyQ	glycyl-tRNA synthetase subunit alpha		C											-6.1097														Protein synthesis	tRNA aminoacylation
ECs4445		hypothetical protein ECs4445	II											1.25755			1.41395			1.47392			1.38985						Hypothetical proteins	Conserved
ECs4446		hypothetical protein ECs4446	II														1.33447			1.24341									Cell envelope	Other
ECs4457		putative transcriptional regulator	II																							1.06142			Regulatory functions	Other
ECs4467		selenocysteinyl-tRNA-specific translation factor	III																				-1.01414						Protein synthesis	Translation factors
ECs4469	yibF	putative glutathione S-transferase		D																	5.32394			4.33621					Unclassified	Role category not yet assigned
ECs4475	mtlA	mannitol-specific PTS system enzyme IIABC components		D																				2.62281					Transport and binding proteins	Carbohydrates, organic alcohols, and acids
ECs4476	mtlD	mannitol-1-phosphate 5-dehydrogenase		D														1.99119			2.03089			1.8873			2.05844		Unclassified	Role category not yet assigned
ECs4481		L-lactate permease	II														1.39598			1.1908			1.31109						Transport and binding proteins	Carbohydrates, organic alcohols, and acids
ECs4482		DNA-binding transcriptional repressor LldR	II														2.14887			1.88913			1.70837						Energy metabolism	Pyruvate dehydrogenase
ECs4483	lldD	L-lactate dehydrogenase	II	D													1.32664			1.44446	3.83152		1.25766	2.62755					Energy metabolism	Glycolysis/gluconeogenesis
ECs4487	secB	preprotein translocase subunit SecB		D		1.36443			1.3942						-6.03197						2.19917								Protein fate	Protein and peptide secretion and trafficking
ECs4488	grxC	glutaredoxin 3		B																	-5.77605								Biosynthesis of cofactors, prosthetic groups, and carriers	Glutathione and analogs	Energy metabolism	Electron transport
ECs4489	yibN	hypothetical protein ECs4489	III	C								1.06159						-6.76861					-1.06935			-1.18926			Unclassified	Role category not yet assigned
ECs4490	gpmI	phosphoglyceromutase		B		-4.70567												-4.70567						-4.70567			-4.70567		Energy metabolism	Glycolysis/gluconeogenesis
ECs4491		hypothetical protein ECs4491	III																	-1.2255			-1.22201			-1.66886			Protein fate	Degradation of proteins, peptides, and glycopeptides
ECs4493		putative glycosyl transferase	II								1.54601			2.51415			2.65285			2.36347			2.43248			1.95953			Cell envelope	Biosynthesis and degradation of surface polysaccharides and lipopolysaccharides
ECs4495	kbl	2-amino-3-ketobutyrate coenzyme A ligase	III	C										-1.39851			-1.38275			-1.96429	-1.09476		-1.74475	-5.97446		-1.37392	-5.97446		Biosynthesis of cofactors, prosthetic groups, and carriers	Biotin
ECs4497	rfaD	ADP-L-glycero-D-mannoheptose-6-epimerase		C		-5.25282																							Cell envelope	Biosynthesis and degradation of surface polysaccharides and lipopolysaccharides
ECs4498		ADP-heptose:LPS heptosyltransferase II	III											-1.09841			-1.17646			-1.5142			-1.65911			-1.28007			Cell envelope	Biosynthesis and degradation of surface polysaccharides and lipopolysaccharides
ECs4508		3-deoxy-D-manno-octulosonic-acid transferase	III											-1.47913			-1.44954			-1.65487			-1.6499			-1.24432			Cell envelope	Biosynthesis and degradation of surface polysaccharides and lipopolysaccharides
ECs4509		phosphopantetheine adenylyltransferase	III																	-1.32309			-1.27109						Cell envelope	Biosynthesis and degradation of surface polysaccharides and lipopolysaccharides
ECs4511	rpmG	50S ribosomal protein L33		B		-3.55536			-9.23528			-4.08049						-2.50464			-9.23528			-3.54396			-2.8664		Protein synthesis	Ribosomal proteins: synthesis and modification
ECs4512	rpmB	50S ribosomal protein L28		C		1.57931												-2.34273			-2.98221						-1.41292		Protein synthesis	Ribosomal proteins: synthesis and modification
ECs4515		deoxyuridine 5'-triphosphate nucleotidohydrolase	III											-1.16171			-1.24632			-1.20105			-1.18235						Purines, pyrimidines, nucleosides, and nucleotides	2'-Deoxyribonucleotide metabolism
ECs4520		DNA-damage-inducible protein D	I								1.34977			2.51861			2.68333			2.73283			2.93393			2.61208			DNA metabolism	DNA replication, recombination, and repair
ECs4524	rpoZ	DNA-directed RNA polymerase subunit omega		C		-6.73528			-6.73528																				Transcription	DNA-dependent RNA polymerase
ECs4525		bifunctional (p)ppGpp synthetase II/ guanosine-3',5'-bis pyrophosphate 3'-pyrophosphohydrolase	III														-1.01357			-1.30834			-1.30677			-1.30103			Purines, pyrimidines, nucleosides, and nucleotides	Other	Regulatory functions	Other
ECs4550		EspF	III														-1.37542			-1.21209			-1.50241						Unclassified	Role category not yet assigned
ECs4554		EspB	III											-1.04484			-1.30313			-1.20945			-1.04459						Unclassified	Role category not yet assigned
ECs4555		EspD	III								-1.08407			-1.28771			-1.54607			-1.45868			-1.56976			-1.21276			Unclassified	Role category not yet assigned
ECs4561		hypothetical protein ECs4561	III																	-1.00452									Unclassified	Role category not yet assigned
ECs4572		hypothetical protein ECs4572	III											-1.09415			-1.27734						-1.32173						Unclassified	Role category not yet assigned
ECs4575		EscC	III																				-1.03144						Cellular processes	Detoxification
ECs4576		CesD	III											-1.55138			-1.74547			-1.08837			-1.62232						Protein fate	Protein and peptide secretion and trafficking
ECs4580		secretion system apparatus protein SsaU	II																							1.2188			Cellular processes	Chemotaxis and motility
ECs4587		hypothetical protein ECs4587	III														-1.47395			-1.13048			-1.35662
ECs4588		Ler	III								-1.25544			-1.49577			-1.73062			-1.55864			-1.62286			-1.22798			Viral functions	General
ECs4602		cryptic adenine deaminase	III								-1.23897			-1.5483			-2.0774			-1.95754			-2.0633			-1.16829			Purines, pyrimidines, nucleosides, and nucleotides	Salvage of nucleosides and nucleotides
ECs4604		regulatory protein UhpC	III														-1.1351			-1.30754			-1.50315						Regulatory functions	Other	Transport and binding proteins	Carbohydrates, organic alcohols, and acids
ECs4605		sensory histidine kinase UhpB	III											-1.03541			-1.21202			-1.45554			-1.6998			-1.12223			Regulatory functions	Other	Transport and binding proteins	Carbohydrates, organic alcohols, and acids
ECs4606		DNA-binding transcriptional activator UhpA	III											-1.57479			-1.89681			-2.13043			-2.39645			-1.95374			Regulatory functions	Other	Transport and binding proteins	Carbohydrates, organic alcohols, and acids
ECs4608		hypothetical protein ECs4608	II																	1.28315									No Data	No Data
ECs4611		acetolactate synthase 1 regulatory subunit	II														1.38693			1.48153			1.14493						Amino acid biosynthesis	Pyruvate family
ECs4612	ilvB	acetolactate synthase catalytic subunit	II	D													1.03859	4.21314			5.2908						3.48233		Amino acid biosynthesis	Pyruvate family
ECs4614		multidrug resistance protein D	III											-1.13234			-1.45584			-1.34112			-1.3552			-1.45727			Cellular processes	Toxin production and resistance
ECs4627	ibpA	heat shock protein IbpA		A											4.91315						5.66854			5.66545					Energy metabolism	Photosynthesis	Viral functions	General
ECs4637	dnaA	chromosomal replication initiation protein		D																				2.03833			2.10714		DNA metabolism	DNA replication, recombination, and repair
ECs4649		hypothetical protein ECs4649	I					1.20001			2.40447			3.23334			3.0763			3.03334			3.15973			3.0556			Hypothetical proteins	Conserved
ECs4650	yieF	hypothetical protein ECs4650		D																	3.68839			2.87563			3.4044		Cellular processes	Detoxification
ECs4651		putative membrane/transport protein	III														-1.11969			-1.30585			-1.24148			-1.18721			Transport and binding proteins	Nucleosides, purines and pyrimidines
ECs4654		hypothetical protein ECs4654	II																							1.19742			No Data	No Data
ECs4656		hypothetical protein ECs4656	II								1.13596			1.39208			1.29089			1.60647			1.51982			1.50993			No Data	No Data
ECs4660	phoU	transcriptional regulator PhoU		C																	2.36125								Regulatory functions	Other
ECs4661		phosphate transporter subunit	III																							-1.14611			Transport and binding proteins	Anions
ECs4669		putative fimbrial chaperone	II														1.14155			1.14052			1.05353			1.81155			Cell envelope	Surface structures	Protein fate	Protein folding and stabilization
ECs4671	glmS	glucosamine--fructose-6-phosphate aminotransferase		C																	-1.4003			-2.26671					Central intermediary metabolism	Amino sugars
ECs4672		bifunctional N-acetylglucosamine-1-phosphate uridyltransferase/glucosamine-1-phosphate acetyltransferase	III											-1.65684			-1.49641			-1.87338			-2.11381			-1.81901			Cell envelope	Biosynthesis and degradation of surface polysaccharides and lipopolysaccharides
ECs4673	atpC	membrane-bound ATP synthase epsilon-subunit AtpC		C														1.50903			1.9612								Energy metabolism	ATP-proton motive force interconversion
ECs4674	atpD	membrane-bound ATP synthase beta-subunit AtpD	III	D										-1.35046			-1.29651	1.29071		-1.63582	1.67434		-1.60048	1.67096		-1.12156			Energy metabolism	ATP-proton motive force interconversion
ECs4675	atpG	membrane-bound ATP synthase gamma-subunit AtpG	III	C		-5.59905								-1.11726			-1.09851			-1.3695			-1.5903			-1.1524	1.37618		Energy metabolism	ATP-proton motive force interconversion
ECs4676	atpA	membrane-bound ATP synthase alpha-subunit AtpA		C					-1.80461																				Energy metabolism	ATP-proton motive force interconversion
ECs4677	atpH	membrane-bound ATP synthase delta-subunit AtpH	III	D										-1.25648			-1.17757	1.28147		-1.48692	1.58342		-1.81577	1.25125		-2.29093			Energy metabolism	ATP-proton motive force interconversion
ECs4678	atpF	membrane-bound ATP synthase subunit b AtpF	III	E		2.08664			2.34157			2.31515		-1.20955	2.21429					-1.23561	1.46628		-1.40975	1.81239		-1.40556	1.52851		Energy metabolism	ATP-proton motive force interconversion
ECs4679		membrane-bound ATP synthase subunit c AtpE	III											-1.03027									-1.07701			-1.28156			Energy metabolism	ATP-proton motive force interconversion
ECs4680		membrane-bound ATP synthase subunit a AtpB	III											-1.4179			-1.18102			-1.4336			-1.54192			-1.12673			Energy metabolism	ATP-proton motive force interconversion
ECs4682	gidB	16S rRNA methyltransferase GidB		B		-6.49997			-3.67501									-3.50215			-2.94271						-2.81425		Unknown function	General
ECs4684	mioC	MioC protein		C											-6.45021														DNA metabolism	DNA replication, recombination, and repair
ECs4686	asnA	asparagine synthetase AsnA		B														-5.77261			-5.77261			-5.77261					Amino acid biosynthesis	Aspartate family
ECs4693	rbsB	D-ribose transporter subunit RbsB		D																							3.45992		Transport and binding proteins	Carbohydrates, organic alcohols, and acids
ECs4699	yifE	hypothetical protein ECs4699		B																	-5.74403						-5.74403		Unclassified	Role category not yet assigned
ECs4705	ilvD	dihydroxy-acid dehydratase		D																	4.00591								Amino acid biosynthesis	Pyruvate family
ECs4706	ilvA	threonine dehydratase		D																	4.52145								Amino acid biosynthesis	Pyruvate family
ECs4708	ilvC	ketol-acid reductoisomerase	II	A													3.43423	6.24885		2.9527	6.07119		2.83727	4.32076			4.94328		Amino acid biosynthesis	Pyruvate family
ECs4709	ppiC	peptidyl-prolyl cis-trans isomerase C		B		-6.73371			-6.73371																		-6.73371		Protein fate	Protein folding and stabilization
ECs4714	trxA	thioredoxin		D																	2.96437			2.04659			2.35066		Energy metabolism	Electron transport
ECs4716	rho	transcription termination factor Rho		C														-1.54758			-1.94484			-2.42391			-1.37688		Transcription	Transcription factors
ECs4718	wzzE	lipopolysaccharide biosynthesis protein WzzE		A		4.06302			4.22808			4.51079			4.37601						3.99883			4.69321			3.84627		Cell envelope	Biosynthesis and degradation of surface polysaccharides and lipopolysaccharides
ECs4720	rffD	UDP-N-acetyl-D-mannosamine dehydrogenase		B		-4.69601			-4.69601						-4.69601			-4.69601			-4.69601			-4.69601			-4.69601		Cell envelope	Biosynthesis and degradation of surface polysaccharides and lipopolysaccharides
ECs4724		TDP-4-oxo-6-deoxy-D-glucose transaminase	III																				-1.08412						Cell envelope	Biosynthesis and degradation of surface polysaccharides and lipopolysaccharides
ECs4726		4-alpha-L-fucosyltransferase	III																				-1.04753						Cell envelope	Biosynthesis and degradation of murein sacculus and peptidoglycan
ECs4730		putative arylsulfatase regulator	I					1.97268			3.20369			3.44026			2.93149			2.99579			3.11964			4.05359			Regulatory functions	Other
ECs4732	hemY	putative protoheme IX biogenesis protein		A		2.67359			3.03031						1.98717			3.41521			3.92697			4.89101			3.82796		Biosynthesis of cofactors, prosthetic groups, and carriers	Heme, porphyrin, and cobalamin
ECs4733	hemX	putative uroporphyrinogen III C-methyltransferase		D		1.53626												2.30135			3.02757			3.82493			2.9493		Biosynthesis of cofactors, prosthetic groups, and carriers	Heme, porphyrin, and cobalamin
ECs4737		hypothetical protein ECs4737	I					2.39096			3.13973			3.65581			4.02067			3.37406			3.74048			2.2744			Hypothetical proteins	Conserved
ECs4742	-	flavin mononucleotide phosphatase		C																	2.0893								Central intermediary metabolism	Other
ECs4749		hypothetical protein ECs4749	III		1.02345																								Unknown function	General
ECs4757		hypothetical protein ECs4757	II								1.27112			1.67941			1.93529			1.57466			1.78225			1.45408			Transport and binding proteins	Amino acids, peptides and amines
ECs4760	ysgA	hypothetical protein ECs4760	II	A										1.61573			2.337			2.502	5.30151		2.4917	4.53805		1.75626	4.35885		Energy metabolism	Other
ECs4761	udp	uridine phosphorylase	III	D														2.96239			3.92898					-1.0368			Energy metabolism	Biosynthesis and degradation of polysaccharides	Purines, pyrimidines, nucleosides, and nucleotides	Salvage of nucleosides and nucleotides
ECs4763	ubiE	ubiquinone/menaquinone biosynthesis methyltransferase		C																				1.24394					Biosynthesis of cofactors, prosthetic groups, and carriers	Menaquinone and ubiquinone
ECs4765	ubiB	putative ubiquinone biosynthesis protein UbiB		A																	5.7697			4.80564			4.35565		Hypothetical proteins	Conserved
ECs4773		3-ketoacyl-CoA thiolase	II											1.1231															Fatty acid and phospholipid metabolism	Degradation
ECs4774		multifunctional fatty acid oxidation complex subunit alpha	II											1.14002			1.39596			1.29801									Cellular processes	Detoxification
ECs4775	pepQ	proline dipeptidase		C		-4.99717			-4.99717						-4.99717														Protein fate	Degradation of proteins, peptides, and glycopeptides
ECs4776		hypothetical protein ECs4776	II																							1.04223			Hypothetical proteins	Conserved
ECs4779		molybdopterin-guanine dinucleotide biosynthesis protein B	II					2.61076			2.76397			2.56734			1.86417			1.55496			1.49022						Biosynthesis of cofactors, prosthetic groups, and carriers	Molybdopterin
ECs4782		serine/threonine protein kinase	II								1.54301			2.01296			1.98818			1.76132			1.951			2.01069			Hypothetical proteins	Conserved
ECs4783	dsbA	periplasmic protein disulfide isomerase I		B																	-5.36784			-5.36784			-5.36784		Protein fate	Protein folding and stabilization
ECs4784		hypothetical protein ECs4784	I					1.15463			2.66144			2.63744			2.82281			2.60971			2.70217			3.08139			Hypothetical proteins	Conserved
ECs4790		nitrogen regulation protein NR(I)	I								1.36718			3.03599			2.79563			2.29292			2.72471			3.43742			Regulatory functions	Other
ECs4792		glutamine synthetase	II								1.71162			2.67119			2.48374			2.23348			2.52089			2.45977			Amino acid biosynthesis	Glutamate family
ECs4803	yihS	hypothetical protein ECs4803		D																				5.76377			6.80449		Hypothetical proteins	Conserved
ECs4807		putative DEOR-type transcriptional regulator	III											-1.28039			-1.66247			-1.80181			-1.8364			-1.86344			Regulatory functions	Other
ECs4811	yiiD	putative acetyltransferase		D																	4.64268			4.64588					Cellular processes	Toxin production and resistance
ECs4813		hypothetical protein ECs4813	II																	1.17926			1.32187			1.71038			No Data	No Data
ECs4817	fdhE	formate dehydrogenase accessory protein FdhE		C																	-4.60308								Energy metabolism	Anaerobic
ECs4819	fdoH	formate dehydrogenase-O iron-sulfur subunit		E		4.12072			3.82295									3.18977											Energy metabolism	Anaerobic
ECs4820	fdoG	formate dehydrogenase-O major subunit		C																							-3.04963		Energy metabolism	Anaerobic
ECs4835		2-keto-3-deoxygluconate permease	II											1.8312			1.94706			1.86597			2.16962			2.64964			Transport and binding proteins	Carbohydrates, organic alcohols, and acids
ECs4837	cpxA	two-component sensor protein		D																	3.02732			3.73256			3.58201		Regulatory functions	Other
ECs4838	cpxR	DNA-binding transcriptional regulator CpxR		B																				-5.70991					Regulatory functions	Other
ECs4839		periplasmic repressor CpxP	I					1.76598			3.80669			4.69478			4.90739			4.84755			4.9431			4.46542			Transport and binding proteins	Amino acids, peptides and amines	Transport and binding proteins	Carbohydrates, organic alcohols, and acids
ECs4839		periplasmic repressor CpxP	I					1.81691			3.8799			4.75169			4.93357			4.85227			5.02202			4.55647			Transport and binding proteins	Amino acids, peptides and amines	Transport and binding proteins	Carbohydrates, organic alcohols, and acids
ECs4840		ferrous iron efflux protein F	II								1.14434			1.46209			1.42572			1.00936			1.20185			1.15041			Unclassified	Role category not yet assigned
ECs4842	sbp	sulfate transporter subunit	II											1.59516			2.29588			2.40931			2.21749			1.57224			Transport and binding proteins	Anions
ECs4846		hypothetical protein ECs4846	III														-1.23887			-1.50356			-1.41221						Hypothetical proteins	Conserved
ECs4847		hypothetical protein ECs4847	III											-1.14447			-1.37254			-1.56027			-1.74193			-2.32629			Hypothetical proteins	Conserved
ECs4849	fpr	ferredoxin-NADP reductase		D																	3.77613			3.26534					Energy metabolism	Electron transport
ECs4851	glpK	glycerol kinase	II	D													1.8033			1.50914			1.58313	3.02806		1.09596	2.50221		Energy metabolism	Other
ECs4852		glycerol facilitator protein	II											1.35283			2.2244			2.13285			2.27875			2.07151			Transport and binding proteins	Other
ECs4853	zapB	hypothetical protein ECs4853		C											-8.04353														Hypothetical proteins	Conserved
ECs4854		hypothetical protein ECs4854	II					1.31659			1.3251			2.13463			2.427			2.39253			2.53878			2.53175			No Data	No Data
ECs4855		hypothetical protein ECs4855	II											1.38255			1.76918			1.68206			1.73945			2.13591			No Data	No Data
ECs4858	hslU	ATP-dependent protease ATP-binding subunit HslU		D											1.18962						1.41882						1.43065		Cellular processes	Adaptations to atypical conditions
ECs4863	rpmE	50S ribosomal protein L31		C								1.27089																	Protein synthesis	Ribosomal proteins: synthesis and modification
ECs4864		RhsH	I								1.61537			3.48741			2.59019			2.36486			2.69766			2.35296			Unknown function	General
ECs4865		hypothetical protein ECs5565	II																							1.02263
ECs4868	metB	cystathionine gamma-synthase		D																	4.20188			3.51585			2.80722		Amino acid biosynthesis	Aspartate family
ECs4870	metF	5,10-methylenetetrahydrofolate reductase		D																							3.14135		Biosynthesis of cofactors, prosthetic groups, and carriers	Folic acid
ECs4871	katG	hydroperoxidase HPI(I)		C																							-3.69195		Cellular processes	Detoxification
ECs4884	-	hypothetical protein ECs4884		E		3.0528																							Cell envelope	Other
ECs4885	ppc	phosphoenolpyruvate carboxylase		D																	2.05531						1.34834		Energy metabolism	Other
ECs4886		acetylornithine deacetylase	II														1.35906			1.40646			1.27774						Energy metabolism	Photosynthesis
ECs4887		N-acetyl-gamma-glutamyl-phosphate reductase	II														1.57678			1.31646			1.1309						Amino acid biosynthesis	Glutamate family
ECs4889	argH	argininosuccinate lyase		D																	2.83041
ECs4891		soluble pyridine nucleotide transhydrogenase	I					1.21641			2.07255			2.76242			2.92686			2.95093			3.17733			2.92445			Energy metabolism	Electron transport
ECs4896	trmA	tRNA (uracil-5-)-methyltransferase		B																							-5.18895		Protein synthesis	tRNA and rRNA base modification
ECs4897	btuB	vitamin B12/cobalamin outer membrane transporter	III	E		1.98992						1.74991		-1.18133	2.15609		-1.13612			-1.34004			-1.0062						Transport and binding proteins	Other
ECs4901		pantothenate kinase	III																	-1.24638			-1.3302			-2.16813			Biosynthesis of cofactors, prosthetic groups, and carriers	Pantothenate and coenzyme A
ECs4903	tufB	elongation factor Tu		C		-1.11012									-2.67274														Protein synthesis	Translation factors
ECs4906	rplK	50S ribosomal protein L11		E		1.6894									1.07001														Protein synthesis	Ribosomal proteins: synthesis and modification
ECs4909	rplL	50S ribosomal protein L7/L12		C																	-1.29236			-1.65674			-1.63728		Protein synthesis	Ribosomal proteins: synthesis and modification
ECs4918	rsd	anti-RNA polymerase sigma 70 factor		D																	6.43284								Regulatory functions	Other
ECs4920	hemE	uroporphyrinogen decarboxylase		C																	2.08499								Biosynthesis of cofactors, prosthetic groups, and carriers	Heme, porphyrin, and cobalamin
ECs4926		sensor protein ZraS	II											1.12441			1.20463						1.10028			1.38508			Energy metabolism	Fermentation
ECs4930		hypothetical protein ECs4930	II					1.35174			2.19959			1.70042			1.47267			1.27353			1.4169			1.2301			Cellular processes	Toxin production and resistance
ECs4931		homoserine O-succinyltransferase	I					1.04577			2.59636			3.15317			2.94718			2.80991			3.01			2.84724			Amino acid biosynthesis	Aspartate family
ECs4933		isocitrate lyase	II								1.46694			2.03709			2.10041			1.77744			1.89858			2.55802			Energy metabolism	TCA cycle
ECs4934		bifunctional isocitrate dehydrogenase kinase/phosphatase protein	II								1.38507			1.6773			1.3997			1.04857			1.09772						Energy metabolism	TCA cycle
ECs4937	metH	B12-dependent methionine synthase		D																							2.91613		Amino acid biosynthesis	Aspartate family
ECs4940		hypothetical protein ECs4940	II								1.05509			1.91116			1.98733			1.8283			1.8863			1.54935			Hypothetical proteins	Conserved
ECs4941	-	putative L-sorbose 1-phosphate dehydrogenase		D														2.59996			2.63563			2.6796			3.39906		Energy metabolism	Biosynthesis and degradation of polysaccharides	Energy metabolism	Sugars	Purines, pyrimidines, nucleosides, and nucleotides	Sugar-nucleotide biosynthesis and conversions
ECs4953		hypothetical protein ECs4953	II																							1.10417			No Data	No Data
ECs4998		putative DNA modification protein	I		1.17217			2.65771			2.71902			2.77898			3.59451			3.57382			3.77308			3.13437			Viral functions	General
ECs5005		23S rRNA pseudouridine synthase F	III											-1.77467			-1.66368			-1.98923			-2.14508			-1.17353			Protein synthesis	tRNA and rRNA base modification
ECs5006		hypothetical protein ECs5006	II																	1.02735									Hypothetical proteins	Conserved
ECs5007	lysC	aspartate kinase III		D																	3.06677			2.80183					Amino acid biosynthesis	Aspartate family
ECs5009		hypothetical protein ECs5009	I								2.22271			3.75946			5.41711			6.05991			5.96012			3.33162
ECs5010	yjbF	hypothetical protein ECs5010	I	A							1.41206			3.28822			4.36257	5.35773		4.41202	5.7582		4.31673	5.44118		1.7737	5.81459		Cell envelope	Biosynthesis and degradation of surface polysaccharides and lipopolysaccharides
ECs5011	yjbG	hypothetical protein ECs5011	II	A										1.35281			2.36889	4.90602		2.25752	5.05316		2.07907	6.59385			6.05721		Cell envelope	Biosynthesis and degradation of surface polysaccharides and lipopolysaccharides
ECs5012	-	hypothetical protein ECs5012	I	E							1.59691			2.76273			4.01257			4.0742			3.90825			1.3448	2.11026		Regulatory functions	Other	Viral functions	General
ECs5013		phosphate-starvation-inducible protein PsiE	II											1.35108			2.67663			2.67971			2.46217						Hypothetical proteins	Conserved
ECs5025		diacylglycerol kinase	III											-1.37131			-1.62347			-1.71312			-1.83293			-1.80172			Fatty acid and phospholipid metabolism	Biosynthesis
ECs5028	yjbJ	putative stress-response protein	I	A							2.56977			4.63309	8.38457		5.39616	9.38992		5.49168	7.21008		5.5515	8.62366		4.55491	9.59417		Hypothetical proteins	Conserved
ECs5029	zur	zinc uptake transcriptional repressor	I	E		4.10159		1.57545	4.0443		2.57114			2.75158			2.72836			2.55708	4.38483		2.69464			1.80325			Regulatory functions	Other
ECs5030		hypothetical protein ECs5030	I								1.9693			4.66473			5.55035			5.32272			5.55825			3.40079			Hypothetical proteins	Conserved
ECs5031	yjbN	tRNA-dihydrouridine synthase A		B																	-3.67366								Protein synthesis	tRNA and rRNA base modification
ECs5032		phage shock protein G	I					1.04722			2.10403			2.49139			2.73041			3.20825			3.64035			2.26764			Hypothetical proteins	Conserved
ECs5033	qor	quinone oxidoreductase, NADPH-dependent		D																	3.88862			3.17962			3.01468		Energy metabolism	Electron transport
ECs5040	uvrA	excinuclease ABC subunit A	II	D							1.02722			2.18035			2.56275			2.39464			2.75455	1.47838		2.26289	2.06407		DNA metabolism	DNA replication, recombination, and repair
ECs5044	soxS	DNA-binding transcriptional regulator SoxS	I		1.19763			2.75426			4.4193			5.40777			5.61078			5.43898			5.76205			5.19558			Regulatory functions	Other
ECs5047	yjcE	hypothetical protein ECs5047		E											2.60431												2.72712		Transport and binding proteins	Cations and iron carrying compounds
ECs5058		formate-dependent nitrite reductase complex subunit NrfG	II																							2.03694			Energy metabolism	Anaerobic
ECs5060		hypothetical protein ECs5060	III																							-1.06712			Hypothetical proteins	Conserved
ECs5063		multidrug efflux system protein MdtO	II											1.17857												1.16562			Hypothetical proteins	Conserved
ECs5082		PhnI	II														1.53993			1.40564			1.75029						Central intermediary metabolism	Phosphorus compounds
ECs5083		carbon-phosphorus lyase complex subunit	II														1.25519			1.4576			1.71431						Central intermediary metabolism	Phosphorus compounds
ECs5086		membrane channel protein component of Pn transporter	II														3.0966			3.24088			3.34231			1.14275			Central intermediary metabolism	Phosphorus compounds	Transport and binding proteins	Other
ECs5087		periplasmic binding protein component of Pn transporter	II														2.01175			2.32798			2.58513						Transport and binding proteins	Other
ECs5088		phosphonate/organophosphate ester transporter subunit	II											1.33885			2.69355			2.91713			2.87568						Transport and binding proteins	Other
ECs5089		hypothetical protein ECs5089	II								1.35574			2.03401			2.18106			2.53285			2.39975			2.28368			Unclassified	Role category not yet assigned
ECs5096		putative cell division protein	III														-1.21309			-1.2427			-1.45573						Cell envelope	Other
ECs5098		putative ARAC-type regulatory protein	III											-1.23695			-1.56773						-1.36214						Cell envelope	Other
ECs5103		hypothetical protein ECs5103	III														-1.00713						-1.04131						Hypothetical proteins	Conserved
ECs5110		hypothetical protein ECs5110	II														1.49875			1.51711			1.42941			1.35952			Hypothetical proteins	Conserved
ECs5111	lysU	lysyl-tRNA synthetase		B														-5.13077			-5.13077								Protein synthesis	tRNA aminoacylation
ECs5116	yjdC	putative transcriptional regulator	II	A										1.48916			2.11278	4.46882		1.98148	5.85143		1.6706	4.74046			5.9826		Hypothetical proteins	Conserved
ECs5123		co-chaperonin GroES	III																							-1.0398			Protein fate	Protein folding and stabilization
ECs5124	groEL	chaperonin GroEL		E																	1.58927								Protein fate	Protein folding and stabilization
ECs5130		outer membrane lipoprotein Blc	I								1.74282			2.97112			3.64975			3.53401			3.46775			2.4249			Cell envelope	Other
ECs5137		putative transport	III											-1.09348			-1.23622			-1.17709			-1.22651						Transport and binding proteins	Amino acids, peptides and amines	Transport and binding proteins	Cations and iron carrying compounds	Transport and binding proteins	Unknown substrate
ECs5138	yjeP	hypothetical protein ECs5138		E																				1.75748					Cell envelope	Other
ECs5139	psd	phosphatidylserine decarboxylase		D		-5.50638															1.52269			1.66842			1.20269		Fatty acid and phospholipid metabolism	Biosynthesis
ECs5141		oligoribonuclease	III														-1.11857			-1.18998			-1.40992			-1.26538			Transcription	Degradation of RNA
ECs5147	miaA	tRNA delta(2)-isopentenylpyrophosphate transferase		E																	3.22451								Protein synthesis	tRNA and rRNA base modification
ECs5149	hflX	putative GTPase HflX		D																	2.23899								Mobile and extrachromosomal element functions	Prophage functions
ECs5150	hflK	FtsH protease regulator HflK		E								1.03107			2.26041						2.10047			1.605					Protein fate	Degradation of proteins, peptides, and glycopeptides
ECs5151	hflC	FtsH protease regulator HflC		E		1.89829			1.79601			1.52083			2.86628			1.82747			2.64784			2.74864			2.58429		Protein fate	Degradation of proteins, peptides, and glycopeptides
ECs5152		hypothetical protein ECs5152	II								1.09348			1.16457									1.04371			1.27995			Hypothetical proteins	Conserved
ECs5153	purA	adenylosuccinate synthetase		C								-5.24816			-3.32619									-2.57966			-2.31288		Purines, pyrimidines, nucleosides, and nucleotides	Purine ribonucleotide biosynthesis
ECs5154		transcriptional repressor NsrR	I		1.06079			1.96084			2.91872			3.55838			3.59406			3.54146			3.63881			3.09707			Regulatory functions	Other
ECs5155	vacB	exoribonuclease R		D											1.05053			2.52134			2.61235			1.81614					Regulatory functions	Other	Unknown function	General
ECs5156	rlmB	23S rRNA (guanosine-2'-O-)-methyltransferase		C											-6.33102														Protein synthesis	tRNA and rRNA base modification
ECs5157		hypothetical protein ECs5157	II											1.71371			1.64038			1.38368			1.61282			1.55627			Hypothetical proteins	Conserved
ECs5158		putative alpha helical protein	II														1.14491						1.08501			1.18184			Hypothetical proteins	Conserved
ECs5164		hypothetical protein ECs5164	II								1.7355			1.65055			1.88653			2.08467			2.13069			1.20223			Hypothetical proteins	Conserved
ECs5167		transcriptional repressor UlaR	III											-1.02295			-1.30999			-1.24439			-1.67048			-1.34976			Regulatory functions	Other
ECs5176	rpsF	30S ribosomal protein S6		C																	-1.06184			-1.8484			-1.92351		Protein synthesis	Ribosomal proteins: synthesis and modification
ECs5185	fklB	peptidyl-prolyl cis-trans isomerase		D														2.12451			2.49884			2.28966			2.12742		Protein fate	Protein folding and stabilization
ECs5186	cycA	D-alanine/D-serine/glycine permease		D																							3.09434		Transport and binding proteins	Amino acids, peptides and amines
ECs5187	ytfE	iron-sulfur cluster repair di-iron protein	I	A							1.87437			3.2724			3.33624			3.31315	4.42818		3.38183	4.27166		2.32244	4.46285		Hypothetical proteins	Conserved
ECs5193		hypothetical protein ECs5193	II								1.30573			1.16699			2.03276			2.00454			1.99461			1.25269			Hypothetical proteins	Conserved
ECs5196		putative transport protein	III																	-1.05062			-1.19416			-1.34141			Unclassified	Role category not yet assigned
ECs5197	msrA	methionine sulfoxide reductase A		A																	3.54246			5.01968			5.30612		Central intermediary metabolism	Other	Protein fate	Protein modification and repair
ECs5198	ytfM	hypothetical protein ECs5198		D																	2.77521								Hypothetical proteins	Conserved
ECs5199	-	hypothetical protein ECs5199		E		1.92239												2.25029			2.2455								Hypothetical proteins	Conserved
ECs5203		toxin ChpB	II																							1.18309			Unclassified	Role category not yet assigned
ECs5204	ppa	inorganic pyrophosphatase	III	B		-6.74257			-6.74257					-1.54639			-2.04944	-6.74257		-1.93052			-2.21227			-1.67021	-6.74257		Central intermediary metabolism	Other
ECs5209	fbp	fructose-1,6-bisphosphatase		C		-5.05898															-2.90726								Energy metabolism	Glycolysis/gluconeogenesis
ECs5210	mpl	UDP-N-acetylmuramate:L-alanyl-gamma-D-glutamyl-meso-diaminopimelat e ligase		B														-5.98939			-3.41863			-5.98939			-4.2326		Cell envelope	Biosynthesis and degradation of murein sacculus and peptidoglycan
ECs5216		trehalose-6-phosphate hydrolase	III											-1.1874			-1.36794			-1.34082			-1.34005						Energy metabolism	Biosynthesis and degradation of polysaccharides
ECs5217		trehalose(maltose)-specific PTS system components IIBC	III											-1.13153			-1.49637			-1.62676			-1.55451			-1.34249			Transport and binding proteins	Carbohydrates, organic alcohols, and acids
ECs5219	mgtA	magnesium-transporting ATPase MgtA		E								2.0007																	Transport and binding proteins	Cations and iron carrying compounds
ECs5220	yjgF	hypothetical protein ECs5220		B					-6.72223						-6.72223						-3.56731						-3.44251		Transcription	Degradation of RNA
ECs5222		aspartate carbamoyltransferase catalytic subunit	III																				-1.23072						Purines, pyrimidines, nucleosides, and nucleotides	Pyrimidine ribonucleotide biosynthesis
ECs5228		hypothetical protein ECs5228	III											-1.06731			-1.15508			-1.22385			-1.34265			-1.18072			Regulatory functions	DNA interactions
ECs5231	argI	ornithine carbamoyltransferase subunit I		D																	2.95622								Amino acid biosynthesis	Glutamate family
ECs5235	valS	valyl-tRNA synthetase		C																				-1.76182			-1.48699		Protein synthesis	tRNA aminoacylation
ECs5237	pepA	leucyl aminopeptidase	III	C																-1.0498			-1.17385				-3.42272		Protein fate	Degradation of proteins, peptides, and glycopeptides
ECs5241		putative oxidoreductase	II														1.21522			1.39465			1.02549						Central intermediary metabolism	Other
ECs5248		hypothetical protein ECs5248	II														1.26042			1.48387			1.3788						Hypothetical proteins	Conserved
ECs5252		putative transcription regulator	III																				-1.00957			-1.01478			Regulatory functions	DNA interactions
ECs5256		hypothetical protein ECs5256	III											-1.89378			-2.07421			-1.75867			-2.06504			-1.47114			No Data	No Data
ECs5257		hypothetical protein ECs5257	III											-1.09859			-1.47972			-1.3136			-1.7961			-1.62427			Unknown function	General
ECs5258		hypothetical protein ECs5258	III											-1.65381			-1.66402			-1.64629			-1.87011			-1.00714			Unclassified	Role category not yet assigned
ECs5260		hypothetical protein ECs5260	III														-1.02362			-1.16835			-1.16346						Unclassified	Role category not yet assigned
ECs5262	-	hypothetical protein ECs5262	III	C													-1.14105			-1.50119	-2.33152		-1.35674				-2.33152		No Data	No Data
ECs5263		putative RNA helicase	III																	-1.03585									Unclassified	Role category not yet assigned
ECs5264		putative DNA helicase	III											-1.10628			-1.23464			-1.26235			-1.32186						No Data	No Data
ECs5271		tyrosine recombinase	III														-1.03508												DNA metabolism	DNA replication, recombination, and repair	Mobile and extrachromosomal element functions	Prophage functions
ECs5275		FimC	II																							1.0963			Unclassified	Role category not yet assigned
ECs5286		isoaspartyl dipeptidase	III														-1.22975			-1.39252			-1.19735						Protein fate	Degradation of proteins, peptides, and glycopeptides
ECs5295		hypothetical protein ECs5295	II											1.00126			1.07422			1.46925			1.38265						Cell envelope	Biosynthesis and degradation of murein sacculus and peptidoglycan
ECs5297		hypothetical protein ECs5297	II								1.73668			1.63736			1.26184			1.11094						1.42755			Regulatory functions	Other
ECs5299		hypothetical protein ECs5299	II											1.00571			1.54546			1.38259			1.04348						Hypothetical proteins	Conserved
ECs5306		type I restriction-modification enzyme S subunit	III																				-1.13918			-1.53842			DNA metabolism	Degradation of DNA	DNA metabolism	DNA replication, recombination, and repair
ECs5307	-	type I restriction modification enzyme M subunit		B																				-4.90571			-4.90571		DNA metabolism	Restriction/modification
ECs5308		type I restriction-modification enzyme R subunit	III											-1.77491			-1.9438			-2.14755			-2.03243						DNA metabolism	Restriction/modification
ECs5311	-	hypothetical protein ECs5311		D																				2.76832			2.54913		Biosynthesis of cofactors, prosthetic groups, and carriers	Heme, porphyrin, and cobalamin
ECs5313		putative carbon starvation protein	III														-1.08447			-1.21053			-1.08989						Cellular processes	Adaptations to atypical conditions	Regulatory functions	Other
ECs5315		methyl-accepting chemotaxis protein I	III											-1.35178			-1.50819			-2.02652			-1.59793			-1.34503			Cellular processes	Chemotaxis and motility
ECs5328		hypothetical protein ECs5328	II					2.04928			1.98764			2.02528			2.25989			2.1765			1.78658			1.64451			Hypothetical proteins	Conserved
ECs5330		DNA polymerase III subunit psi	III																							-1.00992			DNA metabolism	DNA replication, recombination, and repair
ECs5333	prfC	peptide chain release factor 3	III	C										-1.04123						-1.32463			-1.29015	-2.44137		-1.7663	-1.88751		Protein synthesis	Translation factors
ECs5334	osmY	hyperosmotically inducible periplasmic protein	I	A				1.90171			3.05672			6.52816	4.69436		7.00167			6.86209	4.55269		6.91446	6.04037		5.9768	7.32996		Hypothetical proteins	Conserved
ECs5335		hypothetical protein ECs5335	I								1.47804			2.82431			3.36521			3.15897			3.48565			2.31675			Hypothetical proteins	Conserved
ECs5336		hypothetical protein ECs5336	I								1.00924			2.74008			3.18101			2.77043			3.05787			2.36145			Unknown function	Enzymes of unknown specificity
ECs5341	deoA	thymidine phosphorylase		D																				3.28305			2.81963		Purines, pyrimidines, nucleosides, and nucleotides	Salvage of nucleosides and nucleotides
ECs5342	deoB	phosphopentomutase	III	D																	1.15575					-1.0065			Purines, pyrimidines, nucleosides, and nucleotides	Salvage of nucleosides and nucleotides
ECs5343	deoD	purine nucleoside phosphorylase		C		-3.62465			-3.64627																		-2.0373		Purines, pyrimidines, nucleosides, and nucleotides	Salvage of nucleosides and nucleotides
ECs5345		unknown domain/lipoate-protein ligase A fusion protein	III																	-1.05041			-1.16471			-1.31631			Protein fate	Protein modification and repair	Protein fate	Protein modification and repair
ECs5346		phosphoserine phosphatase	III											-1.07548			-1.04839			-1.26139			-1.58898			-1.40374			Amino acid biosynthesis	Serine family
ECs5347		DNA repair protein RadA	III											-1.28177			-1.09959			-1.36016			-1.64158			-1.84033			DNA metabolism	DNA replication, recombination, and repair
ECs5349	yjjK	putative ABC transporter ATP-binding protein	III	C		-2.04193								-2.00851			-1.63223	-1.97594		-1.78428			-1.87665	-1.3897		-2.02416	-2.25365		Transport and binding proteins	Unknown substrate
ECs5350	slt	lytic murein transglycosylase		D																				2.80997					Cell envelope	Biosynthesis and degradation of murein sacculus and peptidoglycan	Protein synthesis	tRNA and rRNA base modification
ECs5351	trpR	Trp operon repressor		D																	4.45343						4.48814		Amino acid biosynthesis	Aromatic amino acid family
ECs5356		DNA-binding response regulator CreB	III											-1.33256						-1.25574			-1.13039						Regulatory functions	Other
ECs5363		hypothetical protein ECs5363	II																							1.18583
ECs5375		50S ribosomal protein L36	II											1.57934			2.54668			3.02246			2.92614			1.35683
ECs5376		hypothetical protein ECs5376	II								1.75408			2.3432			2.12518			2.1926			2.16057
ECs5383		hypothetical protein ECs5383	I					1.53304			2.57855			3.13232			3.53842			4.0109			3.57449			2.03559
ECs5413		hypothetical protein ECs5413	III														-1.51401			-1.23706			-1.33086
ECs5423		hypothetical protein ECs5423	II														1.11522			1.00892			1.28499
ECs5463		hypothetical protein ECs5463	II											1.12483			1.52557			2.14765			1.8546
ECs5464		hypothetical protein ECs5464	III																							-1.04658
ECs5465		hypothetical protein ECs5465	III											-1.12078			-1.54083			-1.25822			-1.55511			-1.71822
ECs5469			II					1.11799			1.92959			2.06525			1.98112			2.6291			3.22408			2.08009
ECs5470		hypothetical protein ECs5470	II																	1.11775
ECs5479		hypothetical protein ECs5479	III											-1.47856			-1.47182			-1.57802			-2.13317			-3.40318
ECs5482		hypothetical protein ECs5482	II																				1.12477			1.06078
ECs5532		hypothetical protein ECs5532	II														1.20786			1.15311			1.14347
ECs5536		hypothetical protein ECs5536	II											1.25733			1.4626			1.50224			1.40485			1.42357
ECs5582		hypothetical protein ECs5582	II											2.45879			2.62279			2.50813			2.77152			1.73381
ECs5584		hypothetical protein ECs5584	I								1.1768			2.44631			3.39611			3.73766			3.72964			1.61427
ECs5586		entericidin B membrane lipoprotein	I					1.28663			1.88641			2.53094			2.87242			3.5289			3.4417			1.90563
pO157p63	ypt2			C														-5.19041
	a Expression ratios are reported only for elements with a significant expression (P-value of <0.01) (see Materials and Methods).
	b Expression ratios with spectral index significant at a 95% confidence level are shown only (see Materials and Methods).
	c JCVI CMR role categories were obtained from http://cmr.jcvi.org/cgi-bin/CMR/CmrHomePage.cgi.
	d EcoCyc functional categories were obtained from http://www.ecocyc.org.
	e KEGG functional categories were obtained from http://www.genome.jp/kegg.
	f Genes/proteins previously shwon to be positively controlled by CpxRA (1), Rcs (2), RpoE (3), RpoH (4), and RpoS (5, 6 , 7) regulons.
	g Comparison of differentially expressed genes and proteins identified in the present study with groups of differentially expressed genes/proteins in previously published transcriptomic or proteomic studies (8-10).
	h Expression ratios for genes and proteins with a log2 expression ratio ≥ 1.00 are shown in green and expression ratios for genes and proteins with a log2 expression ratio ≤ -1.00 are shown in green.
	i The Affymetrix GeneChip® E. coli Genome 2.0 Array includes multiple probe sets representing the same gene. In instances where hybridisation to more than one probe set occured, all gene expression values for that gene are listed.
	REFERENCES
	1	Price, N. L., and Raivio, T. L. (2009) Characterization of the Cpx regulon in Escherichia coli strain MC4100. J. Bacteriol. 191, 1798-1815.
	2	Hagiwara, D., Sugiura, M., Oshima, T., Mori, H., Aiba, H., Yamashino, T., and Mizuno, T. (2003) Genome-wide analyses revealing a signaling network of the RcsC-YojN-RcsB phosphorelay system in Escherichia coli. J. Bacteriol. 185, 5735-5746.
	3	Rhodius, V. A., Suh, W. C., Nonaka, G., West, J., and Gross, C. A. (2006) Conserved and variable functions of the σE stress response in related genomes. PLoS Biol. 4, e2.
	4	Nonaka, G., Blankschien, M., Herman, C., Gross, C. A., and Rhodius, V. A. (2006) Regulon and promoter analysis of the E. coli heat-shock factor, σ32, reveals a multifaceted cellular response to heat stress. Genes Dev. 20, 1776-1789.
	5	Patten, C. L., Kirchhof, M. G., Schertzberg, M. R., Morton, R. A., and Schellhorn, H. E. (2004) Microarray analysis of RpoS-mediated gene expression in Escherichia coli K-12. Mol. Genet. Genomics 272, 580-591.
	6	Lacour, S., and Landini, P. (2004) σS-dependent gene expression at the onset of stationary phase in Escherichia coli: function of σS-dependent genes and identification of their promoter sequences. J. Bacteriol. 186, 7186-7195.
	7	Weber, H., Polen, T., Heuveling, J., Wendisch, V. F., and Hengge, R. (2005) Genome-wide analysis of the general stress response network in Escherichia coli: σS-dependent genes, promoters, and sigma factor selectivity. J. Bacteriol. 187, 1591-1603.
	8	Kocharunchitt, C., King, T., Gobius, K., Bowman, J.P., and Ross, T. (2011) Integrated transcriptomic and proteomic analysis of the physiological response of Escherichia coli O157:H7 Sakai to steady-state conditions of cold and water activity stress. Mol. Cell. Proteomics 11(1):M111.009019. doi: 10.1074/mcp.M111.009019.
	9	Kocharunchitt, C., King, T., Gobius, K., Bowman, J. P., and Ross, T. (2014) Global genome response of Escherichia coli O157:H7 Sakai during dynamic changes in growth kinetics induced by an abrupt downshift in water activity. PLoS ONE 9(3):e90422. doi: 10.1371/journal.pone.0090422.
	10	King, T., Kocharunchitt, C., Gobius, K., Bowman, J. P., and Ross, T. (2014) Global genome response of Escherichia coli O157:H7 Sakai during dynamic changes in growth kinetics induced by an abrupt temperature downshift PLoS ONE 9(6):e99627. doi: 10.1371/journal.pone.0099627.
[truncated: 22 more columns]

## Sheet: Table S12
TABLE S12. Primer pairs used for validation of microarray data by qRT-PCR
Gene	Forward primer (5' - 3')					Reverse primer (5' - 3')
cysG	TAC CGC AGG AGG AGA TTA AC					CAC AGT GTT TCC AGC TCT TC
katE	TGC AAC CTG AAA CTC TGC AC					ACG TAC AAA CGT TGC CTT CC
dnaK	ATG TTA CCC CGC TGT CTC TG					GAT GGT TAC CGC AGA CTG GT
cspG	CTG ATG ATG GCA GCA AAG AC					CAC GTT GAC CCT GCT CAA TA
rpoD	CAC CTA TCT GCT GGA ACA GT					GGT AGG TGC CAG ATC TTC TT
fic	CAG GAT CTG GAG GAA GAA					GTT GCT CGA AGA AGA TCC
hisA	GAT GTC CGT ATT GAC GAG					GCG AGA TAT CGG TAC ACA
ppiC	AAG CTG GCG AAG AAA CAC TC					GTA CCG GAC AAG AGA ACA CA
sulA	TCT GGG CTA CCC TTA ACG AA					AAC CAA CCG ATC ACC ACA CT

## Sheet: Table S13
TABLE S13. Gene expression fold changes resulting from microarray analysis and qRT-PCR for eight selected genes
		Time (min after the shift)
		0			60			250			1605			4070			5700			9900			18565
Gene		Microarraya	qRT-PCR		Microarray	qRT-PCR		Microarray	qRT-PCR		Microarray	qRT-PCR		Microarray	qRT-PCR		Microarray	qRT-PCR		Microarray	qRT-PCR		Microarray	qRT-PCR
katE			1.50 ± 1.17			1.15 ± 0.46		5.21949	2.43 ± 0.75		31.7675	15.36 ± 7.88		109.387	19.33 ± 7.79		105.409	78.41 ± 17.70		78.3806	43.32 ± 37.44		15.8836	10.94 ± 8.07
dnaK			0.77 ± 0.44			0.77 ± 0.45			0.74 ± 0.00			0.60 ± 0.08			1.35 ± 1.43			1.09 ± 0.88			0.44 ± 0.39			0.07 ± 0.02
cspG		2.10552	0.77 ± 0.12		7.46685	1.45 ± 0.30		31.7863	8.40 ± 2.61		70.701	50.2 ± 10.00		62.1942	72.04 ± 39.75		87.0316	75.83 ± 39.51		13.3281	5.04 ± 0.62		29.2898	5.37 ± 1.38
rpoD			1.01 ± 0.38			1.42 ± 0.01			0.47 ± 0.25			0.86 ± 0.51			1.26 ± 1.40			1.73 ± 1.63			0.37 ± 0.39			0.07 ± 0.02
fic			0.60 ± 0.13			0.67 ± 0.30		3.15373	3.66 ± 3.34		5.15985	15.72 ± 15.96		7.05948	13.41 ± 8.52		5.19894	6.31 ± 1.19		5.66625	2.61 ± 0.59		3.31335	5.84 ± 5.74
hisA			1.07 ± 0.44			0.84 ± 0.30			1.37 ± 0.45			4.57 ± 3.69			2.34 ± 2.12			2.33 ± 0.51			3.23 ± 2.48			0.79 ± 0.16
ppiC			1.55 ± 0.42			1.55 ± 0.33			1.39 ± 0.21			2.66 ± 0.83			2.20 ± 2.01			4.15 ± 0.66			2.24 ± 1.61			0.97 ± 0.14
sulA			0.99 ± 0.18		2.35626	1.86 ± 0.49		7.66039	3.25 ± 1.60		24.6155	63.45 ± 36.07		29.3786	16.53 ± 4.50		28.9782	16.53 ± 4.50		34.3544	4.48 ± 1.05		18.019	4.97 ± 4.91
a Microarray results are expressed in fold change for ease of comparison with the qRT-PCR results

## Sheet: Table S14
TABLE S14. T-profiler analysis of transcriptomic and proteomic responses of Escherichia coli O157:H7 Sakai to combined temperature and osmotic downshift
	Transcriptome																	Proteome
JCVI CMR Functional Categoriesa	T=0 min		T=60 min		T=250 min		T=1605 min		T=4070 min		T=5700 min		T=9900 min		T=18565 min			T=0 min		T=60 min		T=250 min		T=1605 min		T=4070 min		T=5700 min		T=9900 min		T=18565 min
Amino acid biosynthesis	T-value	P-value	T-value	P-value	T-value	P-value	T-value	P-value	T-value	P-value	T-value	P-value	T-value	P-value	T-value	P-value		T-value	P-value	T-value	P-value	T-value	P-value	T-value	P-value	T-value	P-value	T-value	P-value	T-value	P-value	T-value	P-value
Aromatic amino acid family	0.873	0.432	0.962	0.39	0.813	0.462	0.684	0.532	0.573	0.597	0.309	0.773	0.39276	0.714529	0.665145	0.542348		-0.811615	0.443731	0.100887	0.922469	0.43995	0.671617	-0.472293	0.651087	1.31701	0.217216	2.39319	0.03b	1.40755	0.186889	2.17566	0.0486206
Aspartate family			1.39	0.259	1.674	0.193	1.238	0.304	0.967	0.405			0.842481	0.461382	1.04223	0.373908		-1.15402	0.269267	-1.17703	0.260287	-1.27023	0.226267	-0.104148	0.918642	-0.268658	0.792111	-0.056576	0.955583	-0.768899	0.45389	-0.226182	0.823924
Glutamate family	-0.776	0.467	-1.109	0.304	-0.514515	0.622734	-0.171282	0.868848	-0.007	0.994	-0.164	0.875	-0.267342	0.796911	-0.786	0.458		-0.987075	0.356488	-0.297245	0.773851	-0.000854639	0.999342	0.0695098	0.946528	-0.338207	0.745124	0.16275	0.874751	0.214013	0.836638	-0.647701	0.537834
Pyruvate family																		-0.447663	0.684747	0.38743	0.71817	0.194399	0.858283	0.214793	0.843701	2.36669	0.0642155	3.03288	0.0230124	1.04657	0.354368	0.759284	0.489967
Serine family	1.03	0.379	0.00503934	0.996296	-1.001	0.391	-1.037	0.376	-0.908	0.431	-0.958	0.409	-0.795637	0.484382	-0.740298	0.512793		-2.09556	0.0625423	-0.82584	0.428157	-0.652287	0.528924	-0.913559	0.380537	-0.456285	0.657934	-0.440915	0.667815	-0.216647	0.83284	-0.845853	0.417415
Histidine family																		0.374212	0.727239	0.164837	0.877067	0.833368	0.451508	0.527771	0.625578	2.52018	0.0452761	3.03984	0.0188512	2.02017	0.0993487	2.15012	0.0842327
Biosynthesis of cofactors, prosthetic groups, and carriers
Biotin
Folic acid																		-1.84615	0.107373	-0.501879	0.63115	-1.41834	0.19904	-0.240789	0.816619	-0.209566	0.839975	-0.250956	0.808174	-0.754065	0.47242	-1.30503	0.228166
Heme, porphyrin, and cobalamin			-0.767	0.478	-1.166	0.296	-1.056	0.339	-1.31861	0.244465	-1.268	0.294	-1.39038	0.223127	-0.87999	0.419144		0.508218	0.619214	0.0842388	0.934059	0.853472	0.407764	1.05276	0.310285	0.233687	0.81861	0.588063	0.565239	0.82574	0.421891	0.557874	0.585161
Menaquinone and ubiquinone			-0.03	0.978	-0.051	0.963	-0.271	0.804	-0.381	0.729	-0.515	0.642	-0.312159	0.775358	-0.187083	0.863533		-0.380356	0.711636	-0.564808	0.584651	-0.73729	0.477889	-0.539745	0.601184	-1.34597	0.208032	-0.0539239	0.958058	0.235551	0.818109	0.511394	0.619184
Molybdopterin			0.367	0.738	0.334	0.761	0.071	0.948	0.058	0.957			-0.201	0.853	-0.980834	0.399004		-0.302925	0.781738	-0.0478132	0.96487	-0.819975	0.472312	-1.1475	0.33439	-1.10862	0.34848	-0.242494	0.820323	-0.873333	0.446759	-1.56461	0.215635
Pantothenate and coenzyme A																		-0.301433	0.778105	0.634103	0.560465	-0.472867	0.660956	0.172594	0.871351	-0.624364	0.566234	-0.71028	0.516748	-1.64522	0.175269	-1.31932	0.257514
Pyridoxine																		-0.617161	0.564145	-0.886352	0.416017	0.138817	0.895013	-0.269032	0.798654	-0.379519	0.719887	-0.725911	0.500436	-0.773074	0.47442	-0.613489	0.566385
Riboflavin, FMN, and FAD																		-1.1196	0.344442	-0.514217	0.642582	0.0837043	0.938564	0.585589	0.59929	-0.313244	0.77461	-0.971067	0.40314	-1.34061	0.272524	-0.581121	0.601939
Glutathione and analogs																										2.0143	0.114237	0.127096	0.906905	1.71403	0.161676	1.42984	0.212154
Thiamine																		0.601968	0.589649	-0.152649	0.888364	0.645332	0.56467	-0.319988	0.769968	-0.664352	0.553966	-0.388391	0.723649	0.378916	0.724005	-0.463626	0.674483
Cell envelope
Surface structures	-0.208	0.839	1.378	0.195	0.442	0.667	-0.145	0.887	-0.402	0.695	-0.453	0.659	-0.111504	0.913225	0.421969	0.681177		-1.41828	0.229095	-1.67544	0.169157	-0.141418	0.893061	-1.43242	0.225298	-1.81926	0.143	-0.470084	0.658085	-0.988115	0.379034	0.00270295	0.997931
Biosynthesis and degradation of murein sacculus and peptidoglycan	0.77	0.463	0.058	0.954	-1.179	0.263	-1.153	0.273	-1.019	0.33	-0.724	0.49	-1.183	0.262	-1.53067	0.154088		0.185372	0.854008	0.685365	0.497628	-0.281091	0.780344	-0.645448	0.522969	-0.536952	0.594798	-0.960752	0.342751	-1.55522	0.128891	-1.20067	0.237721
Biosynthesis and degradation of surface polysaccharides and lipopolysaccharides	-2.621	0.014	-2.097	0.043	2.40944	0.0213731	4.03395	0.000282961	5.1002	1.185e-05	5.17864	1.54383e-05	4.34535	0.000113705	2.25659	0.0303822		0.653748	0.516211	-0.437196	0.663815	-2.28442	0.0266266	1.8542	0.069498	2.17906	0.0331363	3.48406	0.000875306	2.27537	0.0263513	1.98568	0.0513569
Cellular processes
Cell division	0.819	0.459	0.738	0.494	0.575	0.59	0.457	0.667	0.547	0.608	0.444	0.676	0.514831	0.628614	0.254732	0.809076		-0.188309	0.853158	0.431984	0.671898	-0.184397	0.856019	-0.0244861	0.980788	-0.216234	0.831538	0.0150453	0.988171	0.196804	0.846459	0.310027	0.760542
Chemotaxis and motility	5.17489	1.71941e-05	2.773	0.01	-4.00736	0.000392144	-6.00088	1.58893e-06	-6.71122	2.31088e-07	-7.74967	1.92553e-08	-7.08951	8.44405e-08	-5.63495	4.35463e-06		4.58251	0.000120063	3.55099	0.00162373	1.64278	0.115319	-0.435699	0.667501	-0.854147	0.402662	-1.66748	0.109592	-2.3602	0.0280177	-3.27223	0.00381154
Detoxification	-1.572	0.214	-0.281	0.797	2.244	0.111	2.92703	0.0611475	3.37513	0.0432464	3.22359	0.0484516	3.05694	0.0551258	2.32	0.103		1.44686	0.181851	1.03917	0.329109	-0.618352	0.551669	0.306932	0.766732	0.281941	0.784364	1.42533	0.181815	0.925578	0.376462	1.28572	0.224947
DNA transformation
Toxin production and resistance	1.117	0.277	0.08	0.937	0.117	0.908	-0.159	0.875	-0.067	0.947	-0.309	0.76	-0.156522	0.876987	-0.653465	0.519937		0.143604	0.887121	0.146404	0.884878	-0.722895	0.477719	-0.0451051	0.96443	-1.02429	0.316828	-0.0912786	0.927945	0.580592	0.56616	0.478626	0.636205
Pathogenesis
Adaptations to atypical conditions	1.423	0.214	4.428	0.007	5.46694	0.00278783	5.26796	0.00327728	4.5107	0.00633684	4.44312	0.00674531	4.8181	0.00480647	5.26647	0.00328133		1.4227	0.192623	-0.139634	0.8924	0.819496	0.436236	1.66915	0.13364	3.33101	0.00760488	2.51664	0.0286462	4.09034	0.00149802	3.89109	0.00300423
Central intermediary metabolism
Amino sugars
Phosphorus compounds	-1.968	0.144	-1.277	0.271	0.248	0.817	0.928	0.406	1.9	0.13	1.863	0.136	2.10939	0.102561	0.990016	0.378209
Polyamine biosynthesis																		0.022392	0.983541	-0.186909	0.863658	-0.222151	0.838461	0.38699	0.724583	-1.22135	0.309179	-0.759975	0.502537	-0.560033	0.614554	-1.46058	0.240261
Sulfur metabolism																		0.307443	0.7709	0.513592	0.62942	0.20983	0.842082	-0.459225	0.665347	-1.09864	0.321989	-0.971502	0.375917	-0.669486	0.532853	-0.899393	0.409665
Nitrogen metabolism
DNA metabolism
DNA replication, recombination, and repair	0.616	0.542	-1.153	0.256	-0.497	0.622	0.036	0.971	-0.458	0.65	-0.132	0.896	-0.246116	0.80682	-0.0131907	0.98954		-0.184266	0.854396	0.199965	0.842132	0.25634	0.798524	0.120501	0.904458	-0.765076	0.446913	-1.75741	0.0832842	-1.9322	0.0575643	-1.56287	0.122865
Restriction/modification																		-0.332982	0.755869	0.120441	0.909941	-1.13425	0.320056	0.159471	0.881026	-0.294117	0.7833	-0.754818	0.492364	-0.461474	0.668438	-0.616826	0.570727
Degradation of DNA
Energy metabolism
Aerobic	1.104	0.298	-0.521	0.614	-1.56194	0.149366	-2.172	0.055	-1.94039	0.0810283	-2.25139	0.0508878	-2.25168	0.0480426	-1.87697	0.089971		0.115797	0.909729	-0.131825	0.897307	2.25591	0.043531	1.8526	0.0886839	-1.17947	0.261068	-1.37394	0.194579	-0.839314	0.417701	-1.09816	0.293682
Amino acids and amines	0.249	0.807	-1.098	0.291	-0.844	0.413	-0.916	0.375	-0.598	0.56	-0.659	0.521	-1.00073	0.33394	-1.38635	0.187324		-0.313423	0.75934	0.284156	0.781135	-0.254059	0.804136	-0.0743593	0.942059	0.106331	0.916943	0.821176	0.422913	0.92162	0.371313	1.11972	0.27936
Anaerobic	-0.869	0.418	-0.931	0.388	-0.26	0.803	0.111	0.915	-0.301	0.773	-0.353	0.736	-0.0567521	0.956585	0.650984	0.539173		0.619256	0.555358	1.8723	0.0980595	0.791637	0.454556	1.11729	0.300744	0.180743	0.861691	-0.117534	0.909334	0.596618	0.567258	-0.0267306	0.979421
ATP-proton motive force interconversion	1.649	0.15	-0.045	0.966	-2.163	0.074	-2.72018	0.0346344	-2.5712	0.042267	-2.95037	0.0256007	-2.87269	0.0283273	-2.6421	0.0384324		0.0423306	0.967609	0.321756	0.755884	-0.747149	0.483215	1.8328	0.109495	0.783098	0.463349	0.287584	0.783339	0.730286	0.492732	0.472714	0.653122
Electron transport	0.901	0.372	-0.271	0.787	-1.743	0.087	-1.9154	0.0602917	-1.37	0.176	-1.548	0.127	-1.66611	0.100993	-1.70546	0.093369		-1.16731	0.248514	-1.08012	0.28527	0.264976	0.792117	0.234477	0.815553	0.950815	0.345784	0.605406	0.547192	0.273304	0.785625	0.157664	0.875278
Entner-Doudoroff
Fermentation	-1.473	0.159	-2.037	0.057	-1.266	0.222	-0.38842	0.702261	-0.452	0.657	-0.638	0.532	-0.640653	0.529821	-0.36757	0.71748		-1.08407	0.299636	-0.513553	0.616888	-0.834706	0.420191	0.047186	0.963082	1.9906	0.0650673	1.87757	0.0777065	0.991685	0.33708	0.496034	0.626615
Glycolysis/gluconeogenesis	0.694	0.503	-1.181	0.26	-0.502	0.625	-0.392	0.702	0.4	0.696	0.274	0.789	0.186434	0.855219	-0.735321	0.476271		-1.4956	0.148354	-0.4705	0.642429	-0.0806956	0.936353	-0.129846	0.897771	1.27522	0.214437	1.42932	0.164381	1.13265	0.267697	0.137091	0.892015
Pentose phosphate pathway	0.608	0.57	-1.107	0.319	-0.518	0.627	0.06	0.954	0.446	0.674	0.061	0.954	0.064656	0.950953	-0.159187	0.879752		1.50272	0.171315	1.64921	0.137714	-0.834131	0.431748	0.943383	0.370118	1.26738	0.236829	2.09479	0.0626234	1.94527	0.0803761	2.01816	0.0711984
Pyruvate dehydrogenase																		0.321607	0.768856	0.448938	0.683924	0.401259	0.715101	1.60067	0.207762	0.14598	0.893194	0.345119	0.752785	-0.245644	0.821804	-0.660565	0.556085
Sugars	-1.308	0.216	-2.068	0.059	-0.056	0.956	0.616792	0.548022	1.09894	0.291729	0.73	0.478	0.837896	0.417229	-0.0041095	0.996783		-1.46661	0.16186	-1.07714	0.297391	-1.15802	0.26385	-0.0384774	0.969755	1.2134	0.240659	1.38058	0.182643	0.805149	0.431852	1.2646	0.220553
TCA cycle	0.214	0.834	0.441	0.668	1.338	0.208	1.867	0.089	2.28884	0.0428649	1.926	0.0803308	2.05617	0.0642882	1.28759	0.224317		-0.509228	0.618524	0.101848	0.920322	-0.228133	0.822841	-0.646758	0.527562	3.44677	0.0035956	3.65482	0.0018121	3.81158	0.00139532	2.66898	0.0161888
Methanogenesis
Biosynthesis and degradation of polysaccharides	1.267	0.274	0.121	0.91	0.117	0.913	0.457	0.671	1.012	0.369	0.853	0.442	1.00067	0.373613	0.78129	0.478288		-0.695349	0.525118	-0.943666	0.398773	-0.983644	0.380981	-0.343662	0.748405	0.953883	0.394159	0.854328	0.425713	0.93691	0.391817	0.330304	0.754561
Photosynthesis
Fatty acid and phospholipid metabolism
Biosynthesis	0.646805	0.531023	-0.409	0.689	-1.457	0.166	-1.48	0.16	-1.402	0.181	-1.177	0.262	-1.16366	0.262737	-1.08482	0.29513		-1.86219	0.0766296	-1.58016	0.129015	-1.71652	0.100784	-1.74454	0.0956855	-1.57486	0.130235	-1.43317	0.165868	-0.76359	0.453606	-0.624939	0.538743
Degradation	-0.516	0.633	-1.562	0.162	-1.271	0.244	-0.997	0.352	-1.186	0.274	-1.076	0.331	-1.2525	0.250609	-1.04103	0.332478		-0.131463	0.90373	0.386802	0.724708	0.0632864	0.953519	0.778685	0.479659	-0.622666	0.577627	0.902564	0.393121	0.877571	0.413931	1.12185	0.294467
Mobile and extrachromosomal element functions
Prophage functions	-0.803	0.448	1.022	0.334	1.455	0.18	0.685	0.51	0.123	0.905	0.154	0.882	0.413274	0.689079	1.22381	0.252094		-1.10273	0.302211	-1.17393	0.274182	-0.102122	0.921173	1.14001	0.283711	-0.57852	0.578831	-0.340748	0.741112	-0.74473	0.47774	-0.879505	0.404771
Transposon functions	-1.14821	0.30283	-0.051	0.961	0.109	0.916	-0.006	0.996	-0.252099	0.809378	-0.225	0.829	-0.174543	0.867179	0.136	0.896
Protein fate
Protein and peptide secretion and trafficking																		0.55219	0.591861	-0.30903	0.763073	0.961079	0.357163	0.357602	0.727408	-1.9216	0.0809331	-2.04413	0.0635261	-0.026332	0.979425	-0.53389	0.604039
Protein modification and repair	-0.837	0.441	-0.782	0.464	-0.874	0.416	-0.815	0.446	-0.853	0.426	-1.018	0.348	-0.933453	0.38661	-0.419226	0.689646		0.123734	0.903419	-0.725726	0.481921	-1.09947	0.295042	-1.08588	0.300756	-0.422271	0.680294	-1.1281	0.279667	-1.52795	0.152446	-0.995743	0.339031
Protein folding and stabilization	0.153	0.883	-0.323	0.756	-1.484	0.181	-1.445	0.192	-1.538	0.168	-1.382	0.216	-1.49805	0.177792	-1.06747	0.321184		-2.30923	0.0302578	-2.55959	0.0175211	-3.51552	0.00185648	-1.68013	0.105904	-0.14109	0.889027	-0.143192	0.887386	0.21904	0.828397	-1.23669	0.22868
Degradation of proteins, peptides, and glycopeptides	0.874	0.397	-0.219	0.83	-2.335	0.032	-2.71527	0.0146987	-2.52101	0.0219809	-2.37947	0.0321057	-2.63357	0.0174253	-2.74284	0.0138747		1.01101	0.318757	-0.208027	0.836381	-0.204005	0.839566	0.962106	0.342789	0.772268	0.44514	0.296527	0.768486	0.31213	0.756743	-0.114958	0.9091
Protein synthesis
tRNA aminoacylation	2.322	0.045	0.244	0.812	-2.083	0.064	-2.53897	0.0294151	-2.63947	0.0247563	-2.70302	0.0242735	-2.75821	0.0201917	-2.69358	0.0225606		-0.0496663	0.960799	0.0117285	0.990739	-1.05561	0.302107	-1.00381	0.325483	-1.9884	0.0582876	-2.68525	0.0132136	-4.22474	0.000321588	-3.18967	0.00381115
Ribosomal proteins: synthesis and modification	-0.329	0.758	-0.457	0.658	-1.081	0.308	-1.222	0.253	-1.106	0.297	-0.452	0.675	-1.09647	0.301344	-1.04838	0.321802		-0.0341279	0.972894	-1.65171	0.104192	1.03594	0.304606	0.964015	0.339111	-2.82205	0.00655825	-5.64253	5.49467e-07	-3.28536	0.00173095	-3.88674	0.000267429
tRNA and rRNA base modification	0.378	0.718	-1.123	0.291	-2.42154	0.0385136	-2.63139	0.0272965	-2.70844	0.0240589	-2.75205	0.0332015	-2.81664	0.0201574	-2.15451	0.0595977		-0.587745	0.561414	0.0635903	0.949748	-1.8145	0.080728	-1.75247	0.0910444	-3.53895	0.00147762	-2.48258	0.0193064	-3.63313	0.0011581	-2.87402	0.00765281
Translation factors	1.181	0.303	0.305	0.773	-0.52	0.625	-0.764847	0.478887	-0.747	0.489	-0.775	0.481	-0.941743	0.389563	-1.44834	0.207188		-2.16306	0.0534185	-1.92186	0.0808974	-1.88545	0.0860418	-2.5923	0.0250355	-0.59074	0.566634	-1.19885	0.255776	-1.2031	0.254193	-1.52885	0.154534
Purines, pyrimidines, nucleosides, and nucleotides
2'-Deoxyribonucleotide metabolism	1.296	0.265	-0.039	0.971	-0.568	0.6	-0.476011	0.6589	0.142	0.894	-0.160941	0.879942	-0.230359	0.829114	-0.557435	0.606951						-0.0492704	0.963801			0.643124	0.555157	-0.238193	0.823436	0.101214	0.924251	-0.281088	0.792584
Nucleotide and nucleoside interconversions																		-0.746052	0.489205	-0.750995	0.481061	-0.00918861	0.992967	-1.92564	0.102462	-0.571675	0.588302	-0.937481	0.384696	-1.54502	0.173295	-1.1719	0.285661
Purine ribonucleotide biosynthesis			-0.201	0.853	-2.177	0.118	-1.998	0.14	-1.818	0.167			-2.07642	0.129444	-2.26355	0.10857		-0.749949	0.465703	-0.503876	0.622184	-1.30289	0.213634	-0.989515	0.339206	-1.27709	0.222346	-0.493168	0.629036	-1.58366	0.135595	-2.04751	0.0598523
Pyrimidine ribonucleotide biosynthesis																		1.48986	0.186843	1.22738	0.265648	-0.973853	0.374856	-0.307198	0.771075	-0.703916	0.512907	-1.09048	0.317349	-1.72221	0.145646	-1.57265	0.176608
Salvage of nucleosides and nucleotides	1.726	0.123	-0.503	0.626	-2.717	0.022	-2.916	0.015	-2.45464	0.033987	-2.45203	0.0398107	-2.54562	0.0290814	-2.85796	0.0170164		-1.52455	0.146892	-0.623408	0.541802	-0.734835	0.473074	-1.43707	0.169965	-1.44223	0.168526	-1.7251	0.103768	-1.65602	0.117195	-1.58576	0.132358
Sugar-nucleotide biosynthesis and conversions																		0.644169	0.565329	-0.111559	0.918219	0.101199	0.925777	1.40617	0.2324	3.08632	0.0367052	2.28419	0.0711644	2.37001	0.0768197	2.58506	0.0610009
Regulatory functions
DNA interactions	-1.467	0.173	-1.097	0.294	-0.528	0.607	-0.46	0.654	-0.425	0.678	-0.0140867	0.989013	-0.0187383	0.985358	-0.289172	0.777384		-1.04625	0.372315	-0.794293	0.485056	0.806229	0.479097	0.0280378	0.979393	0.018863	0.986135	-1.48677	0.233784	-0.559579	0.614828	-0.955268	0.409915
Protein interactions
Transcription
Degradation of RNA																		-1.28901	0.266887	-2.40592	0.0738809	-0.703774	0.520383	-0.769062	0.484751	-1.27104	0.2726	-2.02634	0.112681	-1.69002	0.166289	-1.76069	0.153094
DNA-dependent RNA polymerase																		-1.18927	0.319885			0.43462	0.693203	1.29803	0.264065	0.311397	0.771053	0.0413487	0.969	0.402021	0.708224	0.534374	0.621402
Transcription factors	1.438	0.21	1.975	0.096	1.058	0.331	0.658	0.535	0.513	0.627	0.853158	0.432532	0.819631	0.443758	0.84671	0.429628		0.233561	0.820551	0.288408	0.778924	-1.39529	0.196397	-0.930262	0.376513	-0.165642	0.8721	-0.731288	0.481388	-0.537906	0.602407	0.0888608	0.930947
RNA processing																		-0.0734961	0.943467	0.327202	0.753082	-1.4964	0.178211	-2.30788	0.0543559	-0.742157	0.482147	-0.270281	0.793786	-1.72506	0.128168	-1.39398	0.205974
Transport and binding proteins
Amino acids, peptides and amines	0.135	0.893	-0.22	0.826	0.0625618	0.950334	-0.073	0.942	-0.054	0.957	-0.358275	0.721645	-0.322514	0.748243	-0.0291002	0.976886		1.67156	0.104678	0.971469	0.339083	1.39392	0.173582	0.213766	0.832336	0.192073	0.848898	-0.0371646	0.970565	0.659581	0.513966	1.30009	0.201201
Anions	-0.075	0.945	0.504	0.641	-1.198	0.297	-0.875	0.431	-0.541	0.618	-0.701052	0.521909	-0.535075	0.62096	-0.591997	0.585693		1.87864	0.109361	1.86574	0.111335	1.22349	0.267011	0.575966	0.585577	-1.02236	0.346048	-0.090376	0.93052	-0.881133	0.412148	-0.657537	0.535232
Carbohydrates, organic alcohols, and acids	1.226	0.237	2.267	0.036	0.297	0.77	-0.277	0.785	-0.605	0.553	-1.07627	0.296023	-0.663219	0.515595	0.256876	0.800188		3.67057	0.00134227	2.8855	0.00914512	2.50984	0.0207919	1.58703	0.128191	1.31205	0.204363	0.158797	0.875422	1.1818	0.251148	1.40544	0.175236
Cations and iron carrying compounds	0.54	0.597	-0.592	0.561	-1.305	0.208	-1.141	0.269	-1.164	0.26	-1.41937	0.17498	-1.19909	0.246042	-0.57909	0.569705		2.59926	0.0157307	2.5724	0.0170283	2.61446	0.0154993	2.21904	0.0366287	0.440872	0.663252	-0.173233	0.86381	0.873499	0.390705	1.06031	0.299141
Nucleosides, purines and pyrimidines
	Transcriptome																	Proteome
	T=0 min		T=60 min		T=250 min		T=1605 min		T=4070 min		T=5700 min		T=9900 min		T=18565 min			T=0 min		T=60 min		T=250 min		T=1605 min		T=4070 min		T=5700 min		T=9900 min		T=18565 min
Major regulonsc	T-value	P-value	T-value	P-value	T-value	P-value	T-value	P-value	T-value	P-value	T-value	P-value	T-value	P-value	T-value	P-value		T-value	P-value	T-value	P-value	T-value	P-value	T-value	P-value	T-value	P-value	T-value	P-value	T-value	P-value	T-value	P-value
CpxRA regulon	-0.685847	0.542058	-0.18	0.866	0.911	0.414	1.115	0.327	0.792	0.473	0.686617	0.530058	0.958731	0.391986	0.864869	0.435896		-1.7772	0.10316	-1.38118	0.194637	-0.632308	0.540105	-0.473303	0.644491	-0.721299	0.484543	-0.869486	0.400351	-0.172755	0.865317	-0.837214	0.418834
Rcs regulon	-2.668	0.013	0.471	0.641	9.02586	2.43241e-09	11.5182	1.72014e-11	12.8109	1.74594e-12	11.7778	1.07108e-11	12.0854	6.16904e-12	9.2548	1.49435e-09		0.030943	0.976797	-0.796528	0.483935	2.21883	0.0772415	5.56029	0.000534488	10.8537	7.84327e-10	9.23821	7.61536e-09	9.98234	5.41503e-09	10.1698	1.44158e-09
RpoE regulon	-0.059	0.954	2.05815	0.0602049	3.20198	0.00694113	2.59598	0.021142	2.03916	0.0607761	1.66803	0.117512	1.96913	0.069058	2.4519	0.0279416		2.43952	0.0174448	1.19995	0.234582	-0.269355	0.788551	-0.477524	0.634642	-0.43327	0.666298	0.264896	0.79188	0.514435	0.608693	0.0509454	0.959528
RpoH regulon	-0.274	0.788	0.3	0.768	0.349	0.732	0.687	0.502	0.624	0.542	0.401	0.694	0.376975	0.711145	0.501265	0.623011		-0.154931	0.877487	0.181525	0.856661	-2.12161	0.0386551	-0.367129	0.714984	0.455858	0.650355	0.98224	0.330362	0.768241	0.445516	-0.682894	0.497593
RpoS regulon	-3.561	0.001	0.312	0.756	8.91612	3.76788e-13	11.3887	1.35968e-17	12.4696	1.88269e-19	11.8733	3.08101e-18	11.3854	1.37777e-17	8.57854	1.57167e-12		0.985977	0.157674	1.67448	0.106502	3.80679	0.000772228	6.37627	4.22567e-07	11.6013	1.16001e-15	10.4254	2.41815e-14	12.3506	5.2989e-18	13.2428	7.25433e-20
	Transcriptome																	Proteome
	T=0 min		T=60 min		T=250 min		T=1605 min		T=4070 min		T=5700 min		T=9900 min		T=18565 min			T=0 min		T=60 min		T=250 min		T=1605 min		T=4070 min		T=5700 min		T=9900 min		T=18565 min
EcoCyc and KEGG Functional Categoriesd	T-value	P-value	T-value	P-value	T-value	P-value	T-value	P-value	T-value	P-value	T-value	P-value	T-value	P-value	T-value	P-value		T-value	P-value	T-value	P-value	T-value	P-value	T-value	P-value	T-value	P-value	T-value	P-value	T-value	P-value	T-value	P-value
Glycolysis (EcoCyc)																		-0.736963	0.473315	-1.03551	0.319312	0.130591	0.897957	0.926147	0.37006	0.721219	0.482646	0.771845	0.451457	0.323956	0.750444	0.641388	0.53095
Gluconeogenesis (EcoCyc)																		0.28058	0.782865	0.236842	0.81621	0.549125	0.591001	0.976887	0.344118	1.12458	0.278443	0.934553	0.36391	0.371987	0.715105	1.0588	0.306445
Pentose phosphate pathway (EcoCyc)	1.079	0.341	-0.737	0.502	-0.622	0.568	-0.147	0.89	0.179659	0.866154	-0.197781	0.852861	-0.164033	0.87766	-0.275	0.797		0.831979	0.437274	1.01103	0.351024	-1.52044	0.188876	0.588922	0.574418	1.45717	0.18842	1.59965	0.15371	1.24028	0.25483	1.22886	0.258827
TCA cycle and glyoxylate bypass (EcoCyc)	1.196	0.277	0.782	0.46	1.203	0.268	1.848	0.107	2.20635	0.063136	2.39406	0.0537279	2.23984	0.0600917	1.61001	0.151432		0.530148	0.606545	0.727402	0.482175	-0.0260887	0.979654	0.23839	0.815601	3.43459	0.0049436	3.3932	0.00480467	3.52222	0.0037508	3.06355	0.00906064
Mix acid fermentation (EcoCyc)	0.486	0.64	-0.886	0.399	-0.872	0.406	-0.349	0.735	-0.448	0.665	-0.266861	0.796327	-0.432497	0.675558	-0.624646	0.54771		-0.693935	0.499076	-0.494134	0.628874	-0.0384137	0.9699	-0.081994	0.935736	1.11709	0.281532	0.779723	0.446935	0.908334	0.377181	0.816669	0.426111
Oxidative phosphorylation (KEGG)	2.476	0.023	-0.887	0.385	-3.40828	0.00264612	-4.19015	0.000412366	-3.61761	0.00161477	-4.08292	0.000634001	-4.10273	0.000508252	-4.18447	0.000418008		0.820574	0.420313	-0.210371	0.835314	0.760337	0.455125	2.00902	0.0569615	-0.556332	0.583357	-1.04032	0.309006	-0.574784	0.571017	-1.16222	0.257063
DNA replication (KEGG)																		0.222843	0.828633	0.323044	0.754041	0.346638	0.73683	0.177277	0.863216	-0.765376	0.463645	-1.38435	0.199609	-0.264511	0.797344	-0.0502338	0.961033
RNA polymerase (EcoCyc)																		-1.18927	0.319885			0.43462	0.693203	0.205415	0.850397	-0.63025	0.573266	-0.837657	0.463707	-0.593411	0.594671	-0.571854	0.60746
Sigma factor (EcoCyc)
Ribosomal proteins (KEGG)			2.169	0.119	1.86	0.16	1.166	0.328	1.098	0.352			1.21027	0.312835	0.805149	0.479634		0.315312	0.753787	-1.28595	0.204269	1.24614	0.218299	0.898585	0.373016	-2.52964	0.0144875	-5.41761	1.5728e-06	-2.98119	0.0043293	-3.66416	0.00058248
Bacterial chemotaxis and motility (KEGG)	5.616	0	2.63589	0.0135294	-3.89417	0.000557691	-5.91629	2.29287e-06	-6.55247	4.19453e-07	-7.66038	3.07059e-08	-6.8376	1.98394e-07	-5.47827	7.5158e-06		4.4334	0.000161845	3.25897	0.00321476	1.48591	0.151494	-0.503106	0.620126	-0.616776	0.54344	-1.4085	0.172357	-1.76731	0.0910468	-2.69734	0.0134892
Superpathway of lipopolysaccharide biosynthesis (EcoCyc)																		0.201858	0.842572	0.43063	0.672482	-1.58308	0.132966	-0.352936	0.728474	-0.710353	0.487711	0.372179	0.714358	0.608394	0.551466	-0.457031	0.653792
Superpathway of fatty acid biosynthesis I (E. coli) (EcoCyc)			-0.154	0.887	-1.71	0.186	-1.947	0.147	-1.709	0.186			-1.58263	0.21166	-1.83145	0.164433		0.468278	0.649626	0.0672413	0.947715	-0.425555	0.679445	-0.537025	0.602993	-0.233777	0.819874	0.0636161	0.95053	0.0927	0.927973	0.284943	0.781502
Superpathway of unsaturated fatty acids biosynthesis (EcoCyc)																		0.681715	0.532846	-0.337079	0.753002	0.596508	0.582955	0.200242	0.85106	-0.121039	0.909497	0.289875	0.786317	0.466515	0.665121	0.258442	0.808819
Phospholipid biosynthesis I (EcoCyc)																		-0.357095	0.744663	0.522008	0.637757	-0.348397	0.750558	0.52518	0.627222	0.0315477	0.976814	-0.0122955	0.990779	0.861897	0.43735	-0.0922031	0.932349
Fatty acid β-oxidation I (EcoCyc)
Peptidoglycan biosynthesis I (meso-diaminopimelate containing) (EcoCyc)																		-0.379617	0.712167	0.273664	0.789912	-0.71267	0.492344	-0.721531	0.485637	-0.520847	0.61381	-0.304972	0.76608	-0.674801	0.5151	-0.737814	0.477584
Superpathway of KDO2-lipid A biosynthesis (EcoCyc)																		0.0243961	0.981069	0.161965	0.874911	-1.15812	0.276625	-0.220072	0.830726	-0.662454	0.52428	-0.00498038	0.996135	0.0422348	0.967234	-0.346671	0.736806
Enterobacterial common antigen biosynthesis (EcoCyc)																		-0.55382	0.609202	-0.964033	0.389622	-1.14759	0.315106	-0.241186	0.82127	-1.60624	0.183496	-1.04288	0.355883	-2.0423	0.110654	-2.22987	0.0896241
a JCVI CMR role categories were obtained from http://cmr.jcvi.org/cgi-bin/CMR/CmrHomePage.cgi.
b Statistically significant P-values ≤ 0.1 are highlighted in red.
c Genes/proteins previously shown to be positively controlled by CpxRA (1), Rcs (2), RpoE (3), RpoH (4), and RpoS (5, 6 , 7) regulons.
d EcoCyc functional categories were obtained from http://www.ecocyc.org and KEGG functional categories were obtained from http://www.genome.jp/kegg.
REFERENCES
1 Price, N. L., and Raivio, T. L. (2009) Characterization of the Cpx regulon in Escherichia coli strain MC4100. J. Bacteriol. 191, 1798-1815.
2 Hagiwara, D., Sugiura, M., Oshima, T., Mori, H., Aiba, H., Yamashino, T., and Mizuno, T. (2003) Genome-wide analyses revealing a signaling network of the RcsC-YojN-RcsB phosphorelay system in Escherichia coli. J. Bacteriol. 185, 5735-5746.
3 Rhodius, V. A., Suh, W. C., Nonaka, G., West, J., and Gross, C. A. (2006) Conserved and variable functions of the σE stress response in related genomes. PLoS Biol. 4, e2.
4 Nonaka, G., Blankschien, M., Herman, C., Gross, C. A., and Rhodius, V. A. (2006) Regulon and promoter analysis of the E. coli heat-shock factor, σ32, reveals a multifaceted cellular response to heat stress. Genes Dev. 20, 1776-1789.
5 Patten, C. L., Kirchhof, M. G., Schertzberg, M. R., Morton, R. A., and Schellhorn, H. E. (2004) Microarray analysis of RpoS-mediated gene expression in Escherichia coli K-12. Mol. Genet. Genomics 272, 580-591.
6 Lacour, S., and Landini, P. (2004) σS-dependent gene expression at the onset of stationary phase in Escherichia coli: function of σS-dependent genes and identification of their promoter sequences. J. Bacteriol. 186, 7186-7195.
7 Weber, H., Polen, T., Heuveling, J., Wendisch, V. F., and Hengge, R. (2005) Genome-wide analysis of the general stress response network in Escherichia coli: σS-dependent genes, promoters, and sigma factor selectivity. J. Bacteriol. 187, 1591-1603.
